# Supplementary material for: Cognitive decline in older adults with type 2 diabetes: Unraveling site-specific glycoproteomic alterations
Source: PLoS One. 2025 May 8;20(5):e0318916. doi: 10.1371/journal.pone.0318916 (PMC12061096; doi:10.1371/journal.pone.0318916)
Supplement: S1 File — It includes the demographics information and link to the raw data file names. (XLSX) [file pone.0318916.s001.xlsx]

## Sheet: meta_data
Raw mass spec data name	person	Gender	Time point	No. months after T1	Diagnosis (Decliner=1, non-decliner=0)	Medgroup (1= controlled by diet without medication, 2= non-insulin diabetes medications, 3= insulin and 4= combination of insulin + non insulin diabetes)	Duration of T2D (years)	mean_HBA1C	AgeBL	YearsofEducation	mean_bmi	mean_CREATININE	mean_DBP	mean_SBP	mean_HBA1C	mean_CHOLESTEROL	mean_TRIGLYCERIDE
Intensity_FS1_MS_14373_4_05082021	2	M	T1	48	0	2	10.9	6.6449	74	11	24.08	0.98	69.03	133.37	6.64	185.79	114.38
Intensity_FS1_MS_14373_6_05082021	2	M	T2	48	0	2	10.9	6.6449	74	11	24.08	0.98	69.03	133.37	6.64	185.79	114.38
Intensity_FS1_14373_10	4	M	T1	48	0	4	10.7	7.57059	74	16	31.35	1.89	76.04	137.61	7.57	147.82	362.09
Intensity_FS1_14373_12_20210729014106	4	M	T2	48	0	4	10.7	7.57059	74	16	31.35	1.89	76.04	137.61	7.57	147.82	362.09
Intensity_FS1_14373_18_20210729230343	6	M	T2	48	0	2	10.8	6.70526	74	16	24.52	1	67.36	126.84	6.71	131.41	61.39
Intensity_FS1_MS_14373_16_05082021	6	M	T1	48	0	2	10.8	6.70526	74	16	24.52	1	67.36	126.84	6.71	131.41	61.39
Intensity_FS1_14373_22	8	M	T1	48	0	1	11.7	6.16471	75	9	24.95	0.97	72.67	134.71	6.16	168.65	107.75
Intensity_FS1_MS_14373_24_05082021	8	M	T2	48	0	1	11.7	6.16471	75	9	24.95	0.97	72.67	134.71	6.16	168.65	107.75
Intensity_FS1_14373_30	10	M	T2	48	0	2	10.6	6.6425	74	12	31.96	0.78	70.74	127	6.64	181.52	113.95
Intensity_FS1_MS_14373_28_05082021	10	M	T1	48	0	2	10.6	6.6425	74	12	31.96	0.78	70.74	127	6.64	181.52	113.95
Intensity_FS1_14373_34	12	M	T1	48	0	2	10.6	6.29259	73	11	27.05	0.97	64.15	146.33	6.29	174.71	69.72
Intensity_FS1_14373_36	12	M	T2	48	0	2	10.6	6.29259	73	11	27.05	0.97	64.15	146.33	6.29	174.71	69.72
Intensity_FS1_14373_42	14	M	T2	66	0	2	10.3	6.45833	77	18	28.25	0.98	78.7	137.3	6.46	144.14	134.29
Intensity_FS1_MS_14373_40_05082021	14	M	T1	66	0	2	10.3	6.45833	77	18	28.25	0.98	78.7	137.3	6.46	144.14	134.29
Intensity_FS1_14373_48	16	M	T2	48	0	1	10.9	5.57619	70	20	30.83	0.93	70.14	134.5	5.58	116.83	87.73
Intensity_FS1_MS_14373_46_05082021	16	M	T1	48	0	1	10.9	5.57619	70	20	30.83	0.93	70.14	134.5	5.58	116.83	87.73
Intensity_FS1_14373_52	18	M	T1	48	0	2	11.5	6.97179	76	12	25.45	1.58	70.69	125.35	6.97	146.92	186.97
Intensity_FS1_MS_14373_54_04082021	18	M	T2	48	0	2	11.5	6.97179	76	12	25.45	1.58	70.69	125.35	6.97	146.92	186.97
Intensity_FS1_14373_58	20	F	T1	48	0	2	10.7	6.18333	74	8	29.95	0.71	68.86	133.15	6.18	185.07	117.86
Intensity_FS1_14373_60	20	F	T2	48	0	2	10.7	6.18333	74	8	29.95	0.71	68.86	133.15	6.18	185.07	117.86
Intensity_FS1_14373_70_20210728223754	24	F	T1	48	0	2	9.8	6.605	76	12	27.38	0.7	72.57	125.11	6.61	191.78	163.32
Intensity_FS1_MS_14373_72_04082021	24	F	T2	48	0	2	9.8	6.605	76	12	27.38	0.7	72.57	125.11	6.61	191.78	163.32
Intensity_FS1_MS_14373_76_05082021	26	F	T1	48	0	1	8.8	6.42	70	12	26.92	1.1	72.18	132.17	6.42	161.71	136.09
Intensity_FS1_MS_14373_78_05082021	26	F	T2	48	0	1	8.8	6.42	70	12	26.92	1.1	72.18	132.17	6.42	161.71	136.09
Intensity_FS1_14373_82	28	M	T1	48	0	2	11	6.85818	76	16	25.39	1.37	72.53	125.28	6.86	146.9	106.72
Intensity_FS1_14373_84	28	M	T2	48	0	2	11	6.85818	76	16	25.39	1.37	72.53	125.28	6.86	146.9	106.72
Intensity_FS1_14373_90	30	F	T2	60	0	2	10.9	6.2619	73	13	23.99	1.01	78.11	131.73	6.26	180.66	143.02
Intensity_FS1_MS_14373_88_04082021	30	F	T1	60	0	2	10.9	6.2619	73	13	23.99	1.01	78.11	131.73	6.26	180.66	143.02
Intensity_FS1_14373_1	1	M	T1	54	1	1	11.5	6.05	76	9	24.5	0.85	70.51	121.15	6.05	197.87	163.6
Intensity_FS1_14373_3	1	M	T2	54	1	1	11.5	6.05	76	9	24.5	0.85	70.51	121.15	6.05	197.87	163.6
Intensity_FS1_14373_7	3	M	T1	48	1	2	10.9	6.89592	73	14	30	1.28	74.52	126.24	6.9	185.35	181.02
Intensity_FS1_MS_14373_9_05082021	3	M	T2	48	1	2	10.9	6.89592	73	14	30	1.28	74.52	126.24	6.9	185.35	181.02
Intensity_FS1_14373_15	5	M	T2	54	1	2	9.6	6.48261	74	16	27.88	1.08	72.91	139.14	6.48	169.61	64.37
Intensity_FS1_MS_14373_13_05082021	5	M	T1	54	1	2	9.6	6.48261	74	16	27.88	1.08	72.91	139.14	6.48	169.61	64.37
Intensity_FS1_14373_19	7	M	T1	48	1	2	9.8	6.32222	78	7	25.02	1.76	76.25	139.06	6.32	177.14	101.76
Intensity_FS1_MS_14373_21_05082021	7	M	T2	48	1	2	9.8	6.32222	78	7	25.02	1.76	76.25	139.06	6.32	177.14	101.76
Intensity_FS1_14373_27	9	M	T2	36	1	2	10.7	7.16667	76	12	32.94	1.33	64.19	146.51	7.17	196.66	199.7
Intensity_FS1_MS_14373_25_05082021	9	M	T1	36	1	2	10.7	7.16667	76	12	32.94	1.33	64.19	146.51	7.17	196.66	199.7
Intensity_FS1_14373_33_20210729200029	11	M	T2	66	1	2	10.4	7.26	80	12	28.05	1.12	75.31	124.76	7.26	150.66	188.13
Intensity_FS1_MS_14373_31_05082021	11	M	T1	66	1	2	10.4	7.26	80	12	28.05	1.12	75.31	124.76	7.26	150.66	188.13
Intensity_FS1_MS_14373_79_05082021	27	M	T1	54	1	1	9.2	7.93824	78	14	23.57	0.9	69.96	130.27	7.94	133.33	83.64
Intensity_FS1_MS_14373_81_05082021	27	M	T2	54	1	1	9.2	7.93824	78	14	23.57	0.9	69.96	130.27	7.94	133.33	83.64
Intensity_FS1_14373_85	29	F	T1	72	1	2	11	7.4925	71	13	23.37	0.65	72.71	135.33	7.49	168.75	94.57
Intensity_FS1_14373_87_20210729105044	29	F	T2	72	1	2	11	7.4925	71	13	23.37	0.65	72.71	135.33	7.49	168.75	94.57
