# Supplementary material for: Cognitive decline in older adults with type 2 diabetes: Unraveling site-specific glycoproteomic alterations
Source: PLoS One. 2025 May 8;20(5):e0318916. doi: 10.1371/journal.pone.0318916 (PMC12061096; doi:10.1371/journal.pone.0318916)
Supplement: S4 File — (TXT) [file pone.0318916.s004.txt]

% N-Glycan Human Serum DB with decoys. 
% Sources: https://drc.bmj.com/content/9/1/e002263
% https://www.ncbi.nlm.nih.gov/pmc/articles/PMC8880305/#SD1
% https://www.sciencedirect.com/science/article/pii/S1535947620350246#fig1
HexNAc(1) % 203.079373
HexNAc(2) % 406.158746
HexNAc(1)Fuc(1) % 349.137282
HexNAc(2)Fuc(1) % 552.216655
HexNAc(2)Hex(1) % 568.21157
HexNAc(2)Hex(2) % 730.264394
HexNAc(2)Hex(3) % 892.317218
HexNAc(2)Hex(3)Phospho(1) % 972.283548
HexNAc(2)Hex(3)Phospho(2) % 1052.249878
HexNAc(2)Hex(3)Fuc(1) % 1038.375127
HexNAc(2)Hex(4) % 1054.370042
HexNAc(2)Hex(4)Phospho(1) % 1134.33637
HexNAc(2)Hex(4)Phospho(2) % 1214.302698
HexNAc(2)Hex(5) % 1216.422866
HexNAc(2)Hex(5)Phospho(1) % 1296.389188
HexNAc(2)Hex(5)Phospho(2) % 1376.355518
HexNAc(2)Hex(6) % 1378.47569
HexNAc(2)Hex(6)Phospho(1) % 1458.442008
HexNAc(2)Hex(6)Phospho(2) % 1538.408338
HexNAc(2)Hex(7) % 1540.528514
HexNAc(2)Hex(7)Phospho(1) % 1620.494828
HexNAc(2)Hex(7)Phospho(2) % 1700.461158
HexNAc(2)Hex(8) % 1702.581338
HexNAc(2)Hex(8)Phospho(1) % 1782.547648
HexNAc(2)Hex(8)Phospho(2) % 1862.513978
HexNAc(2)Hex(9) % 1864.634162
HexNAc(3)Hex(3) % 1095.3966
HexNAc(3)Hex(3)Fuc(1) % 1241.4545
HexNAc(3)Hex(4) % 1257.449415
HexNAc(3)Hex(4)Fuc(1) % 1403.50732
HexNAc(3)Hex(4)Fuc(1)Phospho(1) % 1483.47365
HexNAc(3)Hex(4)NeuAc(1) % 1548.54483
HexNAc(3)Hex(5)Fuc(1) % 1565.56014
HexNAc(3)Hex(5)NeuAc(1) % 1710.5976
HexNAc(3)Hex(6) % 1581.555063
HexNAc(3)Hex(6)Phospho(1) % 1661.521393
HexNAc(3)Hex(6)NeuAc(1) % 1872.65048
HexNAc(3)Hex(6)NeuAc(1)Phospho(1) % 1952.61681
HexNAc(3)Hex(6)Fuc(1)NeuAc(1) % 2018.708389
HexNAc(3)Hex(7)Phospho(1) % 1823.57421
HexNAc(3)Hex(7)NeuAc(1)Phospho(1) % 2114.66963
HexNAc(4)Hex(3) % 1298.475964
HexNAc(4)Hex(3)Sulfo(1) % 1378.432779
HexNAc(4)Hex(3)Fuc(1) % 1444.533873
HexNAc(4)Hex(3)Fuc(1)Sulfo(1) % 1524.49069
HexNAc(4)Hex(4) % 1460.528788
HexNAc(4)Hex(4)Sulfo(1) % 1540.485603
HexNAc(4)Hex(4)Fuc(1) % 1606.586697
HexNAc(4)Hex(4)Fuc(1)Sulfo(1) % 1686.5435116
HexNAc(4)Hex(4)NeuAc(1) % 1751.624205
HexNAc(4)Hex(4)Fuc(1)NeuAc(1) % 1897.6821
HexNAc(4)Hex(4)Fuc(1)NeuAc(1)Sulfo(1) % 1977.638915
HexNAc(4)Hex(5) % 1622.581612
HexNAc(4)Hex(5)NeuAc(1) % 1913.677029
HexNAc(4)Hex(5)NeuAc(2) % 2204.772446
HexNAc(4)Hex(5)Fuc(1) % 1768.639521
HexNAc(4)Hex(5)Fuc(1)Sulfo(1) % 1848.596336
HexNAc(4)Hex(5)Fuc(1)Phospho(1) % 1848.602851
HexNAc(4)Hex(5)Fuc(1)NeuAc(1) % 2059.734938
HexNAc(4)Hex(5)Fuc(1)NeuAc(2) % 2350.830355
HexNAc(4)Hex(5)Fuc(2) % 1914.69742
HexNAc(4)Hex(5)Fuc(2)NeuAc(1) % 2205.01006
HexNAc(4)Hex(5)Fuc(2)NeuAc(2) % 2496.88826
HexNAc(4)Hex(5)Fuc(3) % 2060.75533
HexNAc(4)Hex(5)NeuAc(1) % 1913.677
HexNAc(4)Hex(5)NeuAc(1)Sulfo(1) % 1993.633815
HexNAc(4)Hex(5)NeuAc(2) % 2204.7724
HexNAc(4)Hex(6)Phospho(1) % 1864.60076
HexNAc(4)Hex(6)NeuAc(1) % 2075.729853
HexNAc(4)Hex(6)NeuAc(1)Phospho(1) % 2155.69618
HexNAc(4)Hex(6)Fuc(1)NeuAc(1) % 2221.787762
HexNAc(4)Hex(7)Phospho(1) % 2026.65358
HexNAc(4)Hex(7)NeuAc(1)Phospho(1) % 2317.749
HexNAc(5)Hex(3) % 1501.555337
HexNAc(5)Hex(3)Sulfo(1) % 1581.5121516
HexNAc(5)Hex(3)Fuc(1) % 1647.6133
HexNAc(5)Hex(3)Fuc(1)Sulfo(1) % 1727.5701146
HexNAc(5)Hex(4) % 1663.608161
HexNAc(5)Hex(4)Sulfo(1) % 1743.5649756
HexNAc(5)Hex(4)Fuc(1) % 1809.66607
HexNAc(5)Hex(4)Fuc(1)Sulfo(1) % 1889.622885
HexNAc(5)Hex(4)Fuc(1)NeuAc(1)Sulfo(1) % 2180.71831
HexNAc(5)Hex(4)Fuc(1)Sulfo(2) % 1969.5796996
HexNAc(5)Hex(4)NeuAc(1)Sulfo(1) % 2034.6604
HexNAc(5)Hex(5) % 1825.660985
HexNAc(5)Hex(5)Fuc(1) % 1971.718894
HexNAc(5)Hex(5)Fuc(1)NeuAc(1) % 2262.8143
HexNAc(5)Hex(5)Fuc(1)NeuAc(2) % 2553.90972
HexNAc(5)Hex(5)Fuc(2) % 2117.77680
HexNAc(5)Hex(5)Fuc(2)NeuAc(1) % 2408.87221
HexNAc(5)Hex(5)Fuc(3) % 2263.83471
HexNAc(5)Hex(5)NeuAc(1) % 2116.756402
HexNAc(5)Hex(5)NeuAc(2) % 2407.8518
HexNAc(5)Hex(6) % 1987.8062
HexNAc(5)Hex(6)Fuc(1) % 2133.7717
HexNAc(5)Hex(6)Fuc(1)NeuAc(1) % 2424.8671
HexNAc(5)Hex(6)Fuc(1)NeuAc(2) % 2715.9625
HexNAc(5)Hex(6)Fuc(1)NeuAc(3) % 3007.0579
HexNAc(5)Hex(6)Fuc(2) % 2279.8296
HexNAc(5)Hex(6)Fuc(2)NeuAc(1) % 2570.92504
HexNAc(5)Hex(6)Fuc(2)NeuAc(2) % 2862.02045
HexNAc(5)Hex(6)Fuc(2)NeuAc(3) % 3153.11587
HexNAc(5)Hex(6)Fuc(3) % 2425.88753
HexNAc(5)Hex(6)Fuc(3)NeuAc(1) % 2716.98295
HexNAc(5)Hex(6)Fuc(3)NeuAc(2) % 3008.07836
HexNAc(5)Hex(6)NeuAc(1) % 2278.809226
HexNAc(5)Hex(6)NeuAc(1)Sulfo(1) % 2358.766041
HexNAc(5)Hex(6)NeuAc(2) % 2569.904643
HexNAc(5)Hex(6)NeuAc(3) % 2861.00005
HexNAc(6)Hex(3) % 1704.63471
HexNAc(6)Hex(3)Sulfo(2) % 1864.548339
HexNAc(6)Hex(3)Fuc(1) % 1850.692619
HexNAc(6)Hex(3)Fuc(1)NeuAc(1) % 2141.788036
HexNAc(6)Hex(3)Fuc(1)NeuAc(2) % 2432.883453
HexNAc(6)Hex(3)Fuc(1)Sulfo(2) % 2010.6062482
HexNAc(6)Hex(4)NeuAc(1) % 2157.782951
HexNAc(6)Hex(4)NeuAc(2) % 2448.878368
HexNAc(6)Hex(7) % 2352.846
HexNAc(6)Hex(7)Fuc(1) % 2498.9039
HexNAc(6)Hex(7)Fuc(1)NeuAc(2) % 3081.0947
HexNAc(6)Hex(7)Fuc(1)NeuAc(3) % 3372.19016
HexNAc(6)Hex(7)Fuc(1)NeuAc(4) % 3663.28557
HexNAc(6)Hex(7)Fuc(2) % 2644.9618
HexNAc(6)Hex(7)Fuc(2)NeuAc(1) % 2936.05723
HexNAc(6)Hex(7)Fuc(2)NeuAc(4) % 3809.3434
HexNAc(6)Hex(7)NeuAc(1) % 2643.9414
HexNAc(6)Hex(7)NeuAc(2) % 2935.03681
HexNAc(6)Hex(7)NeuAc(3) % 3226.1322
HexNAc(6)Hex(7)NeuAc(4) % 3517.2276
HexNAc(3)Hex(3)NeuAc(1) % 1386.49200
HexNAc(3)Hex(3)NeuAc(2) % 1677.58742
HexNAc(3)Hex(3)NeuAc(3) % 1968.68284
HexNAc(3)Hex(3)NeuAc(4) % 2259.77825
HexNAc(3)Hex(3)NeuAc(5) % 2550.87367
HexNAc(3)Hex(3)NeuAc(6) % 2841.96909
HexNAc(4)Hex(3)NeuAc(1) % 1589.57138
HexNAc(4)Hex(3)NeuAc(2) % 1880.66679
HexNAc(4)Hex(3)NeuAc(3) % 2171.76221
HexNAc(4)Hex(3)NeuAc(4) % 2462.85763
HexNAc(4)Hex(3)NeuAc(5) % 2753.95304
HexNAc(4)Hex(3)NeuAc(6) % 3045.04846
HexA(1)HexA(1) % 352.0642
DiNAcBac(1)HexA(1) % 404.1435
DiNAcBac(1)pseudaminic(1) % 544.2384
Kdn(1)pseudaminic(1) % 566.1959
DiNAcBac(1)Kdn(2) % 728.2492
Kdn(2)Pent(3) % 896.2647
Pent(6)HexA(1) % 968.2859
HexA(1)HexA(5) % 1056.1926
DiNAcBac(3)HexA(2) % 1036.3984
HexA(1)HexA(5) % 1056.1926
Kdn(2)pseudaminic(2) % 1132.3918
DiNAcBac(3)Pent(4) % 1212.5034
DiNAcBac(3)Pent(4) % 1212.5034
Pent(5)pseudaminic(2) % 1292.4655
Pent(8)pseudaminic(1) % 1372.4654
Kdn(2)HexA(5) % 1380.2983
DiNAcBac(5)pseudaminic(1) % 1456.684
DiNAcBac(5)Pent(3) % 1536.6839
Pent(9)HexA(2) % 1540.4449
DiNAcBac(6)Kdn(1) % 1618.7373
Kdn(3)pseudaminic(3) % 1698.5877
Kdn(1)Pent(11) % 1702.5342
Kdn(5)Pent(4) % 1778.5137
DiNAcBac(7)Pent(2) % 1860.8644
DiNAcBac(2)HexA(8) % 1864.4796
Pent(3)HexA(4) % 1100.2553
Pent(7)pseudaminic(1) % 1240.4231
Kdn(4)Pent(2) % 1264.3602
DiNAcBac(2)pseudaminic(3) % 1404.6038
Kdn(1)HexA(7) % 1482.2936
DiNAcBac(1)Pent(10) % 1548.5344
Kdn(5)pseudaminic(1) % 1566.4715
Pent(1)pseudaminic(5) % 1712.6773
pseudaminic(2)pseudaminic(3) % 1580.635
Pent(3)pseudaminic(4) % 1660.6349
Pent(7)pseudaminic(3) % 1872.6771
Kdn(2)Pent(11) % 1952.6031
DiNAcBac(5)HexA(5) % 2020.7175
DiNAcBac(1)DiNAcBac(7) % 1824.8912
Pent(4)Pent(12) % 2112.6768
HexA(2)pseudaminic(3) % 1300.4452
Kdn(2)HexA(5) % 1380.2983
DiNAcBac(4)Pent(4) % 1440.6148
Kdn(4)HexA(3) % 1528.3719
DiNAcBac(1)HexA(7) % 1460.3361
Pent(9)HexA(2) % 1540.4449
Pent(5)pseudaminic(3) % 1608.5925
DiNAcBac(6)pseudaminic(1) % 1684.7954
Kdn(1)Kdn(6) % 1750.4823
DiNAcBac(6)Pent(4) % 1896.8376
Pent(3)pseudaminic(5) % 1976.7619
DiNAcBac(6)Kdn(1) % 1618.7373
DiNAcBac(7)pseudaminic(1) % 1912.9068
Kdn(6)HexA(4) % 2204.5418
Pent(11)pseudaminic(1) % 1768.5923
Pent(4)Pent(10) % 1848.5922
Pent(4)Pent(10) % 1848.5922
Pent(6)pseudaminic(4) % 2056.7618
Kdn(8)HexA(2) % 2352.6154
DiNAcBac(7)pseudaminic(1) % 1912.9068
Kdn(6)HexA(4) % 2204.5418
DiNAcBac(4)Pent(12) % 2496.9532
Pent(6)pseudaminic(4) % 2056.7618
DiNAcBac(7)pseudaminic(1) % 1912.9068
DiNAcBac(7)Pent(3) % 1992.9067
Kdn(6)HexA(4) % 2204.5418
DiNAcBac(2)HexA(8) % 1864.4796
HexA(10)pseudaminic(1) % 2076.448
Pent(3)HexA(10) % 2156.4479
DiNAcBac(8)Pent(3) % 2221.0181
Kdn(6)HexA(3) % 2028.5097
DiNAcBac(9)Pent(2) % 2317.0872
DiNAcBac(6)Pent(1) % 1500.7107
pseudaminic(2)pseudaminic(3) % 1580.635
Kdn(5)Pent(3) % 1646.4714
DiNAcBac(1)Kdn(6) % 1728.5248
DiNAcBac(4)Kdn(3) % 1662.6523
DiNAcBac(3)Pent(8) % 1740.6726
DiNAcBac(1)pseudaminic(5) % 1808.7464
DiNAcBac(5)Kdn(3) % 1890.7637
HexA(7)pseudaminic(3) % 2180.6057
DiNAcBac(4)Pent(8) % 1968.784
DiNAcBac(2)pseudaminic(5) % 2036.8578
DiNAcBac(1)DiNAcBac(7) % 1824.8912
DiNAcBac(4)Pent(8) % 1968.784
Kdn(8)Pent(2) % 2264.6358
DiNAcBac(9)Kdn(2) % 2553.1404
DiNAcBac(6)Kdn(3) % 2118.8751
Kdn(4)HexA(8) % 2408.5324
Kdn(8)Pent(2) % 2264.6358
DiNAcBac(6)Kdn(3) % 2118.8751
Kdn(4)HexA(8) % 2408.5324
DiNAcBac(1)HexA(10) % 1988.4324
Kdn(6)pseudaminic(2) % 2132.6674
DiNAcBac(6)HexA(6) % 2424.861
Pent(11)pseudaminic(4) % 2716.9733
Pent(6)pseudaminic(7) % 3005.1428
Kdn(7)Pent(4) % 2278.6515
Kdn(5)Pent(10) % 2570.7675
Kdn(3)HexA(12) % 2862.5919
Kdn(7)HexA(8) % 3158.7391
Kdn(9)HexA(1) % 2426.6522
Pent(11)pseudaminic(4) % 2716.9733
DiNAcBac(11)Kdn(2) % 3009.3632
Kdn(7)Pent(4) % 2278.6515
HexA(8)pseudaminic(3) % 2356.6378
Kdn(5)Pent(10) % 2570.7675
Pent(11)HexA(8) % 2860.7221
DiNAcBac(4)Pent(6) % 1704.6994
DiNAcBac(2)HexA(8) % 1864.4796
Kdn(6)HexA(2) % 1852.4776
DiNAcBac(8)pseudaminic(1) % 2141.0182
DiNAcBac(3)Kdn(7) % 2434.8165
Kdn(1)HexA(10) % 2010.3899
Kdn(3)HexA(8) % 2158.4635
Kdn(6)pseudaminic(3) % 2448.7944
DiNAcBac(2)pseudaminic(6) % 2352.9848
Kdn(1)Kdn(9) % 2500.689
Kdn(6)pseudaminic(5) % 3081.0484
HexA(3)pseudaminic(9) % 3373.2393
DiNAcBac(4)Kdn(11) % 3663.2035
Kdn(9)Pent(3) % 2646.747
Kdn(4)HexA(11) % 2936.6287
DiNAcBac(7)pseudaminic(7) % 3809.6688
DiNAcBac(11)Pent(1) % 2641.2677
DiNAcBac(3)Kdn(9) % 2934.9543
DiNAcBac(1)Kdn(12) % 3228.9382
HexA(11)pseudaminic(5) % 3516.9881
DiNAcBac(3)HexA(4) % 1388.4626
Kdn(6)HexA(1) % 1676.4455
DiNAcBac(4)HexA(6) % 1968.6382
Kdn(2)HexA(10) % 2260.4588
Pent(6)HexA(10) % 2552.5748
pseudaminic(1)pseudaminic(8) % 2845.143
Pent(2)Pent(10) % 1584.5076
Kdn(4)HexA(5) % 1880.4361
Kdn(5)Pent(7) % 2174.6406
Kdn(1)pseudaminic(7) % 2462.9579
DiNAcBac(1)pseudaminic(8) % 2757.1274
Kdn(9)Pent(6) % 3042.8739
