# Supplementary material for: Cognitive decline in older adults with type 2 diabetes: Unraveling site-specific glycoproteomic alterations
Source: PLoS One. 2025 May 8;20(5):e0318916. doi: 10.1371/journal.pone.0318916 (PMC12061096; doi:10.1371/journal.pone.0318916)
Supplement: S6 File — (TXT) [file pone.0318916.s006.txt]

File Name	Protein Accession	Full Sequence	Base Sequence	Scan Retention Time	Peptide Monoisotopic Mass	Precursor Charge	Score	GPTM	Decoy	Gdecoy	log_prob	DeltaMod	Glycans
FS1_14373_1	>sp|P02768|ALBU_HUMAN Albumin OS=Homo sapiens OX=9606 GN=ALB PE=1 SV=2	DAHK[+162.053]SEVAHR	DAHKSEVAHR	9.6697	1310.62095	3	238.33	Glycation	FALSE	NA	4.28	171.45	NA
FS1_14373_1	>sp|P02768|ALBU_HUMAN Albumin OS=Homo sapiens OX=9606 GN=ALB PE=1 SV=2	FKDLGEENFK	FKDLGEENFK	54.8293	1225.59735	3	226.9	None	FALSE	NA	6.54	137.71	NA
FS1_14373_1	>sp|P02768|ALBU_HUMAN Albumin OS=Homo sapiens OX=9606 GN=ALB PE=1 SV=2	FKDLGEENFK	FKDLGEENFK	51.1979	1225.59735	3	256.87	None	FALSE	NA	5.98	166.22	NA
FS1_14373_1	>sp|P02768|ALBU_HUMAN Albumin OS=Homo sapiens OX=9606 GN=ALB PE=1 SV=2	FKDLGEENFK	FKDLGEENFK	54.1638	1225.59735	3	409.15	None	FALSE	NA	7	246.19	NA
FS1_14373_1	>sp|P02768|ALBU_HUMAN Albumin OS=Homo sapiens OX=9606 GN=ALB PE=1 SV=2	FK[+162.053]DLGEENFK	FKDLGEENFK	59.8645	1387.65015	3	211.59	Glycation	FALSE	NA	5.09	172.87	NA
FS1_14373_1	>sp|P02768|ALBU_HUMAN Albumin OS=Homo sapiens OX=9606 GN=ALB PE=1 SV=2	FK[+162.053]DLGEENFK	FKDLGEENFK	51.1122	1387.65015	3	227.03	Glycation	FALSE	NA	6.17	151.35	NA
FS1_14373_1	>sp|P02768|ALBU_HUMAN Albumin OS=Homo sapiens OX=9606 GN=ALB PE=1 SV=2	FK[+162.053]DLGEENFK	FKDLGEENFK	61.7654	1387.65015	3	236.2	Glycation	FALSE	NA	5.73	163.38	NA
FS1_14373_1	>sp|P02768|ALBU_HUMAN Albumin OS=Homo sapiens OX=9606 GN=ALB PE=1 SV=2	FK[+162.053]DLGEENFK	FKDLGEENFK	59.445	1387.65015	3	246.02	Glycation	FALSE	NA	6.33	182.37	NA
FS1_14373_1	>sp|P02768|ALBU_HUMAN Albumin OS=Homo sapiens OX=9606 GN=ALB PE=1 SV=2	FK[+162.053]DLGEENFK	FKDLGEENFK	56.4148	1387.65015	3	282.52	Glycation	FALSE	NA	6.31	169.43	NA
FS1_14373_1	>sp|P02768|ALBU_HUMAN Albumin OS=Homo sapiens OX=9606 GN=ALB PE=1 SV=2	FK[+162.053]DLGEENFK	FKDLGEENFK	60.128	1387.65015	3	295.8	Glycation	FALSE	NA	6.73	230.1	NA
FS1_14373_1	>sp|P02768|ALBU_HUMAN Albumin OS=Homo sapiens OX=9606 GN=ALB PE=1 SV=2	FK[+162.053]DLGEENFK	FKDLGEENFK	58.8671	1387.65015	3	307.3	Glycation	FALSE	NA	6.82	208.81	NA
FS1_14373_1	>sp|P02768|ALBU_HUMAN Albumin OS=Homo sapiens OX=9606 GN=ALB PE=1 SV=2	FK[+162.053]DLGEENFK	FKDLGEENFK	58.1477	1387.65015	3	329.72	Glycation	FALSE	NA	6.5	235.36	NA
FS1_14373_1	>sp|P02768|ALBU_HUMAN Albumin OS=Homo sapiens OX=9606 GN=ALB PE=1 SV=2	FK[+162.053]DLGEENFK	FKDLGEENFK	55.7237	1387.65015	3	365.83	Glycation	FALSE	NA	6.23	243.12	NA
FS1_14373_1	>sp|P02768|ALBU_HUMAN Albumin OS=Homo sapiens OX=9606 GN=ALB PE=1 SV=2	FK[+162.053]DLGEENFK	FKDLGEENFK	60.7035	1387.65015	3	372.04	Glycation	FALSE	NA	7.05	291.24	NA
FS1_14373_1	>sp|P02768|ALBU_HUMAN Albumin OS=Homo sapiens OX=9606 GN=ALB PE=1 SV=2	FK[+162.053]DLGEENFK	FKDLGEENFK	56.9685	1387.65015	3	380.19	Glycation	FALSE	NA	6.6	220.57	NA
FS1_14373_1	>sp|P02768|ALBU_HUMAN Albumin OS=Homo sapiens OX=9606 GN=ALB PE=1 SV=2	FK[+162.053]DLGEENFK	FKDLGEENFK	56.8569	1387.65015	3	387.76	Glycation	FALSE	NA	6.44	270.77	NA
FS1_14373_1	>sp|P02768|ALBU_HUMAN Albumin OS=Homo sapiens OX=9606 GN=ALB PE=1 SV=2	FK[+162.053]DLGEENFK	FKDLGEENFK	52.5278	1387.65015	3	395.32	Glycation	FALSE	NA	7.04	292.77	NA
FS1_14373_1	>sp|P02768|ALBU_HUMAN Albumin OS=Homo sapiens OX=9606 GN=ALB PE=1 SV=2	FK[+162.053]DLGEENFK	FKDLGEENFK	175.6376	1387.65015	3	404.09	Glycation	FALSE	NA	6.82	315.01	NA
FS1_14373_1	>sp|P02768|ALBU_HUMAN Albumin OS=Homo sapiens OX=9606 GN=ALB PE=1 SV=2	FK[+162.053]DLGEENFK	FKDLGEENFK	56.2986	1387.65015	3	412.01	Glycation	FALSE	NA	7.11	288.55	NA
FS1_14373_1	>sp|P02768|ALBU_HUMAN Albumin OS=Homo sapiens OX=9606 GN=ALB PE=1 SV=2	FK[+162.053]DLGEENFK	FKDLGEENFK	51.7964	1387.65015	3	422.07	Glycation	FALSE	NA	7.18	334.61	NA
FS1_14373_1	>sp|P02768|ALBU_HUMAN Albumin OS=Homo sapiens OX=9606 GN=ALB PE=1 SV=2	FK[+162.053]DLGEENFK	FKDLGEENFK	49.924	1387.65015	3	450.83	Glycation	FALSE	NA	7.32	342.63	NA
FS1_14373_1	>sp|P02768|ALBU_HUMAN Albumin OS=Homo sapiens OX=9606 GN=ALB PE=1 SV=2	FK[+162.053]DLGEENFK	FKDLGEENFK	55.3989	1387.65015	3	456.89	Glycation	FALSE	NA	7.09	353.48	NA
FS1_14373_1	>sp|P02768|ALBU_HUMAN Albumin OS=Homo sapiens OX=9606 GN=ALB PE=1 SV=2	FK[+162.053]DLGEENFK	FKDLGEENFK	54.2686	1387.65015	3	460.86	Glycation	FALSE	NA	6.85	353.43	NA
FS1_14373_1	>sp|P02768|ALBU_HUMAN Albumin OS=Homo sapiens OX=9606 GN=ALB PE=1 SV=2	FK[+162.053]DLGEENFK	FKDLGEENFK	54.8388	1387.65015	3	461.15	Glycation	FALSE	NA	6.84	353.6	NA
FS1_14373_1	>sp|P02768|ALBU_HUMAN Albumin OS=Homo sapiens OX=9606 GN=ALB PE=1 SV=2	FK[+162.053]DLGEENFK	FKDLGEENFK	50.5189	1387.65015	3	467.12	Glycation	FALSE	NA	7.27	359.38	NA
FS1_14373_1	>sp|P02768|ALBU_HUMAN Albumin OS=Homo sapiens OX=9606 GN=ALB PE=1 SV=2	FK[+162.053]DLGEENFK	FKDLGEENFK	53.1211	1387.65015	3	468.19	Glycation	FALSE	NA	5.56	312.46	NA
FS1_14373_1	>sp|P02768|ALBU_HUMAN Albumin OS=Homo sapiens OX=9606 GN=ALB PE=1 SV=2	FK[+162.053]DLGEENFK	FKDLGEENFK	53.699	1387.65015	3	471.13	Glycation	FALSE	NA	5.93	352.86	NA
FS1_14373_1	>sp|P02768|ALBU_HUMAN Albumin OS=Homo sapiens OX=9606 GN=ALB PE=1 SV=2	DLGEENFK	DLGEENFK	47.5996	950.43395	2	202.86	None	FALSE	NA	2.5	43.76	NA
FS1_14373_1	>sp|P02768|ALBU_HUMAN Albumin OS=Homo sapiens OX=9606 GN=ALB PE=1 SV=2	DLGEENFK	DLGEENFK	48.333	950.43395	2	221.69	None	FALSE	NA	4.36	49.06	NA
FS1_14373_1	>sp|P02768|ALBU_HUMAN Albumin OS=Homo sapiens OX=9606 GN=ALB PE=1 SV=2	DLGEENFK	DLGEENFK	47.5499	950.43395	2	237.85	None	FALSE	NA	3.8	43.79	NA
FS1_14373_1	>sp|P02768|ALBU_HUMAN Albumin OS=Homo sapiens OX=9606 GN=ALB PE=1 SV=2	DLGEENFK	DLGEENFK	47.1492	950.43395	2	269.98	None	FALSE	NA	4.49	47.12	NA
FS1_14373_1	>sp|P02768|ALBU_HUMAN Albumin OS=Homo sapiens OX=9606 GN=ALB PE=1 SV=2	DLGEENFK	DLGEENFK	47.7426	950.43395	2	364.29	None	FALSE	NA	4.79	101.62	NA
FS1_14373_1	>sp|P02768|ALBU_HUMAN Albumin OS=Homo sapiens OX=9606 GN=ALB PE=1 SV=2	ALVLIAFAQYLQQC[+57.021]PFEDHVK	ALVLIAFAQYLQQCPFEDHVK	147.6291	2489.27715	3	473.21	None	FALSE	NA	9.52	473.21	NA
FS1_14373_1	>sp|P02768|ALBU_HUMAN Albumin OS=Homo sapiens OX=9606 GN=ALB PE=1 SV=2	LVNEVTEFAK	LVNEVTEFAK	72.874	1148.60715	2	271.96	None	FALSE	NA	5.19	99.73	NA
FS1_14373_1	>sp|P02768|ALBU_HUMAN Albumin OS=Homo sapiens OX=9606 GN=ALB PE=1 SV=2	LVNEVTEFAK[+162.053]TC[+57.021]VADESAENC[+57.021]DK	LVNEVTEFAKTCVADESAENCDK	89.3455	2790.22055	3	220.8	Glycation	FALSE	NA	6.37	220.8	NA
FS1_14373_1	>sp|P02768|ALBU_HUMAN Albumin OS=Homo sapiens OX=9606 GN=ALB PE=1 SV=2	TC[+57.021]VADESAENC[+57.021]DK[+162.053]SLHTLFGDK	TCVADESAENCDKSLHTLFGDK	79.4348	2658.14195	4	393.35	Glycation	FALSE	NA	9.53	393.35	NA
FS1_14373_1	>sp|P02768|ALBU_HUMAN Albumin OS=Homo sapiens OX=9606 GN=ALB PE=1 SV=2	TC[+57.021]VADESAENC[+57.021]DK[+162.053]SLHTLFGDK	TCVADESAENCDKSLHTLFGDK	77.4252	2658.14195	4	437.83	Glycation	FALSE	NA	9.93	302.99	NA
FS1_14373_1	>sp|P02768|ALBU_HUMAN Albumin OS=Homo sapiens OX=9606 GN=ALB PE=1 SV=2	TC[+57.021]VADESAENC[+57.021]DK[+162.053]SLHTLFGDK	TCVADESAENCDKSLHTLFGDK	80.5092	2658.14195	4	514.66	Glycation	FALSE	NA	8.83	438.7	NA
FS1_14373_1	>sp|P02768|ALBU_HUMAN Albumin OS=Homo sapiens OX=9606 GN=ALB PE=1 SV=2	TC[+57.021]VADESAENC[+57.021]DK[+162.053]SLHTLFGDK	TCVADESAENCDKSLHTLFGDK	78.838	2658.14195	4	661.2	Glycation	FALSE	NA	12.78	628.78	NA
FS1_14373_1	>sp|P02768|ALBU_HUMAN Albumin OS=Homo sapiens OX=9606 GN=ALB PE=1 SV=2	TC[+57.021]VADESAENC[+57.021]DK[+162.053]SLHTLFGDK	TCVADESAENCDKSLHTLFGDK	76.2616	2658.14195	4	664.45	Glycation	FALSE	NA	13.02	636.13	NA
FS1_14373_1	>sp|P02768|ALBU_HUMAN Albumin OS=Homo sapiens OX=9606 GN=ALB PE=1 SV=2	TC[+57.021]VADESAENC[+57.021]DK[+162.053]SLHTLFGDK	TCVADESAENCDKSLHTLFGDK	73.7893	2658.14195	4	727.98	Glycation	FALSE	NA	14.34	640.91	NA
FS1_14373_1	>sp|P02768|ALBU_HUMAN Albumin OS=Homo sapiens OX=9606 GN=ALB PE=1 SV=2	TC[+57.021]VADESAENC[+57.021]DK[+162.053]SLHTLFGDK	TCVADESAENCDKSLHTLFGDK	75.5686	2658.14195	4	759.34	Glycation	FALSE	NA	15.57	391.31	NA
FS1_14373_1	>sp|P02768|ALBU_HUMAN Albumin OS=Homo sapiens OX=9606 GN=ALB PE=1 SV=2	TC[+57.021]VADESAENC[+57.021]DK[+162.053]SLHTLFGDK	TCVADESAENCDKSLHTLFGDK	76.388	2658.14195	4	797.26	Glycation	FALSE	NA	15.57	762.83	NA
FS1_14373_1	>sp|P02768|ALBU_HUMAN Albumin OS=Homo sapiens OX=9606 GN=ALB PE=1 SV=2	TC[+57.021]VADESAENC[+57.021]DK[+162.053]SLHTLFGDK	TCVADESAENCDKSLHTLFGDK	77.6671	2658.14195	4	893.61	Glycation	FALSE	NA	17.34	438.21	NA
FS1_14373_1	>sp|P02768|ALBU_HUMAN Albumin OS=Homo sapiens OX=9606 GN=ALB PE=1 SV=2	TC[+57.021]VADESAENC[+57.021]DK[+162.053]SLHTLFGDK	TCVADESAENCDKSLHTLFGDK	77.7871	2658.14195	4	959.94	Glycation	FALSE	NA	19.57	457.68	NA
FS1_14373_1	>sp|P02768|ALBU_HUMAN Albumin OS=Homo sapiens OX=9606 GN=ALB PE=1 SV=2	TC[+57.021]VADESAENC[+57.021]DK[+162.053]SLHTLFGDK	TCVADESAENCDKSLHTLFGDK	78.1372	2658.14195	4	970.59	Glycation	FALSE	NA	19.34	446	NA
FS1_14373_1	>sp|P02768|ALBU_HUMAN Albumin OS=Homo sapiens OX=9606 GN=ALB PE=1 SV=2	TC[+57.021]VADESAENC[+57.021]DK[+162.053]SLHTLFGDK	TCVADESAENCDKSLHTLFGDK	77.5173	2658.14195	4	1101.56	Glycation	FALSE	NA	21.42	521.72	NA
FS1_14373_1	>sp|P02768|ALBU_HUMAN Albumin OS=Homo sapiens OX=9606 GN=ALB PE=1 SV=2	TC[+57.021]VADESAENC[+57.021]DK[+162.053]SLHTLFGDK	TCVADESAENCDKSLHTLFGDK	76.956	2658.14195	4	1197.81	Glycation	FALSE	NA	22.42	589.88	NA
FS1_14373_1	>sp|P02768|ALBU_HUMAN Albumin OS=Homo sapiens OX=9606 GN=ALB PE=1 SV=2	TC[+57.021]VADESAENC[+57.021]DK[+162.053]SLHTLFGDKLC[+57.021]TVATLR	TCVADESAENCDKSLHTLFGDKLCTVATLR	106.2448	3572.64275	5	450.55	Glycation	FALSE	NA	9.31	302.21	NA
FS1_14373_1	>sp|P02768|ALBU_HUMAN Albumin OS=Homo sapiens OX=9606 GN=ALB PE=1 SV=2	TC[+57.021]VADESAENC[+57.021]DK[+162.053]SLHTLFGDKLC[+57.021]TVATLR	TCVADESAENCDKSLHTLFGDKLCTVATLR	175.9354	3572.64275	5	835.22	Glycation	FALSE	NA	15.46	374.87	NA
FS1_14373_1	>sp|P02768|ALBU_HUMAN Albumin OS=Homo sapiens OX=9606 GN=ALB PE=1 SV=2	TC[+57.021]VADESAENC[+57.021]DK[+162.053]SLHTLFGDKLC[+57.021]TVATLR	TCVADESAENCDKSLHTLFGDKLCTVATLR	104.5797	3572.64275	5	1108.2	Glycation	FALSE	NA	22.25	490.88	NA
FS1_14373_1	>sp|P02768|ALBU_HUMAN Albumin OS=Homo sapiens OX=9606 GN=ALB PE=1 SV=2	TC[+57.021]VADESAENC[+57.021]DK[+162.053]SLHTLFGDKLC[+57.021]TVATLR	TCVADESAENCDKSLHTLFGDKLCTVATLR	104.0306	3572.64275	5	1391.8	Glycation	FALSE	NA	27.25	555.45	NA
FS1_14373_1	>sp|P02768|ALBU_HUMAN Albumin OS=Homo sapiens OX=9606 GN=ALB PE=1 SV=2	SLHTLFGDK	SLHTLFGDK	60.2011	1016.52855	2	238.87	None	FALSE	NA	4.86	180.64	NA
FS1_14373_1	>sp|P02768|ALBU_HUMAN Albumin OS=Homo sapiens OX=9606 GN=ALB PE=1 SV=2	SLHTLFGDK[+162.053]LC[+57.021]TVATLR	SLHTLFGDKLCTVATLR	111.4024	2093.08215	4	294.47	Glycation	FALSE	NA	8.03	294.47	NA
FS1_14373_1	>sp|P02768|ALBU_HUMAN Albumin OS=Homo sapiens OX=9606 GN=ALB PE=1 SV=2	SLHTLFGDK[+162.053]LC[+57.021]TVATLR	SLHTLFGDKLCTVATLR	141.2035	2093.08215	4	311.12	Glycation	FALSE	NA	7.94	311.12	NA
FS1_14373_1	>sp|P02768|ALBU_HUMAN Albumin OS=Homo sapiens OX=9606 GN=ALB PE=1 SV=2	SLHTLFGDK[+162.053]LC[+57.021]TVATLR	SLHTLFGDKLCTVATLR	133.3293	2093.08215	4	477.13	Glycation	FALSE	NA	9.69	477.13	NA
FS1_14373_1	>sp|P02768|ALBU_HUMAN Albumin OS=Homo sapiens OX=9606 GN=ALB PE=1 SV=2	SLHTLFGDK[+162.053]LC[+57.021]TVATLR	SLHTLFGDKLCTVATLR	132.7694	2093.08215	4	488.29	Glycation	FALSE	NA	9.45	488.29	NA
FS1_14373_1	>sp|P02768|ALBU_HUMAN Albumin OS=Homo sapiens OX=9606 GN=ALB PE=1 SV=2	SLHTLFGDK[+162.053]LC[+57.021]TVATLR	SLHTLFGDKLCTVATLR	164.5021	2093.08215	4	488.5	Glycation	FALSE	NA	9.69	488.5	NA
FS1_14373_1	>sp|P02768|ALBU_HUMAN Albumin OS=Homo sapiens OX=9606 GN=ALB PE=1 SV=2	SLHTLFGDK[+162.053]LC[+57.021]TVATLR	SLHTLFGDKLCTVATLR	139.1405	2093.08215	4	505.38	Glycation	FALSE	NA	9.66	505.38	NA
FS1_14373_1	>sp|P02768|ALBU_HUMAN Albumin OS=Homo sapiens OX=9606 GN=ALB PE=1 SV=2	SLHTLFGDK[+162.053]LC[+57.021]TVATLR	SLHTLFGDKLCTVATLR	129.2094	2093.08215	4	513.39	Glycation	FALSE	NA	9.66	513.39	NA
FS1_14373_1	>sp|P02768|ALBU_HUMAN Albumin OS=Homo sapiens OX=9606 GN=ALB PE=1 SV=2	SLHTLFGDK[+162.053]LC[+57.021]TVATLR	SLHTLFGDKLCTVATLR	134.0425	2093.08215	4	568.46	Glycation	FALSE	NA	10.01	568.46	NA
FS1_14373_1	>sp|P02768|ALBU_HUMAN Albumin OS=Homo sapiens OX=9606 GN=ALB PE=1 SV=2	SLHTLFGDK[+162.053]LC[+57.021]TVATLR	SLHTLFGDKLCTVATLR	127.9508	2093.08215	4	578.84	Glycation	FALSE	NA	10.01	578.84	NA
FS1_14373_1	>sp|P02768|ALBU_HUMAN Albumin OS=Homo sapiens OX=9606 GN=ALB PE=1 SV=2	SLHTLFGDK[+162.053]LC[+57.021]TVATLR	SLHTLFGDKLCTVATLR	160.0007	2093.08215	4	595.67	Glycation	FALSE	NA	11	595.67	NA
FS1_14373_1	>sp|P02768|ALBU_HUMAN Albumin OS=Homo sapiens OX=9606 GN=ALB PE=1 SV=2	SLHTLFGDK[+162.053]LC[+57.021]TVATLR	SLHTLFGDKLCTVATLR	126.0584	2093.08215	4	601.56	Glycation	FALSE	NA	11.59	601.56	NA
FS1_14373_1	>sp|P02768|ALBU_HUMAN Albumin OS=Homo sapiens OX=9606 GN=ALB PE=1 SV=2	SLHTLFGDK[+162.053]LC[+57.021]TVATLR	SLHTLFGDKLCTVATLR	136.1296	2093.08215	4	601.8	Glycation	FALSE	NA	11.59	601.8	NA
FS1_14373_1	>sp|P02768|ALBU_HUMAN Albumin OS=Homo sapiens OX=9606 GN=ALB PE=1 SV=2	SLHTLFGDK[+162.053]LC[+57.021]TVATLR	SLHTLFGDKLCTVATLR	130.328	2093.08215	4	602.57	Glycation	FALSE	NA	11.77	602.57	NA
FS1_14373_1	>sp|P02768|ALBU_HUMAN Albumin OS=Homo sapiens OX=9606 GN=ALB PE=1 SV=2	SLHTLFGDK[+162.053]LC[+57.021]TVATLR	SLHTLFGDKLCTVATLR	162.279	2093.08215	4	603.05	Glycation	FALSE	NA	12	603.05	NA
FS1_14373_1	>sp|P02768|ALBU_HUMAN Albumin OS=Homo sapiens OX=9606 GN=ALB PE=1 SV=2	SLHTLFGDK[+162.053]LC[+57.021]TVATLR	SLHTLFGDKLCTVATLR	161.1804	2093.08215	4	606.57	Glycation	FALSE	NA	11.77	606.57	NA
FS1_14373_1	>sp|P02768|ALBU_HUMAN Albumin OS=Homo sapiens OX=9606 GN=ALB PE=1 SV=2	SLHTLFGDK[+162.053]LC[+57.021]TVATLR	SLHTLFGDKLCTVATLR	121.9821	2093.08215	4	608.53	Glycation	FALSE	NA	12	608.53	NA
FS1_14373_1	>sp|P02768|ALBU_HUMAN Albumin OS=Homo sapiens OX=9606 GN=ALB PE=1 SV=2	SLHTLFGDK[+162.053]LC[+57.021]TVATLR	SLHTLFGDKLCTVATLR	142.2881	2093.08215	4	612.32	Glycation	FALSE	NA	12	612.32	NA
FS1_14373_1	>sp|P02768|ALBU_HUMAN Albumin OS=Homo sapiens OX=9606 GN=ALB PE=1 SV=2	SLHTLFGDK[+162.053]LC[+57.021]TVATLR	SLHTLFGDKLCTVATLR	130.5247	2093.08215	4	613.93	Glycation	FALSE	NA	12	613.93	NA
FS1_14373_1	>sp|P02768|ALBU_HUMAN Albumin OS=Homo sapiens OX=9606 GN=ALB PE=1 SV=2	SLHTLFGDK[+162.053]LC[+57.021]TVATLR	SLHTLFGDKLCTVATLR	128.5404	2093.08215	4	620.78	Glycation	FALSE	NA	11.77	620.78	NA
FS1_14373_1	>sp|P02768|ALBU_HUMAN Albumin OS=Homo sapiens OX=9606 GN=ALB PE=1 SV=2	SLHTLFGDK[+162.053]LC[+57.021]TVATLR	SLHTLFGDKLCTVATLR	118.9689	2093.08215	4	620.86	Glycation	FALSE	NA	11.77	619.53	NA
FS1_14373_1	>sp|P02768|ALBU_HUMAN Albumin OS=Homo sapiens OX=9606 GN=ALB PE=1 SV=2	SLHTLFGDK[+162.053]LC[+57.021]TVATLR	SLHTLFGDKLCTVATLR	127.3604	2093.08215	4	622.37	Glycation	FALSE	NA	12	622.37	NA
FS1_14373_1	>sp|P02768|ALBU_HUMAN Albumin OS=Homo sapiens OX=9606 GN=ALB PE=1 SV=2	SLHTLFGDK[+162.053]LC[+57.021]TVATLR	SLHTLFGDKLCTVATLR	137.3306	2093.08215	4	628.16	Glycation	FALSE	NA	12	628.16	NA
FS1_14373_1	>sp|P02768|ALBU_HUMAN Albumin OS=Homo sapiens OX=9606 GN=ALB PE=1 SV=2	SLHTLFGDK[+162.053]LC[+57.021]TVATLR	SLHTLFGDKLCTVATLR	134.6309	2093.08215	4	629.93	Glycation	FALSE	NA	12	629.93	NA
FS1_14373_1	>sp|P02768|ALBU_HUMAN Albumin OS=Homo sapiens OX=9606 GN=ALB PE=1 SV=2	SLHTLFGDK[+162.053]LC[+57.021]TVATLR	SLHTLFGDKLCTVATLR	156.6476	2093.08215	4	632.89	Glycation	FALSE	NA	11.77	632.89	NA
FS1_14373_1	>sp|P02768|ALBU_HUMAN Albumin OS=Homo sapiens OX=9606 GN=ALB PE=1 SV=2	SLHTLFGDK[+162.053]LC[+57.021]TVATLR	SLHTLFGDKLCTVATLR	158.1793	2093.08215	4	634.56	Glycation	FALSE	NA	11.59	634.56	NA
FS1_14373_1	>sp|P02768|ALBU_HUMAN Albumin OS=Homo sapiens OX=9606 GN=ALB PE=1 SV=2	SLHTLFGDK[+162.053]LC[+57.021]TVATLR	SLHTLFGDKLCTVATLR	162.8407	2093.08215	4	636.08	Glycation	FALSE	NA	11.77	636.08	NA
FS1_14373_1	>sp|P02768|ALBU_HUMAN Albumin OS=Homo sapiens OX=9606 GN=ALB PE=1 SV=2	SLHTLFGDK[+162.053]LC[+57.021]TVATLR	SLHTLFGDKLCTVATLR	126.6815	2093.08215	4	636.52	Glycation	FALSE	NA	10.85	636.52	NA
FS1_14373_1	>sp|P02768|ALBU_HUMAN Albumin OS=Homo sapiens OX=9606 GN=ALB PE=1 SV=2	SLHTLFGDK[+162.053]LC[+57.021]TVATLR	SLHTLFGDKLCTVATLR	131.1513	2093.08215	4	639.44	Glycation	FALSE	NA	11.59	639.44	NA
FS1_14373_1	>sp|P02768|ALBU_HUMAN Albumin OS=Homo sapiens OX=9606 GN=ALB PE=1 SV=2	SLHTLFGDK[+162.053]LC[+57.021]TVATLR	SLHTLFGDKLCTVATLR	163.418	2093.08215	4	655.77	Glycation	FALSE	NA	12.77	655.77	NA
FS1_14373_1	>sp|P02768|ALBU_HUMAN Albumin OS=Homo sapiens OX=9606 GN=ALB PE=1 SV=2	SLHTLFGDK[+162.053]LC[+57.021]TVATLR	SLHTLFGDKLCTVATLR	159.3935	2093.08215	4	660.76	Glycation	FALSE	NA	13	660.76	NA
FS1_14373_1	>sp|P02768|ALBU_HUMAN Albumin OS=Homo sapiens OX=9606 GN=ALB PE=1 SV=2	SLHTLFGDK[+162.053]LC[+57.021]TVATLR	SLHTLFGDKLCTVATLR	131.8099	2093.08215	4	661.46	Glycation	FALSE	NA	13	661.46	NA
FS1_14373_1	>sp|P02768|ALBU_HUMAN Albumin OS=Homo sapiens OX=9606 GN=ALB PE=1 SV=2	SLHTLFGDK[+162.053]LC[+57.021]TVATLR	SLHTLFGDKLCTVATLR	132.4268	2093.08215	4	661.76	Glycation	FALSE	NA	13	661.76	NA
FS1_14373_1	>sp|P02768|ALBU_HUMAN Albumin OS=Homo sapiens OX=9606 GN=ALB PE=1 SV=2	SLHTLFGDK[+162.053]LC[+57.021]TVATLR	SLHTLFGDKLCTVATLR	124.3236	2093.08215	4	664.82	Glycation	FALSE	NA	12.77	664.82	NA
FS1_14373_1	>sp|P02768|ALBU_HUMAN Albumin OS=Homo sapiens OX=9606 GN=ALB PE=1 SV=2	SLHTLFGDK[+162.053]LC[+57.021]TVATLR	SLHTLFGDKLCTVATLR	160.6077	2093.08215	4	676.81	Glycation	FALSE	NA	12.77	676.81	NA
FS1_14373_1	>sp|P02768|ALBU_HUMAN Albumin OS=Homo sapiens OX=9606 GN=ALB PE=1 SV=2	SLHTLFGDK[+162.053]LC[+57.021]TVATLR	SLHTLFGDKLCTVATLR	137.9075	2093.08215	4	677.83	Glycation	FALSE	NA	11.47	677.83	NA
FS1_14373_1	>sp|P02768|ALBU_HUMAN Albumin OS=Homo sapiens OX=9606 GN=ALB PE=1 SV=2	SLHTLFGDK[+162.053]LC[+57.021]TVATLR	SLHTLFGDKLCTVATLR	156.0663	2093.08215	4	678.94	Glycation	FALSE	NA	13	678.94	NA
FS1_14373_1	>sp|P02768|ALBU_HUMAN Albumin OS=Homo sapiens OX=9606 GN=ALB PE=1 SV=2	SLHTLFGDK[+162.053]LC[+57.021]TVATLR	SLHTLFGDKLCTVATLR	118.2641	2093.08215	4	681.73	Glycation	FALSE	NA	13	678.23	NA
FS1_14373_1	>sp|P02768|ALBU_HUMAN Albumin OS=Homo sapiens OX=9606 GN=ALB PE=1 SV=2	SLHTLFGDK[+162.053]LC[+57.021]TVATLR	SLHTLFGDKLCTVATLR	136.725	2093.08215	4	682.44	Glycation	FALSE	NA	13	682.44	NA
FS1_14373_1	>sp|P02768|ALBU_HUMAN Albumin OS=Homo sapiens OX=9606 GN=ALB PE=1 SV=2	SLHTLFGDK[+162.053]LC[+57.021]TVATLR	SLHTLFGDKLCTVATLR	120.2566	2093.08215	4	685.68	Glycation	FALSE	NA	13	684.69	NA
FS1_14373_1	>sp|P02768|ALBU_HUMAN Albumin OS=Homo sapiens OX=9606 GN=ALB PE=1 SV=2	SLHTLFGDK[+162.053]LC[+57.021]TVATLR	SLHTLFGDKLCTVATLR	120.8483	2093.08215	4	693.62	Glycation	FALSE	NA	12.77	693.62	NA
FS1_14373_1	>sp|P02768|ALBU_HUMAN Albumin OS=Homo sapiens OX=9606 GN=ALB PE=1 SV=2	SLHTLFGDK[+162.053]LC[+57.021]TVATLR	SLHTLFGDKLCTVATLR	145.7157	2093.08215	4	699.77	Glycation	FALSE	NA	12.59	691.39	NA
FS1_14373_1	>sp|P02768|ALBU_HUMAN Albumin OS=Homo sapiens OX=9606 GN=ALB PE=1 SV=2	SLHTLFGDK[+162.053]LC[+57.021]TVATLR	SLHTLFGDKLCTVATLR	116.403	2093.08215	4	702.76	Glycation	FALSE	NA	14	702.76	NA
FS1_14373_1	>sp|P02768|ALBU_HUMAN Albumin OS=Homo sapiens OX=9606 GN=ALB PE=1 SV=2	SLHTLFGDK[+162.053]LC[+57.021]TVATLR	SLHTLFGDKLCTVATLR	117.6435	2093.08215	4	708.07	Glycation	FALSE	NA	14	708.07	NA
FS1_14373_1	>sp|P02768|ALBU_HUMAN Albumin OS=Homo sapiens OX=9606 GN=ALB PE=1 SV=2	SLHTLFGDK[+162.053]LC[+57.021]TVATLR	SLHTLFGDKLCTVATLR	153.4593	2093.08215	4	714.98	Glycation	FALSE	NA	14	714.98	NA
FS1_14373_1	>sp|P02768|ALBU_HUMAN Albumin OS=Homo sapiens OX=9606 GN=ALB PE=1 SV=2	SLHTLFGDK[+162.053]LC[+57.021]TVATLR	SLHTLFGDKLCTVATLR	143.5994	2093.08215	4	718.76	Glycation	FALSE	NA	14	714.95	NA
FS1_14373_1	>sp|P02768|ALBU_HUMAN Albumin OS=Homo sapiens OX=9606 GN=ALB PE=1 SV=2	SLHTLFGDK[+162.053]LC[+57.021]TVATLR	SLHTLFGDKLCTVATLR	122.8249	2093.08215	4	719.24	Glycation	FALSE	NA	13.77	719.24	NA
FS1_14373_1	>sp|P02768|ALBU_HUMAN Albumin OS=Homo sapiens OX=9606 GN=ALB PE=1 SV=2	SLHTLFGDK[+162.053]LC[+57.021]TVATLR	SLHTLFGDKLCTVATLR	146.4581	2093.08215	4	724.03	Glycation	FALSE	NA	13.59	696.72	NA
FS1_14373_1	>sp|P02768|ALBU_HUMAN Albumin OS=Homo sapiens OX=9606 GN=ALB PE=1 SV=2	SLHTLFGDK[+162.053]LC[+57.021]TVATLR	SLHTLFGDKLCTVATLR	150.5169	2093.08215	4	727.3	Glycation	FALSE	NA	14	727.3	NA
FS1_14373_1	>sp|P02768|ALBU_HUMAN Albumin OS=Homo sapiens OX=9606 GN=ALB PE=1 SV=2	SLHTLFGDK[+162.053]LC[+57.021]TVATLR	SLHTLFGDKLCTVATLR	115.1698	2093.08215	4	729.05	Glycation	FALSE	NA	14	729.05	NA
FS1_14373_1	>sp|P02768|ALBU_HUMAN Albumin OS=Homo sapiens OX=9606 GN=ALB PE=1 SV=2	SLHTLFGDK[+162.053]LC[+57.021]TVATLR	SLHTLFGDKLCTVATLR	157.2571	2093.08215	4	731.03	Glycation	FALSE	NA	13.59	731.03	NA
FS1_14373_1	>sp|P02768|ALBU_HUMAN Albumin OS=Homo sapiens OX=9606 GN=ALB PE=1 SV=2	SLHTLFGDK[+162.053]LC[+57.021]TVATLR	SLHTLFGDKLCTVATLR	117.0144	2093.08215	4	731.82	Glycation	FALSE	NA	14	729.58	NA
FS1_14373_1	>sp|P02768|ALBU_HUMAN Albumin OS=Homo sapiens OX=9606 GN=ALB PE=1 SV=2	SLHTLFGDK[+162.053]LC[+57.021]TVATLR	SLHTLFGDKLCTVATLR	158.7929	2093.08215	4	734.16	Glycation	FALSE	NA	14	734.16	NA
FS1_14373_1	>sp|P02768|ALBU_HUMAN Albumin OS=Homo sapiens OX=9606 GN=ALB PE=1 SV=2	SLHTLFGDK[+162.053]LC[+57.021]TVATLR	SLHTLFGDKLCTVATLR	155.443	2093.08215	4	737.39	Glycation	FALSE	NA	14	737.39	NA
FS1_14373_1	>sp|P02768|ALBU_HUMAN Albumin OS=Homo sapiens OX=9606 GN=ALB PE=1 SV=2	SLHTLFGDK[+162.053]LC[+57.021]TVATLR	SLHTLFGDKLCTVATLR	142.9489	2093.08215	4	739.06	Glycation	FALSE	NA	14	739.06	NA
FS1_14373_1	>sp|P02768|ALBU_HUMAN Albumin OS=Homo sapiens OX=9606 GN=ALB PE=1 SV=2	SLHTLFGDK[+162.053]LC[+57.021]TVATLR	SLHTLFGDKLCTVATLR	154.1887	2093.08215	4	739.36	Glycation	FALSE	NA	13.77	739.36	NA
FS1_14373_1	>sp|P02768|ALBU_HUMAN Albumin OS=Homo sapiens OX=9606 GN=ALB PE=1 SV=2	SLHTLFGDK[+162.053]LC[+57.021]TVATLR	SLHTLFGDKLCTVATLR	154.82	2093.08215	4	741.48	Glycation	FALSE	NA	14	741.48	NA
FS1_14373_1	>sp|P02768|ALBU_HUMAN Albumin OS=Homo sapiens OX=9606 GN=ALB PE=1 SV=2	SLHTLFGDK[+162.053]LC[+57.021]TVATLR	SLHTLFGDKLCTVATLR	123.4566	2093.08215	4	742.32	Glycation	FALSE	NA	13.77	742.32	NA
FS1_14373_1	>sp|P02768|ALBU_HUMAN Albumin OS=Homo sapiens OX=9606 GN=ALB PE=1 SV=2	SLHTLFGDK[+162.053]LC[+57.021]TVATLR	SLHTLFGDKLCTVATLR	152.2804	2093.08215	4	754.68	Glycation	FALSE	NA	15	754.68	NA
FS1_14373_1	>sp|P02768|ALBU_HUMAN Albumin OS=Homo sapiens OX=9606 GN=ALB PE=1 SV=2	SLHTLFGDK[+162.053]LC[+57.021]TVATLR	SLHTLFGDKLCTVATLR	119.6234	2093.08215	4	761.78	Glycation	FALSE	NA	15	761.78	NA
FS1_14373_1	>sp|P02768|ALBU_HUMAN Albumin OS=Homo sapiens OX=9606 GN=ALB PE=1 SV=2	SLHTLFGDK[+162.053]LC[+57.021]TVATLR	SLHTLFGDKLCTVATLR	121.413	2093.08215	4	763.66	Glycation	FALSE	NA	14.77	763.66	NA
FS1_14373_1	>sp|P02768|ALBU_HUMAN Albumin OS=Homo sapiens OX=9606 GN=ALB PE=1 SV=2	SLHTLFGDK[+162.053]LC[+57.021]TVATLR	SLHTLFGDKLCTVATLR	109.029	2093.08215	4	764.21	Glycation	FALSE	NA	15	764.21	NA
FS1_14373_1	>sp|P02768|ALBU_HUMAN Albumin OS=Homo sapiens OX=9606 GN=ALB PE=1 SV=2	SLHTLFGDK[+162.053]LC[+57.021]TVATLR	SLHTLFGDKLCTVATLR	115.8322	2093.08215	4	765.19	Glycation	FALSE	NA	15	765.19	NA
FS1_14373_1	>sp|P02768|ALBU_HUMAN Albumin OS=Homo sapiens OX=9606 GN=ALB PE=1 SV=2	SLHTLFGDK[+162.053]LC[+57.021]TVATLR	SLHTLFGDKLCTVATLR	141.3327	2093.08215	4	768.87	Glycation	FALSE	NA	14.77	768.87	NA
FS1_14373_1	>sp|P02768|ALBU_HUMAN Albumin OS=Homo sapiens OX=9606 GN=ALB PE=1 SV=2	SLHTLFGDK[+162.053]LC[+57.021]TVATLR	SLHTLFGDKLCTVATLR	112.0223	2093.08215	4	769.61	Glycation	FALSE	NA	13.85	769.61	NA
FS1_14373_1	>sp|P02768|ALBU_HUMAN Albumin OS=Homo sapiens OX=9606 GN=ALB PE=1 SV=2	SLHTLFGDK[+162.053]LC[+57.021]TVATLR	SLHTLFGDKLCTVATLR	149.2921	2093.08215	4	772.37	Glycation	FALSE	NA	14.77	770.24	NA
FS1_14373_1	>sp|P02768|ALBU_HUMAN Albumin OS=Homo sapiens OX=9606 GN=ALB PE=1 SV=2	SLHTLFGDK[+162.053]LC[+57.021]TVATLR	SLHTLFGDKLCTVATLR	150.8424	2093.08215	4	776.57	Glycation	FALSE	NA	14.59	776.57	NA
FS1_14373_1	>sp|P02768|ALBU_HUMAN Albumin OS=Homo sapiens OX=9606 GN=ALB PE=1 SV=2	SLHTLFGDK[+162.053]LC[+57.021]TVATLR	SLHTLFGDKLCTVATLR	152.859	2093.08215	4	778.13	Glycation	FALSE	NA	14.77	778.13	NA
FS1_14373_1	>sp|P02768|ALBU_HUMAN Albumin OS=Homo sapiens OX=9606 GN=ALB PE=1 SV=2	SLHTLFGDK[+162.053]LC[+57.021]TVATLR	SLHTLFGDKLCTVATLR	109.8797	2093.08215	4	778.37	Glycation	FALSE	NA	15	778.37	NA
FS1_14373_1	>sp|P02768|ALBU_HUMAN Albumin OS=Homo sapiens OX=9606 GN=ALB PE=1 SV=2	SLHTLFGDK[+162.053]LC[+57.021]TVATLR	SLHTLFGDKLCTVATLR	110.6497	2093.08215	4	779.22	Glycation	FALSE	NA	14.59	779.22	NA
FS1_14373_1	>sp|P02768|ALBU_HUMAN Albumin OS=Homo sapiens OX=9606 GN=ALB PE=1 SV=2	SLHTLFGDK[+162.053]LC[+57.021]TVATLR	SLHTLFGDKLCTVATLR	140.1331	2093.08215	4	790.74	Glycation	FALSE	NA	14.77	790.74	NA
FS1_14373_1	>sp|P02768|ALBU_HUMAN Albumin OS=Homo sapiens OX=9606 GN=ALB PE=1 SV=2	SLHTLFGDK[+162.053]LC[+57.021]TVATLR	SLHTLFGDKLCTVATLR	151.6986	2093.08215	4	798.9	Glycation	FALSE	NA	15	764.72	NA
FS1_14373_1	>sp|P02768|ALBU_HUMAN Albumin OS=Homo sapiens OX=9606 GN=ALB PE=1 SV=2	SLHTLFGDK[+162.053]LC[+57.021]TVATLR	SLHTLFGDKLCTVATLR	148.3266	2093.08215	4	800.86	Glycation	FALSE	NA	15.77	800.86	NA
FS1_14373_1	>sp|P02768|ALBU_HUMAN Albumin OS=Homo sapiens OX=9606 GN=ALB PE=1 SV=2	SLHTLFGDK[+162.053]LC[+57.021]TVATLR	SLHTLFGDKLCTVATLR	149.9044	2093.08215	4	803.92	Glycation	FALSE	NA	16	803.92	NA
FS1_14373_1	>sp|P02768|ALBU_HUMAN Albumin OS=Homo sapiens OX=9606 GN=ALB PE=1 SV=2	SLHTLFGDK[+162.053]LC[+57.021]TVATLR	SLHTLFGDKLCTVATLR	145.0004	2093.08215	4	804.4	Glycation	FALSE	NA	15.59	804.4	NA
FS1_14373_1	>sp|P02768|ALBU_HUMAN Albumin OS=Homo sapiens OX=9606 GN=ALB PE=1 SV=2	SLHTLFGDK[+162.053]LC[+57.021]TVATLR	SLHTLFGDKLCTVATLR	147.7061	2093.08215	4	827.98	Glycation	FALSE	NA	16	827.98	NA
FS1_14373_1	>sp|P02768|ALBU_HUMAN Albumin OS=Homo sapiens OX=9606 GN=ALB PE=1 SV=2	SLHTLFGDK[+162.053]LC[+57.021]TVATLR	SLHTLFGDKLCTVATLR	140.7517	2093.08215	4	836.99	Glycation	FALSE	NA	15.77	836.99	NA
FS1_14373_1	>sp|P02768|ALBU_HUMAN Albumin OS=Homo sapiens OX=9606 GN=ALB PE=1 SV=2	SLHTLFGDK[+162.053]LC[+57.021]TVATLR	SLHTLFGDKLCTVATLR	107.3021	2093.08215	4	846.58	Glycation	FALSE	NA	16	825.49	NA
FS1_14373_1	>sp|P02768|ALBU_HUMAN Albumin OS=Homo sapiens OX=9606 GN=ALB PE=1 SV=2	SLHTLFGDK[+162.053]LC[+57.021]TVATLR	SLHTLFGDKLCTVATLR	111.4531	2093.08215	4	847.82	Glycation	FALSE	NA	15.59	838.07	NA
FS1_14373_1	>sp|P02768|ALBU_HUMAN Albumin OS=Homo sapiens OX=9606 GN=ALB PE=1 SV=2	SLHTLFGDK[+162.053]LC[+57.021]TVATLR	SLHTLFGDKLCTVATLR	175.7903	2093.08215	4	849.7	Glycation	FALSE	NA	16	844.7	NA
FS1_14373_1	>sp|P02768|ALBU_HUMAN Albumin OS=Homo sapiens OX=9606 GN=ALB PE=1 SV=2	SLHTLFGDK[+162.053]LC[+57.021]TVATLR	SLHTLFGDKLCTVATLR	106.7362	2093.08215	4	886.04	Glycation	FALSE	NA	17	886.04	NA
FS1_14373_1	>sp|P02768|ALBU_HUMAN Albumin OS=Homo sapiens OX=9606 GN=ALB PE=1 SV=2	SLHTLFGDK[+162.053]LC[+57.021]TVATLR	SLHTLFGDKLCTVATLR	107.8539	2093.08215	4	917.93	Glycation	FALSE	NA	17.77	833.24	NA
FS1_14373_1	>sp|P02768|ALBU_HUMAN Albumin OS=Homo sapiens OX=9606 GN=ALB PE=1 SV=2	SLHTLFGDK[+162.053]LC[+57.021]TVATLR	SLHTLFGDKLCTVATLR	105.4859	2093.08215	4	952.71	Glycation	FALSE	NA	19	938.09	NA
FS1_14373_1	>sp|P02768|ALBU_HUMAN Albumin OS=Homo sapiens OX=9606 GN=ALB PE=1 SV=2	SLHTLFGDK[+162.053]LC[+57.021]TVATLR	SLHTLFGDKLCTVATLR	106.1311	2093.08215	4	1025.97	Glycation	FALSE	NA	19.77	1025.97	NA
FS1_14373_1	>sp|P02768|ALBU_HUMAN Albumin OS=Homo sapiens OX=9606 GN=ALB PE=1 SV=2	SLHTLFGDK[+162.053]LC[+57.021]TVATLR	SLHTLFGDKLCTVATLR	103.9252	2093.08215	4	1029.68	Glycation	FALSE	NA	19.59	983.61	NA
FS1_14373_1	>sp|P02768|ALBU_HUMAN Albumin OS=Homo sapiens OX=9606 GN=ALB PE=1 SV=2	SLHTLFGDK[+162.053]LC[+57.021]TVATLR	SLHTLFGDKLCTVATLR	104.4903	2093.08215	4	1044.47	Glycation	FALSE	NA	20	991.06	NA
FS1_14373_1	>sp|P02768|ALBU_HUMAN Albumin OS=Homo sapiens OX=9606 GN=ALB PE=1 SV=2	SLHTLFGDK[+162.053]LC[+57.021]TVATLR	SLHTLFGDKLCTVATLR	101.5626	2093.08215	4	1065.47	Glycation	FALSE	NA	21	985.87	NA
FS1_14373_1	>sp|P02768|ALBU_HUMAN Albumin OS=Homo sapiens OX=9606 GN=ALB PE=1 SV=2	SLHTLFGDK[+162.053]LC[+57.021]TVATLR	SLHTLFGDKLCTVATLR	103.3458	2093.08215	4	1067.59	Glycation	FALSE	NA	20.77	1021.15	NA
FS1_14373_1	>sp|P02768|ALBU_HUMAN Albumin OS=Homo sapiens OX=9606 GN=ALB PE=1 SV=2	SLHTLFGDK[+162.053]LC[+57.021]TVATLR	SLHTLFGDKLCTVATLR	102.7823	2093.08215	4	1089.91	Glycation	FALSE	NA	21	1027.39	NA
FS1_14373_1	>sp|P02768|ALBU_HUMAN Albumin OS=Homo sapiens OX=9606 GN=ALB PE=1 SV=2	SLHTLFGDK[+162.053]LC[+57.021]TVATLR	SLHTLFGDKLCTVATLR	101.6583	2093.08215	4	1110.88	Glycation	FALSE	NA	21.77	995.04	NA
FS1_14373_1	>sp|P02768|ALBU_HUMAN Albumin OS=Homo sapiens OX=9606 GN=ALB PE=1 SV=2	SLHTLFGDK[+162.053]LC[+57.021]TVATLR	SLHTLFGDKLCTVATLR	99.9472	2093.08215	4	1227.5	Glycation	FALSE	NA	24	1181.24	NA
FS1_14373_1	>sp|P02768|ALBU_HUMAN Albumin OS=Homo sapiens OX=9606 GN=ALB PE=1 SV=2	SLHTLFGDK[+162.053]LC[+57.021]TVATLR	SLHTLFGDKLCTVATLR	101.08	2093.08215	4	1262.4	Glycation	FALSE	NA	25	1168.43	NA
FS1_14373_1	>sp|P02768|ALBU_HUMAN Albumin OS=Homo sapiens OX=9606 GN=ALB PE=1 SV=2	SLHTLFGDK[+162.053]LC[+57.021]TVATLR	SLHTLFGDKLCTVATLR	102.2176	2093.08215	4	1276.82	Glycation	FALSE	NA	24.77	1160.67	NA
FS1_14373_1	>sp|P02768|ALBU_HUMAN Albumin OS=Homo sapiens OX=9606 GN=ALB PE=1 SV=2	SLHTLFGDK[+162.053]LC[+57.021]TVATLR	SLHTLFGDKLCTVATLR	100.5213	2093.08215	4	1343.48	Glycation	FALSE	NA	26	1210.14	NA
FS1_14373_1	>sp|P02768|ALBU_HUMAN Albumin OS=Homo sapiens OX=9606 GN=ALB PE=1 SV=2	ETYGEMADC[+57.021]C[+57.021]AK	ETYGEMADCCAK	41.5255	1433.52555	2	209.81	None	FALSE	NA	5	209.81	NA
FS1_14373_1	>sp|P02768|ALBU_HUMAN Albumin OS=Homo sapiens OX=9606 GN=ALB PE=1 SV=2	ETYGEMADC[+57.021]C[+57.021]AK	ETYGEMADCCAK	40.9622	1433.52555	2	221.19	None	FALSE	NA	6.48	221.19	NA
FS1_14373_1	>sp|P02768|ALBU_HUMAN Albumin OS=Homo sapiens OX=9606 GN=ALB PE=1 SV=2	ETYGEMADC[+57.021]C[+57.021]AK[+162.053]QEPER	ETYGEMADCCAKQEPER	45.6176	2234.87605	3	220.15	Glycation	FALSE	NA	5.93	175.65	NA
FS1_14373_1	>sp|P02768|ALBU_HUMAN Albumin OS=Homo sapiens OX=9606 GN=ALB PE=1 SV=2	ETYGEMADC[+57.021]C[+57.021]AK[+162.053]QEPER	ETYGEMADCCAKQEPER	42.3943	2234.87605	3	236.59	Glycation	FALSE	NA	7.11	196.9	NA
FS1_14373_1	>sp|P02768|ALBU_HUMAN Albumin OS=Homo sapiens OX=9606 GN=ALB PE=1 SV=2	ETYGEMADC[+57.021]C[+57.021]AK[+162.053]QEPER	ETYGEMADCCAKQEPER	47.1335	2234.87605	3	241.78	Glycation	FALSE	NA	7.11	203.5	NA
FS1_14373_1	>sp|P02768|ALBU_HUMAN Albumin OS=Homo sapiens OX=9606 GN=ALB PE=1 SV=2	ETYGEMADC[+57.021]C[+57.021]AK[+162.053]QEPER	ETYGEMADCCAKQEPER	45.9917	2234.87605	3	284.85	Glycation	FALSE	NA	7.57	252.26	NA
FS1_14373_1	>sp|P02768|ALBU_HUMAN Albumin OS=Homo sapiens OX=9606 GN=ALB PE=1 SV=2	ETYGEMADC[+57.021]C[+57.021]AK[+162.053]QEPER	ETYGEMADCCAKQEPER	46.5561	2234.87605	3	286.73	Glycation	FALSE	NA	7.21	247.63	NA
FS1_14373_1	>sp|P02768|ALBU_HUMAN Albumin OS=Homo sapiens OX=9606 GN=ALB PE=1 SV=2	ETYGEMADC[+57.021]C[+57.021]AK[+162.053]QEPER	ETYGEMADCCAKQEPER	45.446	2234.87605	3	312.08	Glycation	FALSE	NA	7.66	242.31	NA
FS1_14373_1	>sp|P02768|ALBU_HUMAN Albumin OS=Homo sapiens OX=9606 GN=ALB PE=1 SV=2	ETYGEM[+15.995]ADC[+57.021]C[+57.021]AK[+162.053]QEPER	ETYGEMADCCAKQEPER	32.9145	2250.87095	3	308.83	Glycation	FALSE	NA	8.13	288.97	NA
FS1_14373_1	>sp|P02768|ALBU_HUMAN Albumin OS=Homo sapiens OX=9606 GN=ALB PE=1 SV=2	ETYGEMADC[+57.021]C[+57.021]AK[+162.053]QEPERNEC[+57.021]FLQHK	ETYGEMADCCAKQEPERNECFLQHK	59.8936	3291.35715	5	414.94	Glycation	FALSE	NA	9.58	414.94	NA
FS1_14373_1	>sp|P02768|ALBU_HUMAN Albumin OS=Homo sapiens OX=9606 GN=ALB PE=1 SV=2	ETYGEMADC[+57.021]C[+57.021]AK[+162.053]QEPERNEC[+57.021]FLQHK	ETYGEMADCCAKQEPERNECFLQHK	56.4073	3291.35715	5	548.77	Glycation	FALSE	NA	9.87	514.71	NA
FS1_14373_1	>sp|P02768|ALBU_HUMAN Albumin OS=Homo sapiens OX=9606 GN=ALB PE=1 SV=2	ETYGEMADC[+57.021]C[+57.021]AK[+162.053]QEPERNEC[+57.021]FLQHK	ETYGEMADCCAKQEPERNECFLQHK	65.6494	3291.35715	5	597.02	Glycation	FALSE	NA	10.71	524.5	NA
FS1_14373_1	>sp|P02768|ALBU_HUMAN Albumin OS=Homo sapiens OX=9606 GN=ALB PE=1 SV=2	ETYGEMADC[+57.021]C[+57.021]AK[+162.053]QEPERNEC[+57.021]FLQHK	ETYGEMADCCAKQEPERNECFLQHK	59.33	3291.35715	5	806.12	Glycation	FALSE	NA	16.45	693.29	NA
FS1_14373_1	>sp|P02768|ALBU_HUMAN Albumin OS=Homo sapiens OX=9606 GN=ALB PE=1 SV=2	ETYGEMADC[+57.021]C[+57.021]AK[+162.053]QEPERNEC[+57.021]FLQHK	ETYGEMADCCAKQEPERNECFLQHK	63.0415	3291.35715	5	1027.96	Glycation	FALSE	NA	20.45	850.29	NA
FS1_14373_1	>sp|P02768|ALBU_HUMAN Albumin OS=Homo sapiens OX=9606 GN=ALB PE=1 SV=2	ETYGEMADC[+57.021]C[+57.021]AK[+162.053]QEPERNEC[+57.021]FLQHK	ETYGEMADCCAKQEPERNECFLQHK	62.1467	3291.35715	5	1050.76	Glycation	FALSE	NA	21.45	851	NA
FS1_14373_1	>sp|P02768|ALBU_HUMAN Albumin OS=Homo sapiens OX=9606 GN=ALB PE=1 SV=2	ETYGEMADC[+57.021]C[+57.021]AK[+162.053]QEPERNEC[+57.021]FLQHK	ETYGEMADCCAKQEPERNECFLQHK	62.6911	3291.35715	5	1080.87	Glycation	FALSE	NA	21.45	845.05	NA
FS1_14373_1	>sp|P02768|ALBU_HUMAN Albumin OS=Homo sapiens OX=9606 GN=ALB PE=1 SV=2	ETYGEM[+15.995]ADC[+57.021]C[+57.021]AK[+162.053]QEPERNEC[+57.021]FLQHK	ETYGEMADCCAKQEPERNECFLQHK	60.0126	3307.35205	5	487.63	Glycation	FALSE	NA	9.58	451.24	NA
FS1_14373_1	>sp|P02768|ALBU_HUMAN Albumin OS=Homo sapiens OX=9606 GN=ALB PE=1 SV=2	ETYGEM[+15.995]ADC[+57.021]C[+57.021]AK[+162.053]QEPERNEC[+57.021]FLQHK	ETYGEMADCCAKQEPERNECFLQHK	60.4797	3307.35205	5	502.35	Glycation	FALSE	NA	9.44	493.45	NA
FS1_14373_1	>sp|P02768|ALBU_HUMAN Albumin OS=Homo sapiens OX=9606 GN=ALB PE=1 SV=2	ETYGEM[+15.995]ADC[+57.021]C[+57.021]AK[+162.053]QEPERNEC[+57.021]FLQHK	ETYGEMADCCAKQEPERNECFLQHK	61.1649	3307.35205	5	591.42	Glycation	FALSE	NA	11.45	566.09	NA
FS1_14373_1	>sp|P02768|ALBU_HUMAN Albumin OS=Homo sapiens OX=9606 GN=ALB PE=1 SV=2	ETYGEM[+15.995]ADC[+57.021]C[+57.021]AK[+162.053]QEPERNEC[+57.021]FLQHK	ETYGEMADCCAKQEPERNECFLQHK	60.6063	3307.35205	5	649.89	Glycation	FALSE	NA	11.9	610.08	NA
FS1_14373_1	>sp|P02768|ALBU_HUMAN Albumin OS=Homo sapiens OX=9606 GN=ALB PE=1 SV=2	ETYGEM[+15.995]ADC[+57.021]C[+57.021]AK[+162.053]QEPERNEC[+57.021]FLQHK	ETYGEMADCCAKQEPERNECFLQHK	52.205	3307.35205	5	1039.12	Glycation	FALSE	NA	20.45	1001.6	NA
FS1_14373_1	>sp|P02768|ALBU_HUMAN Albumin OS=Homo sapiens OX=9606 GN=ALB PE=1 SV=2	ETYGEM[+15.995]ADC[+57.021]C[+57.021]AK[+162.053]QEPERNEC[+57.021]FLQHK	ETYGEMADCCAKQEPERNECFLQHK	52.7639	3307.35205	5	1135.71	Glycation	FALSE	NA	22.45	1078.43	NA
FS1_14373_1	>sp|P02768|ALBU_HUMAN Albumin OS=Homo sapiens OX=9606 GN=ALB PE=1 SV=2	QEPERNEC[+57.021]FLQHK	QEPERNECFLQHK	34.8849	1713.78875	4	410.05	None	FALSE	NA	7.83	403.61	NA
FS1_14373_1	>sp|P02768|ALBU_HUMAN Albumin OS=Homo sapiens OX=9606 GN=ALB PE=1 SV=2	QEPERNEC[+57.021]FLQHK	QEPERNECFLQHK	33.7505	1713.78875	4	683.5	None	FALSE	NA	11.75	554.77	NA
FS1_14373_1	>sp|P02768|ALBU_HUMAN Albumin OS=Homo sapiens OX=9606 GN=ALB PE=1 SV=2	QEPERNEC[+57.021]FLQHK	QEPERNECFLQHK	34.2957	1713.78875	4	820	None	FALSE	NA	14.88	694.51	NA
FS1_14373_1	>sp|P02768|ALBU_HUMAN Albumin OS=Homo sapiens OX=9606 GN=ALB PE=1 SV=2	QEPERNEC[+57.021]FLQHK[+162.053]	QEPERNECFLQHK	33.686	1875.84155	4	425.07	Glycation	FALSE	NA	8.47	387.71	NA
FS1_14373_1	>sp|P02768|ALBU_HUMAN Albumin OS=Homo sapiens OX=9606 GN=ALB PE=1 SV=2	QEPERNEC[+57.021]FLQHKDDNPNLPR	QEPERNECFLQHKDDNPNLPR	52.7092	2635.21915	5	656.65	None	FALSE	NA	12.55	620.12	NA
FS1_14373_1	>sp|P02768|ALBU_HUMAN Albumin OS=Homo sapiens OX=9606 GN=ALB PE=1 SV=2	QEPERNEC[+57.021]FLQHK[+162.053]DDNPNLPR	QEPERNECFLQHKDDNPNLPR	52.7678	2797.27195	5	708.03	Glycation	FALSE	NA	13.49	650.74	NA
FS1_14373_1	>sp|P02768|ALBU_HUMAN Albumin OS=Homo sapiens OX=9606 GN=ALB PE=1 SV=2	QEPERNEC[+57.021]FLQHK[+162.053]DDNPNLPR	QEPERNECFLQHKDDNPNLPR	52.2008	2797.27195	5	883.14	Glycation	FALSE	NA	16.37	812.72	NA
FS1_14373_1	>sp|P02768|ALBU_HUMAN Albumin OS=Homo sapiens OX=9606 GN=ALB PE=1 SV=2	NEC[+57.021]FLQHK[+162.053]	NECFLQHK	31.0739	1236.54395	3	268.67	Glycation	FALSE	NA	4.53	142.7	NA
FS1_14373_1	>sp|P02768|ALBU_HUMAN Albumin OS=Homo sapiens OX=9606 GN=ALB PE=1 SV=2	NEC[+57.021]FLQHKDDNPNLPR	NECFLQHKDDNPNLPR	54.8021	1995.92155	4	811.72	None	FALSE	NA	15.57	701.38	NA
FS1_14373_1	>sp|P02768|ALBU_HUMAN Albumin OS=Homo sapiens OX=9606 GN=ALB PE=1 SV=2	NEC[+57.021]FLQHK[+162.053]DDNPNLPR	NECFLQHKDDNPNLPR	54.2118	2157.97435	4	583.38	Glycation	FALSE	NA	11	564.09	NA
FS1_14373_1	>sp|P02768|ALBU_HUMAN Albumin OS=Homo sapiens OX=9606 GN=ALB PE=1 SV=2	NEC[+57.021]FLQHK[+162.053]DDNPNLPR	NECFLQHKDDNPNLPR	54.7865	2157.97435	4	753.42	Glycation	FALSE	NA	14.1	714.04	NA
FS1_14373_1	>sp|P02768|ALBU_HUMAN Albumin OS=Homo sapiens OX=9606 GN=ALB PE=1 SV=2	NEC[+57.021]FLQHK[+162.053]DDNPNLPR	NECFLQHKDDNPNLPR	54.2265	2157.97435	4	809.15	Glycation	FALSE	NA	15.21	755.06	NA
FS1_14373_1	>sp|P02768|ALBU_HUMAN Albumin OS=Homo sapiens OX=9606 GN=ALB PE=1 SV=2	DDNPNLPR	DDNPNLPR	32.9785	939.44045	2	278.82	None	FALSE	NA	5.51	226.03	NA
FS1_14373_1	>sp|P02768|ALBU_HUMAN Albumin OS=Homo sapiens OX=9606 GN=ALB PE=1 SV=2	DDNPNLPR	DDNPNLPR	33.9373	939.44045	2	311.83	None	FALSE	NA	5.65	281.75	NA
FS1_14373_1	>sp|P02768|ALBU_HUMAN Albumin OS=Homo sapiens OX=9606 GN=ALB PE=1 SV=2	DDNPNLPR	DDNPNLPR	33.376	939.44045	2	338.35	None	FALSE	NA	5.31	301.75	NA
FS1_14373_1	>sp|P02768|ALBU_HUMAN Albumin OS=Homo sapiens OX=9606 GN=ALB PE=1 SV=2	LVRPEVDVMC[+57.021]TAFHDNEETFLK	LVRPEVDVMCTAFHDNEETFLK	111.1302	2649.25615	4	1166.18	None	FALSE	NA	23.12	1059.63	NA
FS1_14373_1	>sp|P02768|ALBU_HUMAN Albumin OS=Homo sapiens OX=9606 GN=ALB PE=1 SV=2	LVRPEVDVMC[+57.021]TAFHDNEETFLK[+162.053]	LVRPEVDVMCTAFHDNEETFLK	110.1445	2811.30895	4	947.2	Glycation	FALSE	NA	18.12	804.5	NA
FS1_14373_1	>sp|P02768|ALBU_HUMAN Albumin OS=Homo sapiens OX=9606 GN=ALB PE=1 SV=2	LVRPEVDVM[+15.995]C[+57.021]TAFHDNEETFLK	LVRPEVDVMCTAFHDNEETFLK	94.9797	2665.25105	4	979.84	None	FALSE	NA	19.12	912.12	NA
FS1_14373_1	>sp|P02768|ALBU_HUMAN Albumin OS=Homo sapiens OX=9606 GN=ALB PE=1 SV=2	LVRPEVDVMC[+57.021]TAFHDNEETFLKK	LVRPEVDVMCTAFHDNEETFLKK	102.1746	2777.35105	4	660.23	None	FALSE	NA	12.52	606.78	NA
FS1_14373_1	>sp|P02768|ALBU_HUMAN Albumin OS=Homo sapiens OX=9606 GN=ALB PE=1 SV=2	LVRPEVDVMC[+57.021]TAFHDNEETFLKK	LVRPEVDVMCTAFHDNEETFLKK	102.727	2777.35105	5	916.49	None	FALSE	NA	18.57	813.9	NA
FS1_14373_1	>sp|P02768|ALBU_HUMAN Albumin OS=Homo sapiens OX=9606 GN=ALB PE=1 SV=2	LVRPEVDVMC[+57.021]TAFHDNEETFLK[+162.053]K	LVRPEVDVMCTAFHDNEETFLKK	99.8619	2939.40395	5	228.76	Glycation	FALSE	NA	8.03	12.91	NA
FS1_14373_1	>sp|P02768|ALBU_HUMAN Albumin OS=Homo sapiens OX=9606 GN=ALB PE=1 SV=2	LVRPEVDVMC[+57.021]TAFHDNEETFLK[+162.053]K	LVRPEVDVMCTAFHDNEETFLKK	110.7471	2939.40395	4	254.62	Glycation	FALSE	NA	7.34	13.65	NA
FS1_14373_1	>sp|P02768|ALBU_HUMAN Albumin OS=Homo sapiens OX=9606 GN=ALB PE=1 SV=2	LVRPEVDVMC[+57.021]TAFHDNEETFLK[+162.053]K	LVRPEVDVMCTAFHDNEETFLKK	107.8663	2939.40395	5	357.84	Glycation	FALSE	NA	8.15	6.77	NA
FS1_14373_1	>sp|P02768|ALBU_HUMAN Albumin OS=Homo sapiens OX=9606 GN=ALB PE=1 SV=2	LVRPEVDVMC[+57.021]TAFHDNEETFLKK[+162.053]	LVRPEVDVMCTAFHDNEETFLKK	101.7571	2939.40395	5	401.65	Glycation	FALSE	NA	8.52	6.21	NA
FS1_14373_1	>sp|P02768|ALBU_HUMAN Albumin OS=Homo sapiens OX=9606 GN=ALB PE=1 SV=2	LVRPEVDVMC[+57.021]TAFHDNEETFLK[+162.053]K	LVRPEVDVMCTAFHDNEETFLKK	105.9275	2939.40395	5	601.3	Glycation	FALSE	NA	12.2	25.15	NA
FS1_14373_1	>sp|P02768|ALBU_HUMAN Albumin OS=Homo sapiens OX=9606 GN=ALB PE=1 SV=2	LVRPEVDVMC[+57.021]TAFHDNEETFLK[+162.053]K	LVRPEVDVMCTAFHDNEETFLKK	110.3301	2939.40395	4	644.46	Glycation	FALSE	NA	11.85	3.94	NA
FS1_14373_1	>sp|P02768|ALBU_HUMAN Albumin OS=Homo sapiens OX=9606 GN=ALB PE=1 SV=2	LVRPEVDVMC[+57.021]TAFHDNEETFLK[+162.053]K	LVRPEVDVMCTAFHDNEETFLKK	106.7327	2939.40395	5	744.14	Glycation	FALSE	NA	12.98	8.11	NA
FS1_14373_1	>sp|P02768|ALBU_HUMAN Albumin OS=Homo sapiens OX=9606 GN=ALB PE=1 SV=2	LVRPEVDVMC[+57.021]TAFHDNEETFLK[+162.053]K	LVRPEVDVMCTAFHDNEETFLKK	110.4225	2939.40395	5	753.87	Glycation	FALSE	NA	14.9	35.04	NA
FS1_14373_1	>sp|P02768|ALBU_HUMAN Albumin OS=Homo sapiens OX=9606 GN=ALB PE=1 SV=2	LVRPEVDVMC[+57.021]TAFHDNEETFLK[+162.053]K	LVRPEVDVMCTAFHDNEETFLKK	107.2901	2939.40395	5	784.68	Glycation	FALSE	NA	14.26	20.56	NA
FS1_14373_1	>sp|P02768|ALBU_HUMAN Albumin OS=Homo sapiens OX=9606 GN=ALB PE=1 SV=2	LVRPEVDVMC[+57.021]TAFHDNEETFLK[+162.053]K	LVRPEVDVMCTAFHDNEETFLKK	101.4672	2939.40395	4	791.56	Glycation	FALSE	NA	14.85	3.98	NA
FS1_14373_1	>sp|P02768|ALBU_HUMAN Albumin OS=Homo sapiens OX=9606 GN=ALB PE=1 SV=2	LVRPEVDVMC[+57.021]TAFHDNEETFLK[+162.053]K	LVRPEVDVMCTAFHDNEETFLKK	100.4149	2939.40395	5	851.25	Glycation	FALSE	NA	17.34	29.34	NA
FS1_14373_1	>sp|P02768|ALBU_HUMAN Albumin OS=Homo sapiens OX=9606 GN=ALB PE=1 SV=2	LVRPEVDVMC[+57.021]TAFHDNEETFLK[+162.053]K	LVRPEVDVMCTAFHDNEETFLKK	104.3785	2939.40395	5	891.55	Glycation	FALSE	NA	16.61	19.07	NA
FS1_14373_1	>sp|P02768|ALBU_HUMAN Albumin OS=Homo sapiens OX=9606 GN=ALB PE=1 SV=2	LVRPEVDVMC[+57.021]TAFHDNEETFLK[+162.053]K	LVRPEVDVMCTAFHDNEETFLKK	110.1153	2939.40395	4	902.84	Glycation	FALSE	NA	18.08	25.66	NA
FS1_14373_1	>sp|P02768|ALBU_HUMAN Albumin OS=Homo sapiens OX=9606 GN=ALB PE=1 SV=2	LVRPEVDVM[+15.995]C[+57.021]TAFHDNEETFLKK	LVRPEVDVMCTAFHDNEETFLKK	86.2541	2793.34605	5	915.8	None	FALSE	NA	18.34	839.1	NA
FS1_14373_1	>sp|P02768|ALBU_HUMAN Albumin OS=Homo sapiens OX=9606 GN=ALB PE=1 SV=2	LVRPEVDVMC[+57.021]TAFHDNEETFLK[+162.053]K	LVRPEVDVMCTAFHDNEETFLKK	103.8176	2939.40395	5	932.67	Glycation	FALSE	NA	18.57	4.91	NA
FS1_14373_1	>sp|P02768|ALBU_HUMAN Albumin OS=Homo sapiens OX=9606 GN=ALB PE=1 SV=2	LVRPEVDVMC[+57.021]TAFHDNEETFLK[+162.053]K	LVRPEVDVMCTAFHDNEETFLKK	109.5586	2939.40395	5	937.48	Glycation	FALSE	NA	18.57	11.16	NA
FS1_14373_1	>sp|P02768|ALBU_HUMAN Albumin OS=Homo sapiens OX=9606 GN=ALB PE=1 SV=2	LVRPEVDVMC[+57.021]TAFHDNEETFLK[+162.053]K	LVRPEVDVMCTAFHDNEETFLKK	175.9124	2939.40395	4	1011.56	Glycation	FALSE	NA	19.85	8.11	NA
FS1_14373_1	>sp|P02768|ALBU_HUMAN Albumin OS=Homo sapiens OX=9606 GN=ALB PE=1 SV=2	LVRPEVDVMC[+57.021]TAFHDNEETFLK[+162.053]K	LVRPEVDVMCTAFHDNEETFLKK	103.244	2939.40395	5	1083.24	Glycation	FALSE	NA	21.57	8.23	NA
FS1_14373_1	>sp|P02768|ALBU_HUMAN Albumin OS=Homo sapiens OX=9606 GN=ALB PE=1 SV=2	LVRPEVDVMC[+57.021]TAFHDNEETFLKK[+162.053]	LVRPEVDVMCTAFHDNEETFLKK	100.9755	2939.40395	5	1096.8	Glycation	FALSE	NA	21.57	84.77	NA
FS1_14373_1	>sp|P02768|ALBU_HUMAN Albumin OS=Homo sapiens OX=9606 GN=ALB PE=1 SV=2	LVRPEVDVMC[+57.021]TAFHDNEETFLK[+162.053]K	LVRPEVDVMCTAFHDNEETFLKK	99.1855	2939.40395	5	1100.41	Glycation	FALSE	NA	22.34	16.62	NA
FS1_14373_1	>sp|P02768|ALBU_HUMAN Albumin OS=Homo sapiens OX=9606 GN=ALB PE=1 SV=2	LVRPEVDVMC[+57.021]TAFHDNEETFLK[+162.053]K	LVRPEVDVMCTAFHDNEETFLKK	102.6753	2939.40395	5	1117.67	Glycation	FALSE	NA	22.34	19.56	NA
FS1_14373_1	>sp|P02768|ALBU_HUMAN Albumin OS=Homo sapiens OX=9606 GN=ALB PE=1 SV=2	LVRPEVDVMC[+57.021]TAFHDNEETFLK[+162.053]K	LVRPEVDVMCTAFHDNEETFLKK	101.5418	2939.40395	5	1170.84	Glycation	FALSE	NA	22.42	15.23	NA
FS1_14373_1	>sp|P02768|ALBU_HUMAN Albumin OS=Homo sapiens OX=9606 GN=ALB PE=1 SV=2	LVRPEVDVMC[+57.021]TAFHDNEETFLK[+162.053]K	LVRPEVDVMCTAFHDNEETFLKK	102.1123	2939.40395	5	1230.13	Glycation	FALSE	NA	23.42	39.58	NA
FS1_14373_1	>sp|P02768|ALBU_HUMAN Albumin OS=Homo sapiens OX=9606 GN=ALB PE=1 SV=2	LVRPEVDVM[+15.995]C[+57.021]TAFHDNEETFLK[+162.053]K	LVRPEVDVMCTAFHDNEETFLKK	100.2423	2955.39885	5	208.62	Glycation	FALSE	NA	6.09	12.92	NA
FS1_14373_1	>sp|P02768|ALBU_HUMAN Albumin OS=Homo sapiens OX=9606 GN=ALB PE=1 SV=2	LVRPEVDVM[+15.995]C[+57.021]TAFHDNEETFLK[+162.053]K	LVRPEVDVMCTAFHDNEETFLKK	90.8773	2955.39885	5	242.2	Glycation	FALSE	NA	8.1	30.24	NA
FS1_14373_1	>sp|P02768|ALBU_HUMAN Albumin OS=Homo sapiens OX=9606 GN=ALB PE=1 SV=2	LVRPEVDVM[+15.995]C[+57.021]TAFHDNEETFLK[+162.053]K	LVRPEVDVMCTAFHDNEETFLKK	107.0929	2955.39885	4	258.21	Glycation	FALSE	NA	7.56	26	NA
FS1_14373_1	>sp|P02768|ALBU_HUMAN Albumin OS=Homo sapiens OX=9606 GN=ALB PE=1 SV=2	LVRPEVDVM[+15.995]C[+57.021]TAFHDNEETFLK[+162.053]K	LVRPEVDVMCTAFHDNEETFLKK	91.4319	2955.39885	5	344.17	Glycation	FALSE	NA	8.16	18.92	NA
FS1_14373_1	>sp|P02768|ALBU_HUMAN Albumin OS=Homo sapiens OX=9606 GN=ALB PE=1 SV=2	LVRPEVDVM[+15.995]C[+57.021]TAFHDNEETFLK[+162.053]K	LVRPEVDVMCTAFHDNEETFLKK	175.9934	2955.39885	5	397.57	Glycation	FALSE	NA	8.86	18.07	NA
FS1_14373_1	>sp|P02768|ALBU_HUMAN Albumin OS=Homo sapiens OX=9606 GN=ALB PE=1 SV=2	LVRPEVDVM[+15.995]C[+57.021]TAFHDNEETFLK[+162.053]K	LVRPEVDVMCTAFHDNEETFLKK	92.353	2955.39885	5	434.4	Glycation	FALSE	NA	9.6	6.06	NA
FS1_14373_1	>sp|P02768|ALBU_HUMAN Albumin OS=Homo sapiens OX=9606 GN=ALB PE=1 SV=2	LVRPEVDVM[+15.995]C[+57.021]TAFHDNEETFLK[+162.053]K	LVRPEVDVMCTAFHDNEETFLKK	96.1267	2955.39885	5	462.66	Glycation	FALSE	NA	9.51	17.38	NA
FS1_14373_1	>sp|P02768|ALBU_HUMAN Albumin OS=Homo sapiens OX=9606 GN=ALB PE=1 SV=2	LVRPEVDVM[+15.995]C[+57.021]TAFHDNEETFLK[+162.053]K	LVRPEVDVMCTAFHDNEETFLKK	93.2781	2955.39885	5	493.92	Glycation	FALSE	NA	9.7	17.29	NA
FS1_14373_1	>sp|P02768|ALBU_HUMAN Albumin OS=Homo sapiens OX=9606 GN=ALB PE=1 SV=2	LVRPEVDVM[+15.995]C[+57.021]TAFHDNEETFLK[+162.053]K	LVRPEVDVMCTAFHDNEETFLKK	92.6034	2955.39885	5	528.08	Glycation	FALSE	NA	9.72	23.98	NA
FS1_14373_1	>sp|P02768|ALBU_HUMAN Albumin OS=Homo sapiens OX=9606 GN=ALB PE=1 SV=2	LVRPEVDVM[+15.995]C[+57.021]TAFHDNEETFLK[+162.053]K	LVRPEVDVMCTAFHDNEETFLKK	93.9391	2955.39885	5	588.75	Glycation	FALSE	NA	11.14	33.36	NA
FS1_14373_1	>sp|P02768|ALBU_HUMAN Albumin OS=Homo sapiens OX=9606 GN=ALB PE=1 SV=2	LVRPEVDVM[+15.995]C[+57.021]TAFHDNEETFLK[+162.053]K	LVRPEVDVMCTAFHDNEETFLKK	99.0728	2955.39885	5	632.95	Glycation	FALSE	NA	12.14	35.06	NA
FS1_14373_1	>sp|P02768|ALBU_HUMAN Albumin OS=Homo sapiens OX=9606 GN=ALB PE=1 SV=2	LVRPEVDVM[+15.995]C[+57.021]TAFHDNEETFLK[+162.053]K	LVRPEVDVMCTAFHDNEETFLKK	91.9893	2955.39885	5	639.09	Glycation	FALSE	NA	12.14	20.45	NA
FS1_14373_1	>sp|P02768|ALBU_HUMAN Albumin OS=Homo sapiens OX=9606 GN=ALB PE=1 SV=2	LVRPEVDVM[+15.995]C[+57.021]TAFHDNEETFLK[+162.053]K	LVRPEVDVMCTAFHDNEETFLKK	99.6545	2955.39885	5	652.06	Glycation	FALSE	NA	12.91	11.14	NA
FS1_14373_1	>sp|P02768|ALBU_HUMAN Albumin OS=Homo sapiens OX=9606 GN=ALB PE=1 SV=2	LVRPEVDVM[+15.995]C[+57.021]TAFHDNEETFLK[+162.053]K	LVRPEVDVMCTAFHDNEETFLKK	96.1999	2955.39885	5	670.83	Glycation	FALSE	NA	13.14	18.81	NA
FS1_14373_1	>sp|P02768|ALBU_HUMAN Albumin OS=Homo sapiens OX=9606 GN=ALB PE=1 SV=2	LVRPEVDVM[+15.995]C[+57.021]TAFHDNEETFLK[+162.053]K	LVRPEVDVMCTAFHDNEETFLKK	95.6398	2955.39885	5	723.51	Glycation	FALSE	NA	14.13	11.26	NA
FS1_14373_1	>sp|P02768|ALBU_HUMAN Albumin OS=Homo sapiens OX=9606 GN=ALB PE=1 SV=2	LVRPEVDVM[+15.995]C[+57.021]TAFHDNEETFLK[+162.053]K	LVRPEVDVMCTAFHDNEETFLKK	94.5111	2955.39885	5	724.36	Glycation	FALSE	NA	13.9	34.29	NA
FS1_14373_1	>sp|P02768|ALBU_HUMAN Albumin OS=Homo sapiens OX=9606 GN=ALB PE=1 SV=2	LVRPEVDVM[+15.995]C[+57.021]TAFHDNEETFLK[+162.053]K	LVRPEVDVMCTAFHDNEETFLKK	95.0844	2955.39885	5	733.45	Glycation	FALSE	NA	14.13	15.06	NA
FS1_14373_1	>sp|P02768|ALBU_HUMAN Albumin OS=Homo sapiens OX=9606 GN=ALB PE=1 SV=2	LVRPEVDVM[+15.995]C[+57.021]TAFHDNEETFLK[+162.053]K	LVRPEVDVMCTAFHDNEETFLKK	98.4783	2955.39885	5	740.06	Glycation	FALSE	NA	13.9	20.75	NA
FS1_14373_1	>sp|P02768|ALBU_HUMAN Albumin OS=Homo sapiens OX=9606 GN=ALB PE=1 SV=2	LVRPEVDVM[+15.995]C[+57.021]TAFHDNEETFLK[+162.053]K	LVRPEVDVMCTAFHDNEETFLKK	96.7634	2955.39885	5	751.74	Glycation	FALSE	NA	14.72	30	NA
FS1_14373_1	>sp|P02768|ALBU_HUMAN Albumin OS=Homo sapiens OX=9606 GN=ALB PE=1 SV=2	LVRPEVDVM[+15.995]C[+57.021]TAFHDNEETFLK[+162.053]K	LVRPEVDVMCTAFHDNEETFLKK	97.3393	2955.39885	5	771.05	Glycation	FALSE	NA	15.13	30.41	NA
FS1_14373_1	>sp|P02768|ALBU_HUMAN Albumin OS=Homo sapiens OX=9606 GN=ALB PE=1 SV=2	LVRPEVDVM[+15.995]C[+57.021]TAFHDNEETFLK[+162.053]K	LVRPEVDVMCTAFHDNEETFLKK	97.9018	2955.39885	5	818.41	Glycation	FALSE	NA	16.57	39.73	NA
FS1_14373_1	>sp|P02768|ALBU_HUMAN Albumin OS=Homo sapiens OX=9606 GN=ALB PE=1 SV=2	LVRPEVDVM[+15.995]C[+57.021]TAFHDNEETFLK[+162.053]K	LVRPEVDVMCTAFHDNEETFLKK	86.1803	2955.39885	5	930.29	Glycation	FALSE	NA	18.57	23.2	NA
FS1_14373_1	>sp|P02768|ALBU_HUMAN Albumin OS=Homo sapiens OX=9606 GN=ALB PE=1 SV=2	LVRPEVDVM[+15.995]C[+57.021]TAFHDNEETFLK[+162.053]K	LVRPEVDVMCTAFHDNEETFLKK	85.6167	2955.39885	5	1066.34	Glycation	FALSE	NA	21.34	22.51	NA
FS1_14373_1	>sp|P02768|ALBU_HUMAN Albumin OS=Homo sapiens OX=9606 GN=ALB PE=1 SV=2	PEVDVMC[+57.021]TAFHDNEETFLK[+162.053]K	PEVDVMCTAFHDNEETFLKK	97.8611	2571.15035	4	653.4	Glycation	FALSE	NA	13.36	58.39	NA
FS1_14373_1	>sp|P02768|ALBU_HUMAN Albumin OS=Homo sapiens OX=9606 GN=ALB PE=1 SV=2	K[+162.053]YLYEIAR	KYLYEIAR	61.0312	1216.63335	3	445.47	Glycation	FALSE	NA	5.28	309.14	NA
FS1_14373_1	>sp|P02768|ALBU_HUMAN Albumin OS=Homo sapiens OX=9606 GN=ALB PE=1 SV=2	K[+162.053]YLYEIAR	KYLYEIAR	57.1037	1216.63335	3	506.21	Glycation	FALSE	NA	5.97	351.03	NA
FS1_14373_1	>sp|P02768|ALBU_HUMAN Albumin OS=Homo sapiens OX=9606 GN=ALB PE=1 SV=2	K[+162.053]YLYEIAR	KYLYEIAR	56.5408	1216.63335	3	567.78	Glycation	FALSE	NA	7.34	385.75	NA
FS1_14373_1	>sp|P02768|ALBU_HUMAN Albumin OS=Homo sapiens OX=9606 GN=ALB PE=1 SV=2	K[+162.053]YLYEIAR	KYLYEIAR	55.9467	1216.63335	3	568.81	Glycation	FALSE	NA	6.48	373.97	NA
FS1_14373_1	>sp|P02768|ALBU_HUMAN Albumin OS=Homo sapiens OX=9606 GN=ALB PE=1 SV=2	YLYEIAR	YLYEIAR	66.6002	926.48555	2	225.38	None	FALSE	NA	4.42	55.43	NA
FS1_14373_1	>sp|P02768|ALBU_HUMAN Albumin OS=Homo sapiens OX=9606 GN=ALB PE=1 SV=2	YLYEIAR	YLYEIAR	66.2199	926.48555	2	234.82	None	FALSE	NA	4.63	71.68	NA
FS1_14373_1	>sp|P02768|ALBU_HUMAN Albumin OS=Homo sapiens OX=9606 GN=ALB PE=1 SV=2	HPYFYAPELLFFAK	HPYFYAPELLFFAK	140.5969	1741.88625	3	632.36	None	FALSE	NA	10.52	522.74	NA
FS1_14373_1	>sp|P02768|ALBU_HUMAN Albumin OS=Homo sapiens OX=9606 GN=ALB PE=1 SV=2	HPYFYAPELLFFAK[+162.053]	HPYFYAPELLFFAK	139.2615	1903.93905	3	234.15	Glycation	FALSE	NA	6.03	209.53	NA
FS1_14373_1	>sp|P02768|ALBU_HUMAN Albumin OS=Homo sapiens OX=9606 GN=ALB PE=1 SV=2	HPYFYAPELLFFAK[+162.053]R	HPYFYAPELLFFAKR	128.4603	2060.04015	3	355.06	Glycation	FALSE	NA	6.25	343.29	NA
FS1_14373_1	>sp|P02768|ALBU_HUMAN Albumin OS=Homo sapiens OX=9606 GN=ALB PE=1 SV=2	RYK[+162.053]AAFTEC[+57.021]C[+57.021]QAADK	RYKAAFTECCQAADK	36.0191	1979.87115	4	305.54	Glycation	FALSE	NA	6.01	288.79	NA
FS1_14373_1	>sp|P02768|ALBU_HUMAN Albumin OS=Homo sapiens OX=9606 GN=ALB PE=1 SV=2	RYK[+162.053]AAFTEC[+57.021]C[+57.021]QAADK	RYKAAFTECCQAADK	33.1801	1979.87115	4	501.73	Glycation	FALSE	NA	8.41	492.11	NA
FS1_14373_1	>sp|P02768|ALBU_HUMAN Albumin OS=Homo sapiens OX=9606 GN=ALB PE=1 SV=2	RYK[+162.053]AAFTEC[+57.021]C[+57.021]QAADK	RYKAAFTECCQAADK	31.4773	1979.87115	4	771.06	Glycation	FALSE	NA	13.34	695.57	NA
FS1_14373_1	>sp|P02768|ALBU_HUMAN Albumin OS=Homo sapiens OX=9606 GN=ALB PE=1 SV=2	RYK[+162.053]AAFTEC[+57.021]C[+57.021]QAADK	RYKAAFTECCQAADK	32.6085	1979.87115	4	816.73	Glycation	FALSE	NA	14.51	718.4	NA
FS1_14373_1	>sp|P02768|ALBU_HUMAN Albumin OS=Homo sapiens OX=9606 GN=ALB PE=1 SV=2	RYK[+162.053]AAFTEC[+57.021]C[+57.021]QAADK	RYKAAFTECCQAADK	32.0403	1979.87115	4	1094.77	Glycation	FALSE	NA	19.86	946.66	NA
FS1_14373_1	>sp|P02768|ALBU_HUMAN Albumin OS=Homo sapiens OX=9606 GN=ALB PE=1 SV=2	YK[+162.053]AAFTEC[+57.021]C[+57.021]QAADK	YKAAFTECCQAADK	57.3743	1823.77005	3	203.53	Glycation	FALSE	NA	5.27	140.3	NA
FS1_14373_1	>sp|P02768|ALBU_HUMAN Albumin OS=Homo sapiens OX=9606 GN=ALB PE=1 SV=2	YK[+162.053]AAFTEC[+57.021]C[+57.021]QAADK	YKAAFTECCQAADK	75.1412	1823.77005	3	208.77	Glycation	FALSE	NA	5.23	183.89	NA
FS1_14373_1	>sp|P02768|ALBU_HUMAN Albumin OS=Homo sapiens OX=9606 GN=ALB PE=1 SV=2	YK[+162.053]AAFTEC[+57.021]C[+57.021]QAADK	YKAAFTECCQAADK	73.0622	1823.77005	3	214.39	Glycation	FALSE	NA	5.37	183.66	NA
FS1_14373_1	>sp|P02768|ALBU_HUMAN Albumin OS=Homo sapiens OX=9606 GN=ALB PE=1 SV=2	YK[+162.053]AAFTEC[+57.021]C[+57.021]QAADK	YKAAFTECCQAADK	61.5414	1823.77005	3	214.44	Glycation	FALSE	NA	5.13	157.87	NA
FS1_14373_1	>sp|P02768|ALBU_HUMAN Albumin OS=Homo sapiens OX=9606 GN=ALB PE=1 SV=2	YK[+162.053]AAFTEC[+57.021]C[+57.021]QAADK	YKAAFTECCQAADK	74.4711	1823.77005	3	214.87	Glycation	FALSE	NA	5.34	197.65	NA
FS1_14373_1	>sp|P02768|ALBU_HUMAN Albumin OS=Homo sapiens OX=9606 GN=ALB PE=1 SV=2	YK[+162.053]AAFTEC[+57.021]C[+57.021]QAADK	YKAAFTECCQAADK	69.915	1823.77005	3	217.08	Glycation	FALSE	NA	5.13	158.73	NA
FS1_14373_1	>sp|P02768|ALBU_HUMAN Albumin OS=Homo sapiens OX=9606 GN=ALB PE=1 SV=2	YK[+162.053]AAFTEC[+57.021]C[+57.021]QAADK	YKAAFTECCQAADK	68.7698	1823.77005	3	223.11	Glycation	FALSE	NA	7	182.31	NA
FS1_14373_1	>sp|P02768|ALBU_HUMAN Albumin OS=Homo sapiens OX=9606 GN=ALB PE=1 SV=2	YK[+162.053]AAFTEC[+57.021]C[+57.021]QAADK	YKAAFTECCQAADK	75.7453	1823.77005	3	225.75	Glycation	FALSE	NA	6.86	225.46	NA
FS1_14373_1	>sp|P02768|ALBU_HUMAN Albumin OS=Homo sapiens OX=9606 GN=ALB PE=1 SV=2	YK[+162.053]AAFTEC[+57.021]C[+57.021]QAADK	YKAAFTECCQAADK	57.9628	1823.77005	3	227.03	Glycation	FALSE	NA	6.72	166.38	NA
FS1_14373_1	>sp|P02768|ALBU_HUMAN Albumin OS=Homo sapiens OX=9606 GN=ALB PE=1 SV=2	YK[+162.053]AAFTEC[+57.021]C[+57.021]QAADK	YKAAFTECCQAADK	59.7594	1823.77005	3	228.17	Glycation	FALSE	NA	6.97	195.29	NA
FS1_14373_1	>sp|P02768|ALBU_HUMAN Albumin OS=Homo sapiens OX=9606 GN=ALB PE=1 SV=2	YK[+162.053]AAFTEC[+57.021]C[+57.021]QAADK	YKAAFTECCQAADK	73.6827	1823.77005	3	229.6	Glycation	FALSE	NA	6.49	153.43	NA
FS1_14373_1	>sp|P02768|ALBU_HUMAN Albumin OS=Homo sapiens OX=9606 GN=ALB PE=1 SV=2	YK[+162.053]AAFTEC[+57.021]C[+57.021]QAADK	YKAAFTECCQAADK	68.1337	1823.77005	3	229.99	Glycation	FALSE	NA	6.84	217.52	NA
FS1_14373_1	>sp|P02768|ALBU_HUMAN Albumin OS=Homo sapiens OX=9606 GN=ALB PE=1 SV=2	YK[+162.053]AAFTEC[+57.021]C[+57.021]QAADK	YKAAFTECCQAADK	34.6644	1823.77005	3	235.06	Glycation	FALSE	NA	6.77	171.29	NA
FS1_14373_1	>sp|P02768|ALBU_HUMAN Albumin OS=Homo sapiens OX=9606 GN=ALB PE=1 SV=2	YK[+162.053]AAFTEC[+57.021]C[+57.021]QAADK	YKAAFTECCQAADK	71.7184	1823.77005	3	239.15	Glycation	FALSE	NA	6.51	173.61	NA
FS1_14373_1	>sp|P02768|ALBU_HUMAN Albumin OS=Homo sapiens OX=9606 GN=ALB PE=1 SV=2	YK[+162.053]AAFTEC[+57.021]C[+57.021]QAADK	YKAAFTECCQAADK	58.5925	1823.77005	3	240.97	Glycation	FALSE	NA	6.77	182.87	NA
FS1_14373_1	>sp|P02768|ALBU_HUMAN Albumin OS=Homo sapiens OX=9606 GN=ALB PE=1 SV=2	YK[+162.053]AAFTEC[+57.021]C[+57.021]QAADK	YKAAFTECCQAADK	3.2199	1823.77005	3	241.48	Glycation	FALSE	NA	6.74	199.65	NA
FS1_14373_1	>sp|P02768|ALBU_HUMAN Albumin OS=Homo sapiens OX=9606 GN=ALB PE=1 SV=2	YK[+162.053]AAFTEC[+57.021]C[+57.021]QAADK	YKAAFTECCQAADK	64.9461	1823.77005	3	241.51	Glycation	FALSE	NA	6.78	181.49	NA
FS1_14373_1	>sp|P02768|ALBU_HUMAN Albumin OS=Homo sapiens OX=9606 GN=ALB PE=1 SV=2	YK[+162.053]AAFTEC[+57.021]C[+57.021]QAADK	YKAAFTECCQAADK	67.5171	1823.77005	3	247.3	Glycation	FALSE	NA	6.77	192.97	NA
FS1_14373_1	>sp|P02768|ALBU_HUMAN Albumin OS=Homo sapiens OX=9606 GN=ALB PE=1 SV=2	YK[+162.053]AAFTEC[+57.021]C[+57.021]QAADK	YKAAFTECCQAADK	66.1191	1823.77005	3	253.5	Glycation	FALSE	NA	6.77	194.93	NA
FS1_14373_1	>sp|P02768|ALBU_HUMAN Albumin OS=Homo sapiens OX=9606 GN=ALB PE=1 SV=2	YK[+162.053]AAFTEC[+57.021]C[+57.021]QAADK	YKAAFTECCQAADK	60.3622	1823.77005	3	254.38	Glycation	FALSE	NA	6.54	198.85	NA
FS1_14373_1	>sp|P02768|ALBU_HUMAN Albumin OS=Homo sapiens OX=9606 GN=ALB PE=1 SV=2	YK[+162.053]AAFTEC[+57.021]C[+57.021]QAADK	YKAAFTECCQAADK	62.2318	1823.77005	3	260.19	Glycation	FALSE	NA	6.86	214.7	NA
FS1_14373_1	>sp|P02768|ALBU_HUMAN Albumin OS=Homo sapiens OX=9606 GN=ALB PE=1 SV=2	YK[+162.053]AAFTEC[+57.021]C[+57.021]QAADK	YKAAFTECCQAADK	66.8981	1823.77005	3	261.28	Glycation	FALSE	NA	6.73	207.63	NA
FS1_14373_1	>sp|P02768|ALBU_HUMAN Albumin OS=Homo sapiens OX=9606 GN=ALB PE=1 SV=2	YK[+162.053]AAFTEC[+57.021]C[+57.021]QAADK	YKAAFTECCQAADK	53.5922	1823.77005	3	268.38	Glycation	FALSE	NA	6.48	205.45	NA
FS1_14373_1	>sp|P02768|ALBU_HUMAN Albumin OS=Homo sapiens OX=9606 GN=ALB PE=1 SV=2	YK[+162.053]AAFTEC[+57.021]C[+57.021]QAADK	YKAAFTECCQAADK	65.5372	1823.77005	3	269.03	Glycation	FALSE	NA	6.97	211.13	NA
FS1_14373_1	>sp|P02768|ALBU_HUMAN Albumin OS=Homo sapiens OX=9606 GN=ALB PE=1 SV=2	YK[+162.053]AAFTEC[+57.021]C[+57.021]QAADK	YKAAFTECCQAADK	46.8958	1823.77005	3	273.4	Glycation	FALSE	NA	6.59	207.43	NA
FS1_14373_1	>sp|P02768|ALBU_HUMAN Albumin OS=Homo sapiens OX=9606 GN=ALB PE=1 SV=2	YK[+162.053]AAFTEC[+57.021]C[+57.021]QAADK	YKAAFTECCQAADK	54.9698	1823.77005	3	276.01	Glycation	FALSE	NA	6.73	217.56	NA
FS1_14373_1	>sp|P02768|ALBU_HUMAN Albumin OS=Homo sapiens OX=9606 GN=ALB PE=1 SV=2	YK[+162.053]AAFTEC[+57.021]C[+57.021]QAADK	YKAAFTECCQAADK	46.2804	1823.77005	3	277	Glycation	FALSE	NA	6.56	224.28	NA
FS1_14373_1	>sp|P02768|ALBU_HUMAN Albumin OS=Homo sapiens OX=9606 GN=ALB PE=1 SV=2	YK[+162.053]AAFTEC[+57.021]C[+57.021]QAADK	YKAAFTECCQAADK	47.5159	1823.77005	3	285.41	Glycation	FALSE	NA	7.21	219.37	NA
FS1_14373_1	>sp|P02768|ALBU_HUMAN Albumin OS=Homo sapiens OX=9606 GN=ALB PE=1 SV=2	YK[+162.053]AAFTEC[+57.021]C[+57.021]QAADK	YKAAFTECCQAADK	39.4608	1823.77005	3	290.04	Glycation	FALSE	NA	6.66	289.28	NA
FS1_14373_1	>sp|P02768|ALBU_HUMAN Albumin OS=Homo sapiens OX=9606 GN=ALB PE=1 SV=2	YK[+162.053]AAFTEC[+57.021]C[+57.021]QAADK	YKAAFTECCQAADK	52.9807	1823.77005	3	298.48	Glycation	FALSE	NA	6.72	218.78	NA
FS1_14373_1	>sp|P02768|ALBU_HUMAN Albumin OS=Homo sapiens OX=9606 GN=ALB PE=1 SV=2	YK[+162.053]AAFTEC[+57.021]C[+57.021]QAADK	YKAAFTECCQAADK	52.3955	1823.77005	3	300.62	Glycation	FALSE	NA	6.84	231.8	NA
FS1_14373_1	>sp|P02768|ALBU_HUMAN Albumin OS=Homo sapiens OX=9606 GN=ALB PE=1 SV=2	YK[+162.053]AAFTEC[+57.021]C[+57.021]QAADK	YKAAFTECCQAADK	51.6935	1823.77005	3	305.89	Glycation	FALSE	NA	7.11	233.68	NA
FS1_14373_1	>sp|P02768|ALBU_HUMAN Albumin OS=Homo sapiens OX=9606 GN=ALB PE=1 SV=2	YK[+162.053]AAFTEC[+57.021]C[+57.021]QAADK	YKAAFTECCQAADK	54.3647	1823.77005	3	309.98	Glycation	FALSE	NA	7.34	233.32	NA
FS1_14373_1	>sp|P02768|ALBU_HUMAN Albumin OS=Homo sapiens OX=9606 GN=ALB PE=1 SV=2	YK[+162.053]AAFTEC[+57.021]C[+57.021]QAADK	YKAAFTECCQAADK	55.5972	1823.77005	3	323.87	Glycation	FALSE	NA	5.94	261.62	NA
FS1_14373_1	>sp|P02768|ALBU_HUMAN Albumin OS=Homo sapiens OX=9606 GN=ALB PE=1 SV=2	YK[+162.053]AAFTEC[+57.021]C[+57.021]QAADK	YKAAFTECCQAADK	55.6978	1823.77005	3	325.36	Glycation	FALSE	NA	5.93	247.13	NA
FS1_14373_1	>sp|P02768|ALBU_HUMAN Albumin OS=Homo sapiens OX=9606 GN=ALB PE=1 SV=2	YK[+162.053]AAFTEC[+57.021]C[+57.021]QAADK	YKAAFTECCQAADK	50.9986	1823.77005	3	328.5	Glycation	FALSE	NA	7.04	260.34	NA
FS1_14373_1	>sp|P02768|ALBU_HUMAN Albumin OS=Homo sapiens OX=9606 GN=ALB PE=1 SV=2	YK[+162.053]AAFTEC[+57.021]C[+57.021]QAADK	YKAAFTECCQAADK	49.8609	1823.77005	3	336.02	Glycation	FALSE	NA	7.05	266.15	NA
FS1_14373_1	>sp|P02768|ALBU_HUMAN Albumin OS=Homo sapiens OX=9606 GN=ALB PE=1 SV=2	YK[+162.053]AAFTEC[+57.021]C[+57.021]QAADK	YKAAFTECCQAADK	48.7193	1823.77005	3	336.84	Glycation	FALSE	NA	7.1	280.15	NA
FS1_14373_1	>sp|P02768|ALBU_HUMAN Albumin OS=Homo sapiens OX=9606 GN=ALB PE=1 SV=2	YK[+162.053]AAFTEC[+57.021]C[+57.021]QAADK	YKAAFTECCQAADK	44.9138	1823.77005	3	341.09	Glycation	FALSE	NA	6.85	277.54	NA
FS1_14373_1	>sp|P02768|ALBU_HUMAN Albumin OS=Homo sapiens OX=9606 GN=ALB PE=1 SV=2	YK[+162.053]AAFTEC[+57.021]C[+57.021]QAADK	YKAAFTECCQAADK	48.1179	1823.77005	3	344.32	Glycation	FALSE	NA	7.08	277.27	NA
FS1_14373_1	>sp|P02768|ALBU_HUMAN Albumin OS=Homo sapiens OX=9606 GN=ALB PE=1 SV=2	YK[+162.053]AAFTEC[+57.021]C[+57.021]QAADK	YKAAFTECCQAADK	49.3006	1823.77005	3	355.93	Glycation	FALSE	NA	6.81	283.99	NA
FS1_14373_1	>sp|P02768|ALBU_HUMAN Albumin OS=Homo sapiens OX=9606 GN=ALB PE=1 SV=2	YK[+162.053]AAFTEC[+57.021]C[+57.021]QAADK	YKAAFTECCQAADK	45.2039	1823.77005	3	363.77	Glycation	FALSE	NA	6.65	290.33	NA
FS1_14373_1	>sp|P02768|ALBU_HUMAN Albumin OS=Homo sapiens OX=9606 GN=ALB PE=1 SV=2	YK[+162.053]AAFTEC[+57.021]C[+57.021]QAADK	YKAAFTECCQAADK	44.3441	1823.77005	3	372.48	Glycation	FALSE	NA	7.16	302.31	NA
FS1_14373_1	>sp|P02768|ALBU_HUMAN Albumin OS=Homo sapiens OX=9606 GN=ALB PE=1 SV=2	YK[+162.053]AAFTEC[+57.021]C[+57.021]QAADK	YKAAFTECCQAADK	35.2262	1823.77005	3	382.57	Glycation	FALSE	NA	7.16	313.07	NA
FS1_14373_1	>sp|P02768|ALBU_HUMAN Albumin OS=Homo sapiens OX=9606 GN=ALB PE=1 SV=2	YK[+162.053]AAFTEC[+57.021]C[+57.021]QAADK	YKAAFTECCQAADK	43.2183	1823.77005	3	387.63	Glycation	FALSE	NA	7.04	328.79	NA
FS1_14373_1	>sp|P02768|ALBU_HUMAN Albumin OS=Homo sapiens OX=9606 GN=ALB PE=1 SV=2	YK[+162.053]AAFTEC[+57.021]C[+57.021]QAADK	YKAAFTECCQAADK	42.6615	1823.77005	3	395.29	Glycation	FALSE	NA	6.92	327.48	NA
FS1_14373_1	>sp|P02768|ALBU_HUMAN Albumin OS=Homo sapiens OX=9606 GN=ALB PE=1 SV=2	YK[+162.053]AAFTEC[+57.021]C[+57.021]QAADK	YKAAFTECCQAADK	43.7846	1823.77005	3	402.42	Glycation	FALSE	NA	7.13	300.04	NA
FS1_14373_1	>sp|P02768|ALBU_HUMAN Albumin OS=Homo sapiens OX=9606 GN=ALB PE=1 SV=2	YK[+162.053]AAFTEC[+57.021]C[+57.021]QAADK	YKAAFTECCQAADK	42.0895	1823.77005	3	428.28	Glycation	FALSE	NA	7.14	367.91	NA
FS1_14373_1	>sp|P02768|ALBU_HUMAN Albumin OS=Homo sapiens OX=9606 GN=ALB PE=1 SV=2	YK[+162.053]AAFTEC[+57.021]C[+57.021]QAADK	YKAAFTECCQAADK	40.9544	1823.77005	3	452.84	Glycation	FALSE	NA	8.37	393.65	NA
FS1_14373_1	>sp|P02768|ALBU_HUMAN Albumin OS=Homo sapiens OX=9606 GN=ALB PE=1 SV=2	YK[+162.053]AAFTEC[+57.021]C[+57.021]QAADK	YKAAFTECCQAADK	41.5208	1823.77005	3	455.42	Glycation	FALSE	NA	8.39	381.85	NA
FS1_14373_1	>sp|P02768|ALBU_HUMAN Albumin OS=Homo sapiens OX=9606 GN=ALB PE=1 SV=2	YK[+162.053]AAFTEC[+57.021]C[+57.021]QAADK	YKAAFTECCQAADK	40.3814	1823.77005	3	470.85	Glycation	FALSE	NA	7.45	380.2	NA
FS1_14373_1	>sp|P02768|ALBU_HUMAN Albumin OS=Homo sapiens OX=9606 GN=ALB PE=1 SV=2	YK[+162.053]AAFTEC[+57.021]C[+57.021]QAADK	YKAAFTECCQAADK	39.8178	1823.77005	3	474.24	Glycation	FALSE	NA	7.13	384.58	NA
FS1_14373_1	>sp|P02768|ALBU_HUMAN Albumin OS=Homo sapiens OX=9606 GN=ALB PE=1 SV=2	YK[+162.053]AAFTEC[+57.021]C[+57.021]QAADK	YKAAFTECCQAADK	39.5967	1823.77005	3	526.64	Glycation	FALSE	NA	8.52	436.15	NA
FS1_14373_1	>sp|P02768|ALBU_HUMAN Albumin OS=Homo sapiens OX=9606 GN=ALB PE=1 SV=2	YKAAFTEC[+57.021]C[+57.021]QAADKAAC[+57.021]LLPK	YKAAFTECCQAADKAACLLPK	85.6899	2415.13795	4	616.93	None	FALSE	NA	11.92	616.93	NA
FS1_14373_1	>sp|P02768|ALBU_HUMAN Albumin OS=Homo sapiens OX=9606 GN=ALB PE=1 SV=2	AAFTEC[+57.021]C[+57.021]QAADK[+162.053]AAC[+57.021]LLPK	AAFTECCQAADKAACLLPK	89.3824	2286.03245	3	202.76	Glycation	FALSE	NA	5.72	165.73	NA
FS1_14373_1	>sp|P02768|ALBU_HUMAN Albumin OS=Homo sapiens OX=9606 GN=ALB PE=1 SV=2	AAFTEC[+57.021]C[+57.021]QAADK[+162.053]AAC[+57.021]LLPK	AAFTECCQAADKAACLLPK	90.1612	2286.03245	3	249.04	Glycation	FALSE	NA	7.39	174.3	NA
FS1_14373_1	>sp|P02768|ALBU_HUMAN Albumin OS=Homo sapiens OX=9606 GN=ALB PE=1 SV=2	AAFTEC[+57.021]C[+57.021]QAADK[+162.053]AAC[+57.021]LLPK	AAFTECCQAADKAACLLPK	88.8015	2286.03245	3	300.32	Glycation	FALSE	NA	7.44	189.72	NA
FS1_14373_1	>sp|P02768|ALBU_HUMAN Albumin OS=Homo sapiens OX=9606 GN=ALB PE=1 SV=2	AAC[+57.021]LLPK[+162.053]	AACLLPK	48.4958	933.48355	2	234.69	Glycation	FALSE	NA	5.15	130.59	NA
FS1_14373_1	>sp|P02768|ALBU_HUMAN Albumin OS=Homo sapiens OX=9606 GN=ALB PE=1 SV=2	AAC[+57.021]LLPK[+162.053]LDELR	AACLLPKLDELR	96.5043	1559.82235	3	382.3	Glycation	FALSE	NA	6.86	293.33	NA
FS1_14373_1	>sp|P02768|ALBU_HUMAN Albumin OS=Homo sapiens OX=9606 GN=ALB PE=1 SV=2	AAC[+57.021]LLPK[+162.053]LDELR	AACLLPKLDELR	97.0702	1559.82235	3	410.93	Glycation	FALSE	NA	7	296.44	NA
FS1_14373_1	>sp|P02768|ALBU_HUMAN Albumin OS=Homo sapiens OX=9606 GN=ALB PE=1 SV=2	AAC[+57.021]LLPK[+162.053]LDELR	AACLLPKLDELR	95.9287	1559.82235	3	435.15	Glycation	FALSE	NA	7.16	337.59	NA
FS1_14373_1	>sp|P02768|ALBU_HUMAN Albumin OS=Homo sapiens OX=9606 GN=ALB PE=1 SV=2	AAC[+57.021]LLPK[+162.053]LDELRDEGK	AACLLPKLDELRDEGK	87.8376	1989.00825	4	624.35	Glycation	FALSE	NA	11.13	533.66	NA
FS1_14373_1	>sp|P02768|ALBU_HUMAN Albumin OS=Homo sapiens OX=9606 GN=ALB PE=1 SV=2	AAC[+57.021]LLPK[+162.053]LDELRDEGK	AACLLPKLDELRDEGK	86.649	1989.00825	4	806.09	Glycation	FALSE	NA	15.57	663.36	NA
FS1_14373_1	>sp|P02768|ALBU_HUMAN Albumin OS=Homo sapiens OX=9606 GN=ALB PE=1 SV=2	AAC[+57.021]LLPK[+162.053]LDELRDEGK	AACLLPKLDELRDEGK	87.2104	1989.00825	4	851.28	Glycation	FALSE	NA	15.6	648.87	NA
FS1_14373_1	>sp|P02768|ALBU_HUMAN Albumin OS=Homo sapiens OX=9606 GN=ALB PE=1 SV=2	LDELRDEGK[+162.053]	LDELRDEGK	24.9344	1235.58755	3	221.65	Glycation	FALSE	NA	4.74	84.87	NA
FS1_14373_1	>sp|P02768|ALBU_HUMAN Albumin OS=Homo sapiens OX=9606 GN=ALB PE=1 SV=2	LDELRDEGK[+162.053]	LDELRDEGK	24.3602	1235.58755	3	350.95	Glycation	FALSE	NA	6.08	202.32	NA
FS1_14373_1	>sp|P02768|ALBU_HUMAN Albumin OS=Homo sapiens OX=9606 GN=ALB PE=1 SV=2	LDELRDEGKASSAK	LDELRDEGKASSAK	22.985	1517.76795	3	216.34	None	FALSE	NA	4.51	169.05	NA
FS1_14373_1	>sp|P02768|ALBU_HUMAN Albumin OS=Homo sapiens OX=9606 GN=ALB PE=1 SV=2	LDELRDEGK[+162.053]ASSAK	LDELRDEGKASSAK	32.085	1679.82085	4	266.74	Glycation	FALSE	NA	6.59	266.74	NA
FS1_14373_1	>sp|P02768|ALBU_HUMAN Albumin OS=Homo sapiens OX=9606 GN=ALB PE=1 SV=2	LDELRDEGK[+162.053]ASSAK	LDELRDEGKASSAK	30.7219	1679.82085	4	284.89	Glycation	FALSE	NA	6.52	216.19	NA
FS1_14373_1	>sp|P02768|ALBU_HUMAN Albumin OS=Homo sapiens OX=9606 GN=ALB PE=1 SV=2	LDELRDEGK[+162.053]ASSAK	LDELRDEGKASSAK	34.452	1679.82085	3	304.01	Glycation	FALSE	NA	6.33	201.85	NA
FS1_14373_1	>sp|P02768|ALBU_HUMAN Albumin OS=Homo sapiens OX=9606 GN=ALB PE=1 SV=2	LDELRDEGK[+162.053]ASSAK	LDELRDEGKASSAK	29.7867	1679.82085	4	306.44	Glycation	FALSE	NA	6.55	270.88	NA
FS1_14373_1	>sp|P02768|ALBU_HUMAN Albumin OS=Homo sapiens OX=9606 GN=ALB PE=1 SV=2	LDELRDEGK[+162.053]ASSAK	LDELRDEGKASSAK	32.1668	1679.82085	4	316.37	Glycation	FALSE	NA	6.69	284.27	NA
FS1_14373_1	>sp|P02768|ALBU_HUMAN Albumin OS=Homo sapiens OX=9606 GN=ALB PE=1 SV=2	LDELRDEGK[+162.053]ASSAK	LDELRDEGKASSAK	30.6273	1679.82085	4	316.71	Glycation	FALSE	NA	6.69	233.68	NA
FS1_14373_1	>sp|P02768|ALBU_HUMAN Albumin OS=Homo sapiens OX=9606 GN=ALB PE=1 SV=2	LDELRDEGK[+162.053]ASSAK	LDELRDEGKASSAK	31.1455	1679.82085	4	359.58	Glycation	FALSE	NA	6.68	163.98	NA
FS1_14373_1	>sp|P02768|ALBU_HUMAN Albumin OS=Homo sapiens OX=9606 GN=ALB PE=1 SV=2	LDELRDEGK[+162.053]ASSAK	LDELRDEGKASSAK	29.9691	1679.82085	4	364.49	Glycation	FALSE	NA	6.6	281.83	NA
FS1_14373_1	>sp|P02768|ALBU_HUMAN Albumin OS=Homo sapiens OX=9606 GN=ALB PE=1 SV=2	LDELRDEGK[+162.053]ASSAK	LDELRDEGKASSAK	32.7876	1679.82085	4	387.28	Glycation	FALSE	NA	6.19	316.99	NA
FS1_14373_1	>sp|P02768|ALBU_HUMAN Albumin OS=Homo sapiens OX=9606 GN=ALB PE=1 SV=2	LDELRDEGK[+162.053]ASSAK	LDELRDEGKASSAK	26.9971	1679.82085	4	401.41	Glycation	FALSE	NA	8.04	401.41	NA
FS1_14373_1	>sp|P02768|ALBU_HUMAN Albumin OS=Homo sapiens OX=9606 GN=ALB PE=1 SV=2	LDELRDEGK[+162.053]ASSAK	LDELRDEGKASSAK	31.2715	1679.82085	4	458.36	Glycation	FALSE	NA	6.85	148.52	NA
FS1_14373_1	>sp|P02768|ALBU_HUMAN Albumin OS=Homo sapiens OX=9606 GN=ALB PE=1 SV=2	LDELRDEGK[+162.053]ASSAK	LDELRDEGKASSAK	29.321	1679.82085	4	574.11	Glycation	FALSE	NA	8.46	206.89	NA
FS1_14373_1	>sp|P02768|ALBU_HUMAN Albumin OS=Homo sapiens OX=9606 GN=ALB PE=1 SV=2	LDELRDEGK[+162.053]ASSAK	LDELRDEGKASSAK	28.1589	1679.82085	4	671.36	Glycation	FALSE	NA	11.61	221.47	NA
FS1_14373_1	>sp|P02768|ALBU_HUMAN Albumin OS=Homo sapiens OX=9606 GN=ALB PE=1 SV=2	LDELRDEGK[+162.053]ASSAK	LDELRDEGKASSAK	28.7521	1679.82085	4	678.87	Glycation	FALSE	NA	11.61	469.56	NA
FS1_14373_1	>sp|P02768|ALBU_HUMAN Albumin OS=Homo sapiens OX=9606 GN=ALB PE=1 SV=2	LDELRDEGK[+162.053]ASSAK	LDELRDEGKASSAK	27.0059	1679.82085	4	736.81	Glycation	FALSE	NA	12.05	247.09	NA
FS1_14373_1	>sp|P02768|ALBU_HUMAN Albumin OS=Homo sapiens OX=9606 GN=ALB PE=1 SV=2	LDELRDEGK[+162.053]ASSAK	LDELRDEGKASSAK	25.6104	1679.82085	4	755.86	Glycation	FALSE	NA	13.55	288.86	NA
FS1_14373_1	>sp|P02768|ALBU_HUMAN Albumin OS=Homo sapiens OX=9606 GN=ALB PE=1 SV=2	LDELRDEGK[+162.053]ASSAK	LDELRDEGKASSAK	27.5708	1679.82085	4	796.56	Glycation	FALSE	NA	13.55	279.61	NA
FS1_14373_1	>sp|P02768|ALBU_HUMAN Albumin OS=Homo sapiens OX=9606 GN=ALB PE=1 SV=2	LDELRDEGK[+162.053]ASSAK	LDELRDEGKASSAK	26.445	1679.82085	4	800.16	Glycation	FALSE	NA	13.9	279.73	NA
FS1_14373_1	>sp|P02768|ALBU_HUMAN Albumin OS=Homo sapiens OX=9606 GN=ALB PE=1 SV=2	LDELRDEGK[+162.053]ASSAK	LDELRDEGKASSAK	25.8796	1679.82085	4	819.61	Glycation	FALSE	NA	14.54	275.35	NA
FS1_14373_1	>sp|P02768|ALBU_HUMAN Albumin OS=Homo sapiens OX=9606 GN=ALB PE=1 SV=2	LDELRDEGK[+162.053]ASSAK	LDELRDEGKASSAK	22.4969	1679.82085	4	896.96	Glycation	FALSE	NA	15.98	332.81	NA
FS1_14373_1	>sp|P02768|ALBU_HUMAN Albumin OS=Homo sapiens OX=9606 GN=ALB PE=1 SV=2	LDELRDEGK[+162.053]ASSAK	LDELRDEGKASSAK	25.3197	1679.82085	4	932.5	Glycation	FALSE	NA	16.54	365.03	NA
FS1_14373_1	>sp|P02768|ALBU_HUMAN Albumin OS=Homo sapiens OX=9606 GN=ALB PE=1 SV=2	LDELRDEGK[+162.053]ASSAK	LDELRDEGKASSAK	23.0054	1679.82085	4	1034.08	Glycation	FALSE	NA	18.08	395.84	NA
FS1_14373_1	>sp|P02768|ALBU_HUMAN Albumin OS=Homo sapiens OX=9606 GN=ALB PE=1 SV=2	LDELRDEGK[+162.053]ASSAK	LDELRDEGKASSAK	24.7593	1679.82085	4	1065.2	Glycation	FALSE	NA	19.31	409.91	NA
FS1_14373_1	>sp|P02768|ALBU_HUMAN Albumin OS=Homo sapiens OX=9606 GN=ALB PE=1 SV=2	LDELRDEGK[+162.053]ASSAK	LDELRDEGKASSAK	23.6281	1679.82085	4	1079.5	Glycation	FALSE	NA	19.43	420.5	NA
FS1_14373_1	>sp|P02768|ALBU_HUMAN Albumin OS=Homo sapiens OX=9606 GN=ALB PE=1 SV=2	LDELRDEGK[+162.053]ASSAK	LDELRDEGKASSAK	23.0559	1679.82085	4	1082.71	Glycation	FALSE	NA	19.08	416.62	NA
FS1_14373_1	>sp|P02768|ALBU_HUMAN Albumin OS=Homo sapiens OX=9606 GN=ALB PE=1 SV=2	LDELRDEGK[+162.053]ASSAK	LDELRDEGKASSAK	24.1966	1679.82085	4	1090.08	Glycation	FALSE	NA	19.43	408.48	NA
FS1_14373_1	>sp|P02768|ALBU_HUMAN Albumin OS=Homo sapiens OX=9606 GN=ALB PE=1 SV=2	QRLKC[+57.021]ASLQK	QRLKCASLQK	17.9034	1230.68615	3	219.43	None	FALSE	NA	4.42	177.01	NA
FS1_14373_1	>sp|P02768|ALBU_HUMAN Albumin OS=Homo sapiens OX=9606 GN=ALB PE=1 SV=2	LK[+162.053]C[+57.021]ASLQK	LKCASLQK	19.3171	1108.57925	2	242.01	Glycation	FALSE	NA	5.16	131.74	NA
FS1_14373_1	>sp|P02768|ALBU_HUMAN Albumin OS=Homo sapiens OX=9606 GN=ALB PE=1 SV=2	LKC[+57.021]ASLQKFGER	LKCASLQKFGER	42.8307	1435.75995	3	402.57	None	FALSE	NA	5.86	298.63	NA
FS1_14373_1	>sp|P02768|ALBU_HUMAN Albumin OS=Homo sapiens OX=9606 GN=ALB PE=1 SV=2	C[+57.021]ASLQK[+162.053]FGER	CASLQKFGER	39.7837	1356.63375	3	205.02	Glycation	FALSE	NA	4.95	192.69	NA
FS1_14373_1	>sp|P02768|ALBU_HUMAN Albumin OS=Homo sapiens OX=9606 GN=ALB PE=1 SV=2	C[+57.021]ASLQK[+162.053]FGER	CASLQKFGER	42.0407	1356.63375	3	225.12	Glycation	FALSE	NA	6.29	204.17	NA
FS1_14373_1	>sp|P02768|ALBU_HUMAN Albumin OS=Homo sapiens OX=9606 GN=ALB PE=1 SV=2	C[+57.021]ASLQK[+162.053]FGER	CASLQKFGER	39.3607	1356.63375	3	229.74	Glycation	FALSE	NA	6.24	183.55	NA
FS1_14373_1	>sp|P02768|ALBU_HUMAN Albumin OS=Homo sapiens OX=9606 GN=ALB PE=1 SV=2	C[+57.021]ASLQK[+162.053]FGER	CASLQKFGER	36.8873	1356.63375	3	234.09	Glycation	FALSE	NA	6.44	182.28	NA
FS1_14373_1	>sp|P02768|ALBU_HUMAN Albumin OS=Homo sapiens OX=9606 GN=ALB PE=1 SV=2	C[+57.021]ASLQK[+162.053]FGER	CASLQKFGER	37.81	1356.63375	3	400.55	Glycation	FALSE	NA	5.69	322.12	NA
FS1_14373_1	>sp|P02768|ALBU_HUMAN Albumin OS=Homo sapiens OX=9606 GN=ALB PE=1 SV=2	C[+57.021]ASLQK[+162.053]FGER	CASLQKFGER	38.5723	1356.63375	3	412.83	Glycation	FALSE	NA	6.91	330.22	NA
FS1_14373_1	>sp|P02768|ALBU_HUMAN Albumin OS=Homo sapiens OX=9606 GN=ALB PE=1 SV=2	C[+57.021]ASLQK[+162.053]FGER	CASLQKFGER	41.4687	1356.63375	3	421.74	Glycation	FALSE	NA	6.65	357.52	NA
FS1_14373_1	>sp|P02768|ALBU_HUMAN Albumin OS=Homo sapiens OX=9606 GN=ALB PE=1 SV=2	C[+57.021]ASLQK[+162.053]FGER	CASLQKFGER	38.0035	1356.63375	3	433.15	Glycation	FALSE	NA	6.87	338.61	NA
FS1_14373_1	>sp|P02768|ALBU_HUMAN Albumin OS=Homo sapiens OX=9606 GN=ALB PE=1 SV=2	C[+57.021]ASLQK[+162.053]FGER	CASLQKFGER	40.9001	1356.63375	3	478.23	Glycation	FALSE	NA	7.19	361.5	NA
FS1_14373_1	>sp|P02768|ALBU_HUMAN Albumin OS=Homo sapiens OX=9606 GN=ALB PE=1 SV=2	C[+57.021]ASLQK[+162.053]FGER	CASLQKFGER	37.4369	1356.63375	3	506.33	Glycation	FALSE	NA	7.08	397.39	NA
FS1_14373_1	>sp|P02768|ALBU_HUMAN Albumin OS=Homo sapiens OX=9606 GN=ALB PE=1 SV=2	FGERAFKAWAVAR	FGERAFKAWAVAR	75.635	1507.80425	3	237.95	None	FALSE	NA	5.65	155.22	NA
FS1_14373_1	>sp|P02768|ALBU_HUMAN Albumin OS=Homo sapiens OX=9606 GN=ALB PE=1 SV=2	LSQRFPKAEFAEVSK	LSQRFPKAEFAEVSK	63.7116	1735.92515	4	869.07	None	FALSE	NA	15.57	758.46	NA
FS1_14373_1	>sp|P02768|ALBU_HUMAN Albumin OS=Homo sapiens OX=9606 GN=ALB PE=1 SV=2	LSQRFPKAEFAEVSK	LSQRFPKAEFAEVSK	63.6009	1735.92515	4	1015.14	None	FALSE	NA	18.57	763.98	NA
FS1_14373_1	>sp|P02768|ALBU_HUMAN Albumin OS=Homo sapiens OX=9606 GN=ALB PE=1 SV=2	FPK[+162.053]AEFAEVSK	FPKAEFAEVSK	63.5959	1413.70215	3	292.98	Glycation	FALSE	NA	6.35	192.58	NA
FS1_14373_1	>sp|P02768|ALBU_HUMAN Albumin OS=Homo sapiens OX=9606 GN=ALB PE=1 SV=2	FPK[+162.053]AEFAEVSK	FPKAEFAEVSK	66.642	1413.70215	3	377.75	Glycation	FALSE	NA	6.71	231.08	NA
FS1_14373_1	>sp|P02768|ALBU_HUMAN Albumin OS=Homo sapiens OX=9606 GN=ALB PE=1 SV=2	FPK[+162.053]AEFAEVSK	FPKAEFAEVSK	62.8219	1413.70215	3	414.3	Glycation	FALSE	NA	6.8	248.19	NA
FS1_14373_1	>sp|P02768|ALBU_HUMAN Albumin OS=Homo sapiens OX=9606 GN=ALB PE=1 SV=2	FPK[+162.053]AEFAEVSK	FPKAEFAEVSK	62.3581	1413.70215	3	541.4	Glycation	FALSE	NA	7.48	374.79	NA
FS1_14373_1	>sp|P02768|ALBU_HUMAN Albumin OS=Homo sapiens OX=9606 GN=ALB PE=1 SV=2	FPK[+162.053]AEFAEVSK	FPKAEFAEVSK	61.852	1413.70215	3	563.83	Glycation	FALSE	NA	7.51	367.78	NA
FS1_14373_1	>sp|P02768|ALBU_HUMAN Albumin OS=Homo sapiens OX=9606 GN=ALB PE=1 SV=2	AEFAEVSK	AEFAEVSK	35.5075	879.43325	2	275.7	None	FALSE	NA	4.77	97.03	NA
FS1_14373_1	>sp|P02768|ALBU_HUMAN Albumin OS=Homo sapiens OX=9606 GN=ALB PE=1 SV=2	AEFAEVSK	AEFAEVSK	35.97	879.43325	2	333	None	FALSE	NA	5.16	134.02	NA
FS1_14373_1	>sp|P02768|ALBU_HUMAN Albumin OS=Homo sapiens OX=9606 GN=ALB PE=1 SV=2	AEFAEVSK	AEFAEVSK	36.1013	879.43325	2	398.76	None	FALSE	NA	4.49	186.15	NA
FS1_14373_1	>sp|P02768|ALBU_HUMAN Albumin OS=Homo sapiens OX=9606 GN=ALB PE=1 SV=2	AEFAEVSK[+162.053]	AEFAEVSK	35.6405	1041.48605	2	282.67	Glycation	FALSE	NA	5.09	117.69	NA
FS1_14373_1	>sp|P02768|ALBU_HUMAN Albumin OS=Homo sapiens OX=9606 GN=ALB PE=1 SV=2	AEFAEVSKLVTDLTK	AEFAEVSKLVTDLTK	124.7873	1649.88705	3	470.83	None	FALSE	NA	8.48	406.67	NA
FS1_14373_1	>sp|P02768|ALBU_HUMAN Albumin OS=Homo sapiens OX=9606 GN=ALB PE=1 SV=2	AEFAEVSK[+162.053]LVTDLTK	AEFAEVSKLVTDLTK	138.5331	1811.93985	3	210.93	Glycation	FALSE	NA	5.35	204.94	NA
FS1_14373_1	>sp|P02768|ALBU_HUMAN Albumin OS=Homo sapiens OX=9606 GN=ALB PE=1 SV=2	AEFAEVSK[+162.053]LVTDLTK	AEFAEVSKLVTDLTK	139.1517	1811.93985	3	213.19	Glycation	FALSE	NA	5.34	194.64	NA
FS1_14373_1	>sp|P02768|ALBU_HUMAN Albumin OS=Homo sapiens OX=9606 GN=ALB PE=1 SV=2	AEFAEVSK[+162.053]LVTDLTK	AEFAEVSKLVTDLTK	153.1813	1811.93985	3	222.69	Glycation	FALSE	NA	6.75	181.84	NA
FS1_14373_1	>sp|P02768|ALBU_HUMAN Albumin OS=Homo sapiens OX=9606 GN=ALB PE=1 SV=2	AEFAEVSK[+162.053]LVTDLTK	AEFAEVSKLVTDLTK	143.3657	1811.93985	3	233.02	Glycation	FALSE	NA	6.47	233.02	NA
FS1_14373_1	>sp|P02768|ALBU_HUMAN Albumin OS=Homo sapiens OX=9606 GN=ALB PE=1 SV=2	AEFAEVSK[+162.053]LVTDLTK	AEFAEVSKLVTDLTK	145.2044	1811.93985	3	236.58	Glycation	FALSE	NA	6.75	236.58	NA
FS1_14373_1	>sp|P02768|ALBU_HUMAN Albumin OS=Homo sapiens OX=9606 GN=ALB PE=1 SV=2	AEFAEVSK[+162.053]LVTDLTK	AEFAEVSKLVTDLTK	138.2179	1811.93985	3	241.71	Glycation	FALSE	NA	6.03	241.71	NA
FS1_14373_1	>sp|P02768|ALBU_HUMAN Albumin OS=Homo sapiens OX=9606 GN=ALB PE=1 SV=2	AEFAEVSK[+162.053]LVTDLTK	AEFAEVSKLVTDLTK	140.4958	1811.93985	3	241.73	Glycation	FALSE	NA	6.89	240.51	NA
FS1_14373_1	>sp|P02768|ALBU_HUMAN Albumin OS=Homo sapiens OX=9606 GN=ALB PE=1 SV=2	AEFAEVSK[+162.053]LVTDLTK	AEFAEVSKLVTDLTK	147.7098	1811.93985	3	241.84	Glycation	FALSE	NA	6.79	241.84	NA
FS1_14373_1	>sp|P02768|ALBU_HUMAN Albumin OS=Homo sapiens OX=9606 GN=ALB PE=1 SV=2	AEFAEVSK[+162.053]LVTDLTK	AEFAEVSKLVTDLTK	141.2122	1811.93985	3	246.16	Glycation	FALSE	NA	6.91	239	NA
FS1_14373_1	>sp|P02768|ALBU_HUMAN Albumin OS=Homo sapiens OX=9606 GN=ALB PE=1 SV=2	AEFAEVSK[+162.053]LVTDLTK	AEFAEVSKLVTDLTK	146.4368	1811.93985	3	255.07	Glycation	FALSE	NA	6.77	251.67	NA
FS1_14373_1	>sp|P02768|ALBU_HUMAN Albumin OS=Homo sapiens OX=9606 GN=ALB PE=1 SV=2	AEFAEVSK[+162.053]LVTDLTK	AEFAEVSKLVTDLTK	152.5703	1811.93985	3	255.43	Glycation	FALSE	NA	6.77	232.89	NA
FS1_14373_1	>sp|P02768|ALBU_HUMAN Albumin OS=Homo sapiens OX=9606 GN=ALB PE=1 SV=2	AEFAEVSK[+162.053]LVTDLTK	AEFAEVSKLVTDLTK	142.7516	1811.93985	3	257.85	Glycation	FALSE	NA	6.52	257.85	NA
FS1_14373_1	>sp|P02768|ALBU_HUMAN Albumin OS=Homo sapiens OX=9606 GN=ALB PE=1 SV=2	AEFAEVSK[+162.053]LVTDLTK	AEFAEVSKLVTDLTK	137.8281	1811.93985	3	267.04	Glycation	FALSE	NA	7.01	240.33	NA
FS1_14373_1	>sp|P02768|ALBU_HUMAN Albumin OS=Homo sapiens OX=9606 GN=ALB PE=1 SV=2	AEFAEVSK[+162.053]LVTDLTK	AEFAEVSKLVTDLTK	112.5485	1811.93985	3	274.31	Glycation	FALSE	NA	6.79	259.46	NA
FS1_14373_1	>sp|P02768|ALBU_HUMAN Albumin OS=Homo sapiens OX=9606 GN=ALB PE=1 SV=2	AEFAEVSK[+162.053]LVTDLTK	AEFAEVSKLVTDLTK	134.0002	1811.93985	3	286.84	Glycation	FALSE	NA	6.92	276.05	NA
FS1_14373_1	>sp|P02768|ALBU_HUMAN Albumin OS=Homo sapiens OX=9606 GN=ALB PE=1 SV=2	AEFAEVSK[+162.053]LVTDLTK	AEFAEVSKLVTDLTK	132.1935	1811.93985	3	296.11	Glycation	FALSE	NA	6.84	240.23	NA
FS1_14373_1	>sp|P02768|ALBU_HUMAN Albumin OS=Homo sapiens OX=9606 GN=ALB PE=1 SV=2	AEFAEVSK[+162.053]LVTDLTK	AEFAEVSKLVTDLTK	137.2726	1811.93985	3	305.02	Glycation	FALSE	NA	7.02	242.63	NA
FS1_14373_1	>sp|P02768|ALBU_HUMAN Albumin OS=Homo sapiens OX=9606 GN=ALB PE=1 SV=2	AEFAEVSK[+162.053]LVTDLTK	AEFAEVSKLVTDLTK	134.5633	1811.93985	3	315.39	Glycation	FALSE	NA	6.8	234.16	NA
FS1_14373_1	>sp|P02768|ALBU_HUMAN Albumin OS=Homo sapiens OX=9606 GN=ALB PE=1 SV=2	AEFAEVSK[+162.053]LVTDLTK	AEFAEVSKLVTDLTK	132.8595	1811.93985	3	318.84	Glycation	FALSE	NA	7.03	261.39	NA
FS1_14373_1	>sp|P02768|ALBU_HUMAN Albumin OS=Homo sapiens OX=9606 GN=ALB PE=1 SV=2	AEFAEVSK[+162.053]LVTDLTK	AEFAEVSKLVTDLTK	136.1492	1811.93985	3	323.7	Glycation	FALSE	NA	6.8	253.06	NA
FS1_14373_1	>sp|P02768|ALBU_HUMAN Albumin OS=Homo sapiens OX=9606 GN=ALB PE=1 SV=2	AEFAEVSK[+162.053]LVTDLTK	AEFAEVSKLVTDLTK	136.7051	1811.93985	3	330.53	Glycation	FALSE	NA	6.88	313.05	NA
FS1_14373_1	>sp|P02768|ALBU_HUMAN Albumin OS=Homo sapiens OX=9606 GN=ALB PE=1 SV=2	AEFAEVSK[+162.053]LVTDLTK	AEFAEVSKLVTDLTK	133.4209	1811.93985	3	331.54	Glycation	FALSE	NA	7.04	331.54	NA
FS1_14373_1	>sp|P02768|ALBU_HUMAN Albumin OS=Homo sapiens OX=9606 GN=ALB PE=1 SV=2	AEFAEVSK[+162.053]LVTDLTK	AEFAEVSKLVTDLTK	135.5568	1811.93985	3	332.68	Glycation	FALSE	NA	6.9	332.68	NA
FS1_14373_1	>sp|P02768|ALBU_HUMAN Albumin OS=Homo sapiens OX=9606 GN=ALB PE=1 SV=2	AEFAEVSK[+162.053]LVTDLTK	AEFAEVSKLVTDLTK	130.9083	1811.93985	3	361.5	Glycation	FALSE	NA	7.1	281.31	NA
FS1_14373_1	>sp|P02768|ALBU_HUMAN Albumin OS=Homo sapiens OX=9606 GN=ALB PE=1 SV=2	AEFAEVSK[+162.053]LVTDLTK	AEFAEVSKLVTDLTK	110.91	1811.93985	3	370.19	Glycation	FALSE	NA	7.32	221.76	NA
FS1_14373_1	>sp|P02768|ALBU_HUMAN Albumin OS=Homo sapiens OX=9606 GN=ALB PE=1 SV=2	AEFAEVSK[+162.053]LVTDLTK	AEFAEVSKLVTDLTK	131.6237	1811.93985	3	376.17	Glycation	FALSE	NA	6.17	290.38	NA
FS1_14373_1	>sp|P02768|ALBU_HUMAN Albumin OS=Homo sapiens OX=9606 GN=ALB PE=1 SV=2	AEFAEVSK[+162.053]LVTDLTK	AEFAEVSKLVTDLTK	123.5227	1811.93985	3	398.33	Glycation	FALSE	NA	7.2	284.83	NA
FS1_14373_1	>sp|P02768|ALBU_HUMAN Albumin OS=Homo sapiens OX=9606 GN=ALB PE=1 SV=2	AEFAEVSK[+162.053]LVTDLTK	AEFAEVSKLVTDLTK	103.6645	1811.93985	3	412.98	Glycation	FALSE	NA	7.41	316.94	NA
FS1_14373_1	>sp|P02768|ALBU_HUMAN Albumin OS=Homo sapiens OX=9606 GN=ALB PE=1 SV=2	AEFAEVSK[+162.053]LVTDLTK	AEFAEVSKLVTDLTK	130.3623	1811.93985	3	413.26	Glycation	FALSE	NA	7.27	303.46	NA
FS1_14373_1	>sp|P02768|ALBU_HUMAN Albumin OS=Homo sapiens OX=9606 GN=ALB PE=1 SV=2	AEFAEVSK[+162.053]LVTDLTK	AEFAEVSKLVTDLTK	129.7831	1811.93985	3	453.91	Glycation	FALSE	NA	8.66	293.05	NA
FS1_14373_1	>sp|P02768|ALBU_HUMAN Albumin OS=Homo sapiens OX=9606 GN=ALB PE=1 SV=2	AEFAEVSK[+162.053]LVTDLTK	AEFAEVSKLVTDLTK	128.0921	1811.93985	3	472.18	Glycation	FALSE	NA	8.6	314.11	NA
FS1_14373_1	>sp|P02768|ALBU_HUMAN Albumin OS=Homo sapiens OX=9606 GN=ALB PE=1 SV=2	AEFAEVSK[+162.053]LVTDLTK	AEFAEVSKLVTDLTK	125.2698	1811.93985	3	481.73	Glycation	FALSE	NA	7.57	309.67	NA
FS1_14373_1	>sp|P02768|ALBU_HUMAN Albumin OS=Homo sapiens OX=9606 GN=ALB PE=1 SV=2	AEFAEVSK[+162.053]LVTDLTK	AEFAEVSKLVTDLTK	175.6042	1811.93985	3	482.26	Glycation	FALSE	NA	8.72	314.66	NA
FS1_14373_1	>sp|P02768|ALBU_HUMAN Albumin OS=Homo sapiens OX=9606 GN=ALB PE=1 SV=2	AEFAEVSK[+162.053]LVTDLTK	AEFAEVSKLVTDLTK	127.5317	1811.93985	3	505.3	Glycation	FALSE	NA	8.64	329.77	NA
FS1_14373_1	>sp|P02768|ALBU_HUMAN Albumin OS=Homo sapiens OX=9606 GN=ALB PE=1 SV=2	AEFAEVSK[+162.053]LVTDLTK	AEFAEVSKLVTDLTK	126.9607	1811.93985	3	512.08	Glycation	FALSE	NA	8.64	319.66	NA
FS1_14373_1	>sp|P02768|ALBU_HUMAN Albumin OS=Homo sapiens OX=9606 GN=ALB PE=1 SV=2	AEFAEVSK[+162.053]LVTDLTK	AEFAEVSKLVTDLTK	128.65	1811.93985	3	533.2	Glycation	FALSE	NA	6.89	328.51	NA
FS1_14373_1	>sp|P02768|ALBU_HUMAN Albumin OS=Homo sapiens OX=9606 GN=ALB PE=1 SV=2	AEFAEVSK[+162.053]LVTDLTK	AEFAEVSKLVTDLTK	129.2178	1811.93985	3	544.29	Glycation	FALSE	NA	7.55	318.05	NA
FS1_14373_1	>sp|P02768|ALBU_HUMAN Albumin OS=Homo sapiens OX=9606 GN=ALB PE=1 SV=2	AEFAEVSK[+162.053]LVTDLTK	AEFAEVSKLVTDLTK	125.8362	1811.93985	3	545.05	Glycation	FALSE	NA	7.17	299.5	NA
FS1_14373_1	>sp|P02768|ALBU_HUMAN Albumin OS=Homo sapiens OX=9606 GN=ALB PE=1 SV=2	AEFAEVSK[+162.053]LVTDLTK	AEFAEVSKLVTDLTK	126.3968	1811.93985	3	576.12	Glycation	FALSE	NA	8.52	330.69	NA
FS1_14373_1	>sp|P02768|ALBU_HUMAN Albumin OS=Homo sapiens OX=9606 GN=ALB PE=1 SV=2	AEFAEVSK[+162.053]LVTDLTK	AEFAEVSKLVTDLTK	124.7399	1811.93985	3	605.76	Glycation	FALSE	NA	9.44	349.35	NA
FS1_14373_1	>sp|P02768|ALBU_HUMAN Albumin OS=Homo sapiens OX=9606 GN=ALB PE=1 SV=2	AEFAEVSKLVTDLTKVHTEC[+57.021]C[+57.021]HGDLLEC[+57.021]ADDR	AEFAEVSKLVTDLTKVHTECCHGDLLECADDR	127.2087	3717.70675	5	371.85	None	FALSE	NA	7.14	371.85	NA
FS1_14373_1	>sp|P02768|ALBU_HUMAN Albumin OS=Homo sapiens OX=9606 GN=ALB PE=1 SV=2	AEFAEVSKLVTDLTKVHTEC[+57.021]C[+57.021]HGDLLEC[+57.021]ADDR	AEFAEVSKLVTDLTKVHTECCHGDLLECADDR	125.9004	3717.70675	5	859.4	None	FALSE	NA	16.47	847.96	NA
FS1_14373_1	>sp|P02768|ALBU_HUMAN Albumin OS=Homo sapiens OX=9606 GN=ALB PE=1 SV=2	AEFAEVSKLVTDLTKVHTEC[+57.021]C[+57.021]HGDLLEC[+57.021]ADDR	AEFAEVSKLVTDLTKVHTECCHGDLLECADDR	125.9686	3717.70675	5	1051.96	None	FALSE	NA	20.47	1000.55	NA
FS1_14373_1	>sp|P02768|ALBU_HUMAN Albumin OS=Homo sapiens OX=9606 GN=ALB PE=1 SV=2	AEFAEVSKLVTDLTKVHTEC[+57.021]C[+57.021]HGDLLEC[+57.021]ADDR	AEFAEVSKLVTDLTKVHTECCHGDLLECADDR	126.5536	3717.70675	5	1200.09	None	FALSE	NA	23.47	1138.71	NA
FS1_14373_1	>sp|P02768|ALBU_HUMAN Albumin OS=Homo sapiens OX=9606 GN=ALB PE=1 SV=2	LVTDLTK[+162.053]	LVTDLTK	45.2742	950.51665	2	238.92	Glycation	FALSE	NA	3	38.08	NA
FS1_14373_1	>sp|P02768|ALBU_HUMAN Albumin OS=Homo sapiens OX=9606 GN=ALB PE=1 SV=2	LVTDLTK[+162.053]VHTEC[+57.021]C[+57.021]HGDLLEC[+57.021]ADDR	LVTDLTKVHTECCHGDLLECADDR	79.0205	3018.33635	4	791.09	Glycation	FALSE	NA	15.4	734.79	NA
FS1_14373_1	>sp|P02768|ALBU_HUMAN Albumin OS=Homo sapiens OX=9606 GN=ALB PE=1 SV=2	LVTDLTK[+162.053]VHTEC[+57.021]C[+57.021]HGDLLEC[+57.021]ADDR	LVTDLTKVHTECCHGDLLECADDR	78.4418	3018.33635	5	1295.78	Glycation	FALSE	NA	25.48	1189.4	NA
FS1_14373_1	>sp|P02768|ALBU_HUMAN Albumin OS=Homo sapiens OX=9606 GN=ALB PE=1 SV=2	LVTDLTK[+162.053]VHTEC[+57.021]C[+57.021]HGDLLEC[+57.021]ADDRADLAK	LVTDLTKVHTECCHGDLLECADDRADLAK	85.5302	3516.61655	5	398.43	Glycation	FALSE	NA	7.97	398.43	NA
FS1_14373_1	>sp|P02768|ALBU_HUMAN Albumin OS=Homo sapiens OX=9606 GN=ALB PE=1 SV=2	LVTDLTK[+162.053]VHTEC[+57.021]C[+57.021]HGDLLEC[+57.021]ADDRADLAK	LVTDLTKVHTECCHGDLLECADDRADLAK	85.5811	3516.61655	5	466.12	Glycation	FALSE	NA	8.25	466.12	NA
FS1_14373_1	>sp|P02768|ALBU_HUMAN Albumin OS=Homo sapiens OX=9606 GN=ALB PE=1 SV=2	LVTDLTK[+162.053]VHTEC[+57.021]C[+57.021]HGDLLEC[+57.021]ADDRADLAK	LVTDLTKVHTECCHGDLLECADDRADLAK	84.8913	3516.61655	5	544.17	Glycation	FALSE	NA	8.32	544.17	NA
FS1_14373_1	>sp|P02768|ALBU_HUMAN Albumin OS=Homo sapiens OX=9606 GN=ALB PE=1 SV=2	LVTDLTK[+162.053]VHTEC[+57.021]C[+57.021]HGDLLEC[+57.021]ADDRADLAK	LVTDLTKVHTECCHGDLLECADDRADLAK	86.1932	3516.61655	5	610.48	Glycation	FALSE	NA	10.17	610.48	NA
FS1_14373_1	>sp|P02768|ALBU_HUMAN Albumin OS=Homo sapiens OX=9606 GN=ALB PE=1 SV=2	LVTDLTK[+162.053]VHTEC[+57.021]C[+57.021]HGDLLEC[+57.021]ADDRADLAK	LVTDLTKVHTECCHGDLLECADDRADLAK	84.3406	3516.61655	5	694.4	Glycation	FALSE	NA	10.93	678.69	NA
FS1_14373_1	>sp|P02768|ALBU_HUMAN Albumin OS=Homo sapiens OX=9606 GN=ALB PE=1 SV=2	LVTDLTK[+162.053]VHTEC[+57.021]C[+57.021]HGDLLEC[+57.021]ADDRADLAK	LVTDLTKVHTECCHGDLLECADDRADLAK	176.1273	3516.61655	5	953.79	Glycation	FALSE	NA	17.77	901.33	NA
FS1_14373_1	>sp|P02768|ALBU_HUMAN Albumin OS=Homo sapiens OX=9606 GN=ALB PE=1 SV=2	LVTDLTK[+162.053]VHTEC[+57.021]C[+57.021]HGDLLEC[+57.021]ADDRADLAK	LVTDLTKVHTECCHGDLLECADDRADLAK	83.7614	3516.61655	5	991.47	Glycation	FALSE	NA	17.77	893.52	NA
FS1_14373_1	>sp|P02768|ALBU_HUMAN Albumin OS=Homo sapiens OX=9606 GN=ALB PE=1 SV=2	LVTDLTK[+162.053]VHTEC[+57.021]C[+57.021]HGDLLEC[+57.021]ADDRADLAK	LVTDLTKVHTECCHGDLLECADDRADLAK	83.1966	3516.61655	5	1190.14	Glycation	FALSE	NA	21.77	1060.47	NA
FS1_14373_1	>sp|P02768|ALBU_HUMAN Albumin OS=Homo sapiens OX=9606 GN=ALB PE=1 SV=2	VHTEC[+57.021]C[+57.021]HGDLLEC[+57.021]ADDR	VHTECCHGDLLECADDR	46.1135	2085.82965	4	346.15	None	FALSE	NA	7.8	346.15	NA
FS1_14373_1	>sp|P02768|ALBU_HUMAN Albumin OS=Homo sapiens OX=9606 GN=ALB PE=1 SV=2	VHTEC[+57.021]C[+57.021]HGDLLEC[+57.021]ADDR	VHTECCHGDLLECADDR	45.8581	2085.82965	4	1163.95	None	FALSE	NA	22.55	1029.86	NA
FS1_14373_1	>sp|P02768|ALBU_HUMAN Albumin OS=Homo sapiens OX=9606 GN=ALB PE=1 SV=2	VHTEC[+57.021]C[+57.021]HGDLLEC[+57.021]ADDR	VHTECCHGDLLECADDR	46.4042	2085.82965	4	1280.08	None	FALSE	NA	24.55	1128.86	NA
FS1_14373_1	>sp|P02768|ALBU_HUMAN Albumin OS=Homo sapiens OX=9606 GN=ALB PE=1 SV=2	VHTEC[+57.021]C[+57.021]HGDLLEC[+57.021]ADDRADLAK	VHTECCHGDLLECADDRADLAK	60.0202	2584.10985	4	1171.82	None	FALSE	NA	23.08	1140.06	NA
FS1_14373_1	>sp|P02768|ALBU_HUMAN Albumin OS=Homo sapiens OX=9606 GN=ALB PE=1 SV=2	VHTEC[+57.021]C[+57.021]HGDLLEC[+57.021]ADDRADLAK[+162.053]	VHTECCHGDLLECADDRADLAK	59.5388	2746.16275	4	1010.27	Glycation	FALSE	NA	20.08	1010.27	NA
FS1_14373_1	>sp|P02768|ALBU_HUMAN Albumin OS=Homo sapiens OX=9606 GN=ALB PE=1 SV=2	VHTEC[+57.021]C[+57.021]HGDLLEC[+57.021]ADDRADLAK[+162.053]YIC[+57.021]ENQDSISSK	VHTECCHGDLLECADDRADLAKYICENQDSISSK	92.2076	4170.78695	5	349.11	Glycation	FALSE	NA	5.86	285.27	NA
FS1_14373_1	>sp|P02768|ALBU_HUMAN Albumin OS=Homo sapiens OX=9606 GN=ALB PE=1 SV=2	VHTEC[+57.021]C[+57.021]HGDLLEC[+57.021]ADDRADLAK[+162.053]YIC[+57.021]ENQDSISSK	VHTECCHGDLLECADDRADLAKYICENQDSISSK	95.1028	4170.78695	5	364.08	Glycation	FALSE	NA	6.53	364.08	NA
FS1_14373_1	>sp|P02768|ALBU_HUMAN Albumin OS=Homo sapiens OX=9606 GN=ALB PE=1 SV=2	VHTEC[+57.021]C[+57.021]HGDLLEC[+57.021]ADDRADLAK[+162.053]YIC[+57.021]ENQDSISSK	VHTECCHGDLLECADDRADLAKYICENQDSISSK	95.3851	4170.78695	5	781.54	Glycation	FALSE	NA	13.71	334.15	NA
FS1_14373_1	>sp|P02768|ALBU_HUMAN Albumin OS=Homo sapiens OX=9606 GN=ALB PE=1 SV=2	VHTEC[+57.021]C[+57.021]HGDLLEC[+57.021]ADDRADLAK[+162.053]YIC[+57.021]ENQDSISSK	VHTECCHGDLLECADDRADLAKYICENQDSISSK	176.1395	4170.78695	5	808.64	Glycation	FALSE	NA	14.88	808.64	NA
FS1_14373_1	>sp|P02768|ALBU_HUMAN Albumin OS=Homo sapiens OX=9606 GN=ALB PE=1 SV=2	VHTEC[+57.021]C[+57.021]HGDLLEC[+57.021]ADDRADLAK[+162.053]YIC[+57.021]ENQDSISSK	VHTECCHGDLLECADDRADLAKYICENQDSISSK	94.7634	4170.78695	5	1028.55	Glycation	FALSE	NA	18.71	477.03	NA
FS1_14373_1	>sp|P02768|ALBU_HUMAN Albumin OS=Homo sapiens OX=9606 GN=ALB PE=1 SV=2	VHTEC[+57.021]C[+57.021]HGDLLEC[+57.021]ADDRADLAK[+162.053]YIC[+57.021]ENQDSISSK	VHTECCHGDLLECADDRADLAKYICENQDSISSK	93.531	4170.78695	6	1044.61	Glycation	FALSE	NA	19.38	994.24	NA
FS1_14373_1	>sp|P02768|ALBU_HUMAN Albumin OS=Homo sapiens OX=9606 GN=ALB PE=1 SV=2	VHTEC[+57.021]C[+57.021]HGDLLEC[+57.021]ADDRADLAK[+162.053]YIC[+57.021]ENQDSISSK	VHTECCHGDLLECADDRADLAKYICENQDSISSK	94.1932	4170.78695	5	1288.79	Glycation	FALSE	NA	24.12	652.18	NA
FS1_14373_1	>sp|P02768|ALBU_HUMAN Albumin OS=Homo sapiens OX=9606 GN=ALB PE=1 SV=2	VHTEC[+57.021]C[+57.021]HGDLLEC[+57.021]ADDRADLAK[+162.053]YIC[+57.021]ENQDSISSK	VHTECCHGDLLECADDRADLAKYICENQDSISSK	93.6221	4170.78695	5	1413.55	Glycation	FALSE	NA	27.12	644.1	NA
FS1_14373_1	>sp|P02768|ALBU_HUMAN Albumin OS=Homo sapiens OX=9606 GN=ALB PE=1 SV=2	ADLAK[+162.053]YIC[+57.021]ENQDSISSK	ADLAKYICENQDSISSK	78.0292	2102.96725	3	206.26	Glycation	FALSE	NA	4.38	120.19	NA
FS1_14373_1	>sp|P02768|ALBU_HUMAN Albumin OS=Homo sapiens OX=9606 GN=ALB PE=1 SV=2	ADLAK[+162.053]YIC[+57.021]ENQDSISSK	ADLAKYICENQDSISSK	77.567	2102.96725	3	222.27	Glycation	FALSE	NA	6.94	108.9	NA
FS1_14373_1	>sp|P02768|ALBU_HUMAN Albumin OS=Homo sapiens OX=9606 GN=ALB PE=1 SV=2	ADLAK[+162.053]YIC[+57.021]ENQDSISSK	ADLAKYICENQDSISSK	74.222	2102.96725	3	227.51	Glycation	FALSE	NA	6.23	130.46	NA
FS1_14373_1	>sp|P02768|ALBU_HUMAN Albumin OS=Homo sapiens OX=9606 GN=ALB PE=1 SV=2	ADLAK[+162.053]YIC[+57.021]ENQDSISSK	ADLAKYICENQDSISSK	72.1719	2102.96725	3	273.52	Glycation	FALSE	NA	7.28	135.33	NA
FS1_14373_1	>sp|P02768|ALBU_HUMAN Albumin OS=Homo sapiens OX=9606 GN=ALB PE=1 SV=2	ADLAK[+162.053]YIC[+57.021]ENQDSISSK	ADLAKYICENQDSISSK	76.4415	2102.96725	3	298.25	Glycation	FALSE	NA	7.27	143.65	NA
FS1_14373_1	>sp|P02768|ALBU_HUMAN Albumin OS=Homo sapiens OX=9606 GN=ALB PE=1 SV=2	ADLAK[+162.053]YIC[+57.021]ENQDSISSK	ADLAKYICENQDSISSK	75.8852	2102.96725	3	306.6	Glycation	FALSE	NA	7.4	114.5	NA
FS1_14373_1	>sp|P02768|ALBU_HUMAN Albumin OS=Homo sapiens OX=9606 GN=ALB PE=1 SV=2	ADLAK[+162.053]YIC[+57.021]ENQDSISSK	ADLAKYICENQDSISSK	77.0108	2102.96725	3	318.59	Glycation	FALSE	NA	7.47	152.42	NA
FS1_14373_1	>sp|P02768|ALBU_HUMAN Albumin OS=Homo sapiens OX=9606 GN=ALB PE=1 SV=2	ADLAK[+162.053]YIC[+57.021]ENQDSISSK	ADLAKYICENQDSISSK	72.7243	2102.96725	3	335.91	Glycation	FALSE	NA	7.42	157.32	NA
FS1_14373_1	>sp|P02768|ALBU_HUMAN Albumin OS=Homo sapiens OX=9606 GN=ALB PE=1 SV=2	YIC[+57.021]ENQDSISSK[+162.053]LK	YICENQDSISSKLK	53.9144	1845.86605	3	265.84	Glycation	FALSE	NA	5.92	81.1	NA
FS1_14373_1	>sp|P02768|ALBU_HUMAN Albumin OS=Homo sapiens OX=9606 GN=ALB PE=1 SV=2	YIC[+57.021]ENQDSISSK[+162.053]LK	YICENQDSISSKLK	64.2067	1845.86605	3	265.85	Glycation	FALSE	NA	5.92	82.72	NA
FS1_14373_1	>sp|P02768|ALBU_HUMAN Albumin OS=Homo sapiens OX=9606 GN=ALB PE=1 SV=2	YIC[+57.021]ENQDSISSK[+162.053]LK	YICENQDSISSKLK	64.2756	1845.86605	3	333.11	Glycation	FALSE	NA	6.37	84.18	NA
FS1_14373_1	>sp|P02768|ALBU_HUMAN Albumin OS=Homo sapiens OX=9606 GN=ALB PE=1 SV=2	YIC[+57.021]ENQDSISSK[+162.053]LK	YICENQDSISSKLK	52.7822	1845.86605	3	346.38	Glycation	FALSE	NA	6.39	83.19	NA
FS1_14373_1	>sp|P02768|ALBU_HUMAN Albumin OS=Homo sapiens OX=9606 GN=ALB PE=1 SV=2	YIC[+57.021]ENQDSISSK[+162.053]LK	YICENQDSISSKLK	53.3119	1845.86605	3	377.54	Glycation	FALSE	NA	6.42	81.58	NA
FS1_14373_1	>sp|P02768|ALBU_HUMAN Albumin OS=Homo sapiens OX=9606 GN=ALB PE=1 SV=2	LKEC[+57.021]C[+57.021]EKPLLEK	LKECCEKPLLEK	35.9619	1545.78895	3	262.53	None	FALSE	NA	5.9	227.32	NA
FS1_14373_1	>sp|P02768|ALBU_HUMAN Albumin OS=Homo sapiens OX=9606 GN=ALB PE=1 SV=2	LK[+162.053]EC[+57.021]C[+57.021]EKPLLEK	LKECCEKPLLEK	36.7731	1707.84175	4	434.59	Glycation	FALSE	NA	7.09	210.91	NA
FS1_14373_1	>sp|P02768|ALBU_HUMAN Albumin OS=Homo sapiens OX=9606 GN=ALB PE=1 SV=2	LK[+162.053]EC[+57.021]C[+57.021]EKPLLEK	LKECCEKPLLEK	34.2483	1707.84175	4	580.88	Glycation	FALSE	NA	9.94	345.19	NA
FS1_14373_1	>sp|P02768|ALBU_HUMAN Albumin OS=Homo sapiens OX=9606 GN=ALB PE=1 SV=2	LKEC[+57.021]C[+57.021]EK[+162.053]PLLEK	LKECCEKPLLEK	35.6495	1707.84175	4	677.17	Glycation	FALSE	NA	11.88	232.45	NA
FS1_14373_1	>sp|P02768|ALBU_HUMAN Albumin OS=Homo sapiens OX=9606 GN=ALB PE=1 SV=2	LK[+162.053]EC[+57.021]C[+57.021]EKPLLEK	LKECCEKPLLEK	36.2043	1707.84175	4	820.2	Glycation	FALSE	NA	14.79	287.29	NA
FS1_14373_1	>sp|P02768|ALBU_HUMAN Albumin OS=Homo sapiens OX=9606 GN=ALB PE=1 SV=2	LKEC[+57.021]C[+57.021]EKPLLEK[+162.053]SHC[+57.021]IAEVENDEMPADLPSLAADFVESK	LKECCEKPLLEKSHCIAEVENDEMPADLPSLAADFVESK	124.2238	4663.16835	5	503.66	Glycation	FALSE	NA	7.48	137.02	NA
FS1_14373_1	>sp|P02768|ALBU_HUMAN Albumin OS=Homo sapiens OX=9606 GN=ALB PE=1 SV=2	LKEC[+57.021]C[+57.021]EKPLLEK[+162.053]SHC[+57.021]IAEVENDEMPADLPSLAADFVESK	LKECCEKPLLEKSHCIAEVENDEMPADLPSLAADFVESK	125.0379	4663.16835	5	550.29	Glycation	FALSE	NA	7.26	118.74	NA
FS1_14373_1	>sp|P02768|ALBU_HUMAN Albumin OS=Homo sapiens OX=9606 GN=ALB PE=1 SV=2	LKEC[+57.021]C[+57.021]EKPLLEK[+162.053]SHC[+57.021]IAEVENDEMPADLPSLAADFVESK	LKECCEKPLLEKSHCIAEVENDEMPADLPSLAADFVESK	124.5856	4663.16835	5	977.76	Glycation	FALSE	NA	17.66	138.56	NA
FS1_14373_1	>sp|P02768|ALBU_HUMAN Albumin OS=Homo sapiens OX=9606 GN=ALB PE=1 SV=2	EC[+57.021]C[+57.021]EKPLLEK	ECCEKPLLEK	33.4315	1304.60985	3	286.82	None	FALSE	NA	6.23	216.61	NA
FS1_14373_1	>sp|P02768|ALBU_HUMAN Albumin OS=Homo sapiens OX=9606 GN=ALB PE=1 SV=2	EC[+57.021]C[+57.021]EK[+162.053]PLLEK	ECCEKPLLEK	33.2283	1466.66275	3	263.58	Glycation	FALSE	NA	5.57	138.15	NA
FS1_14373_1	>sp|P02768|ALBU_HUMAN Albumin OS=Homo sapiens OX=9606 GN=ALB PE=1 SV=2	EC[+57.021]C[+57.021]EKPLLEK[+162.053]SHC[+57.021]IAEVENDEMPADLPSLAADFVESK	ECCEKPLLEKSHCIAEVENDEMPADLPSLAADFVESK	129.5428	4421.98935	5	968.73	Glycation	FALSE	NA	18.44	201.77	NA
FS1_14373_1	>sp|P02768|ALBU_HUMAN Albumin OS=Homo sapiens OX=9606 GN=ALB PE=1 SV=2	EC[+57.021]C[+57.021]EKPLLEK[+162.053]SHC[+57.021]IAEVENDEMPADLPSLAADFVESK	ECCEKPLLEKSHCIAEVENDEMPADLPSLAADFVESK	129.2849	4421.98935	5	1105.85	Glycation	FALSE	NA	21.44	233.66	NA
FS1_14373_1	>sp|P02768|ALBU_HUMAN Albumin OS=Homo sapiens OX=9606 GN=ALB PE=1 SV=2	EC[+57.021]C[+57.021]EKPLLEK[+162.053]SHC[+57.021]IAEVENDEMPADLPSLAADFVESK	ECCEKPLLEKSHCIAEVENDEMPADLPSLAADFVESK	129.4396	4421.98935	5	1401.64	Glycation	FALSE	NA	27.44	267.44	NA
FS1_14373_1	>sp|P02768|ALBU_HUMAN Albumin OS=Homo sapiens OX=9606 GN=ALB PE=1 SV=2	PLLEK[+162.053]SHC[+57.021]IAEVENDEMPADLPSLAADFVESK	PLLEKSHCIAEVENDEMPADLPSLAADFVESK	135.6778	3715.74795	4	581.78	Glycation	FALSE	NA	10.09	494.89	NA
FS1_14373_1	>sp|P02768|ALBU_HUMAN Albumin OS=Homo sapiens OX=9606 GN=ALB PE=1 SV=2	PLLEK[+162.053]SHC[+57.021]IAEVENDEMPADLPSLAADFVESK	PLLEKSHCIAEVENDEMPADLPSLAADFVESK	135.1156	3715.74795	4	1017.44	Glycation	FALSE	NA	20.4	878.03	NA
FS1_14373_1	>sp|P02768|ALBU_HUMAN Albumin OS=Homo sapiens OX=9606 GN=ALB PE=1 SV=2	SHC[+57.021]IAEVENDEMPADLPSLAADFVESK	SHCIAEVENDEMPADLPSLAADFVESK	136.9545	2973.33665	3	375.17	None	FALSE	NA	8.24	375.17	NA
FS1_14373_1	>sp|P02768|ALBU_HUMAN Albumin OS=Homo sapiens OX=9606 GN=ALB PE=1 SV=2	SHC[+57.021]IAEVENDEMPADLPSLAADFVESK[+162.053]DVC[+57.021]K	SHCIAEVENDEMPADLPSLAADFVESKDVCK	130.6429	3637.61045	4	332.43	Glycation	FALSE	NA	7.99	146.04	NA
FS1_14373_1	>sp|P02768|ALBU_HUMAN Albumin OS=Homo sapiens OX=9606 GN=ALB PE=1 SV=2	SHC[+57.021]IAEVENDEMPADLPSLAADFVESK[+162.053]DVC[+57.021]K	SHCIAEVENDEMPADLPSLAADFVESKDVCK	133.1398	3637.61045	4	405.68	Glycation	FALSE	NA	9.76	143.87	NA
FS1_14373_1	>sp|P02768|ALBU_HUMAN Albumin OS=Homo sapiens OX=9606 GN=ALB PE=1 SV=2	SHC[+57.021]IAEVENDEMPADLPSLAADFVESK[+162.053]DVC[+57.021]K	SHCIAEVENDEMPADLPSLAADFVESKDVCK	133.4413	3637.61045	4	470.69	Glycation	FALSE	NA	9.33	156.2	NA
FS1_14373_1	>sp|P02768|ALBU_HUMAN Albumin OS=Homo sapiens OX=9606 GN=ALB PE=1 SV=2	SHC[+57.021]IAEVENDEMPADLPSLAADFVESK[+162.053]DVC[+57.021]K	SHCIAEVENDEMPADLPSLAADFVESKDVCK	129.3227	3637.61045	4	629.66	Glycation	FALSE	NA	12.16	191.12	NA
FS1_14373_1	>sp|P02768|ALBU_HUMAN Albumin OS=Homo sapiens OX=9606 GN=ALB PE=1 SV=2	SHC[+57.021]IAEVENDEMPADLPSLAADFVESK[+162.053]DVC[+57.021]K	SHCIAEVENDEMPADLPSLAADFVESKDVCK	132.5587	3637.61045	4	691.65	Glycation	FALSE	NA	12.29	592.54	NA
FS1_14373_1	>sp|P02768|ALBU_HUMAN Albumin OS=Homo sapiens OX=9606 GN=ALB PE=1 SV=2	SHC[+57.021]IAEVENDEMPADLPSLAADFVESK[+162.053]DVC[+57.021]K	SHCIAEVENDEMPADLPSLAADFVESKDVCK	131.4642	3637.61045	4	705.25	Glycation	FALSE	NA	13.09	206.39	NA
FS1_14373_1	>sp|P02768|ALBU_HUMAN Albumin OS=Homo sapiens OX=9606 GN=ALB PE=1 SV=2	SHC[+57.021]IAEVENDEMPADLPSLAADFVESK[+162.053]DVC[+57.021]K	SHCIAEVENDEMPADLPSLAADFVESKDVCK	130.298	3637.61045	4	875.55	Glycation	FALSE	NA	17.02	231.4	NA
FS1_14373_1	>sp|P02768|ALBU_HUMAN Albumin OS=Homo sapiens OX=9606 GN=ALB PE=1 SV=2	SHC[+57.021]IAEVENDEMPADLPSLAADFVESK[+162.053]DVC[+57.021]K	SHCIAEVENDEMPADLPSLAADFVESKDVCK	130.4548	3637.61045	4	894.43	Glycation	FALSE	NA	17.13	241.54	NA
FS1_14373_1	>sp|P02768|ALBU_HUMAN Albumin OS=Homo sapiens OX=9606 GN=ALB PE=1 SV=2	SHC[+57.021]IAEVENDEMPADLPSLAADFVESK[+162.053]DVC[+57.021]K	SHCIAEVENDEMPADLPSLAADFVESKDVCK	130.8544	3637.61045	4	907.67	Glycation	FALSE	NA	17.14	232.29	NA
FS1_14373_1	>sp|P02768|ALBU_HUMAN Albumin OS=Homo sapiens OX=9606 GN=ALB PE=1 SV=2	SHC[+57.021]IAEVENDEMPADLPSLAADFVESK[+162.053]DVC[+57.021]K	SHCIAEVENDEMPADLPSLAADFVESKDVCK	129.7338	3637.61045	4	1029.02	Glycation	FALSE	NA	20.27	258.69	NA
FS1_14373_1	>sp|P02768|ALBU_HUMAN Albumin OS=Homo sapiens OX=9606 GN=ALB PE=1 SV=2	SHC[+57.021]IAEVENDEMPADLPSLAADFVESK[+162.053]DVC[+57.021]K	SHCIAEVENDEMPADLPSLAADFVESKDVCK	129.5766	3637.61045	4	1111.08	Glycation	FALSE	NA	22.69	286.79	NA
FS1_14373_1	>sp|P02768|ALBU_HUMAN Albumin OS=Homo sapiens OX=9606 GN=ALB PE=1 SV=2	SHC[+57.021]IAEVENDEM[+15.995]PADLPSLAADFVESK[+162.053]DVC[+57.021]K	SHCIAEVENDEMPADLPSLAADFVESKDVCK	121.3257	3653.60535	4	282.07	Glycation	FALSE	NA	7.9	282.07	NA
FS1_14373_1	>sp|P02768|ALBU_HUMAN Albumin OS=Homo sapiens OX=9606 GN=ALB PE=1 SV=2	SHC[+57.021]IAEVENDEM[+15.995]PADLPSLAADFVESK[+162.053]DVC[+57.021]K	SHCIAEVENDEMPADLPSLAADFVESKDVCK	121.9136	3653.60535	4	512.3	Glycation	FALSE	NA	9.79	170.97	NA
FS1_14373_1	>sp|P02768|ALBU_HUMAN Albumin OS=Homo sapiens OX=9606 GN=ALB PE=1 SV=2	SHC[+57.021]IAEVENDEM[+15.995]PADLPSLAADFVESK[+162.053]DVC[+57.021]K	SHCIAEVENDEMPADLPSLAADFVESKDVCK	129.1034	3653.60535	4	514.07	Glycation	FALSE	NA	9.41	176.66	NA
FS1_14373_1	>sp|P02768|ALBU_HUMAN Albumin OS=Homo sapiens OX=9606 GN=ALB PE=1 SV=2	SHC[+57.021]IAEVENDEM[+15.995]PADLPSLAADFVESK[+162.053]DVC[+57.021]K	SHCIAEVENDEMPADLPSLAADFVESKDVCK	128.8932	3653.60535	4	585.38	Glycation	FALSE	NA	11.31	199.2	NA
FS1_14373_1	>sp|P02768|ALBU_HUMAN Albumin OS=Homo sapiens OX=9606 GN=ALB PE=1 SV=2	SHC[+57.021]IAEVENDEM[+15.995]PADLPSLAADFVESK[+162.053]DVC[+57.021]K	SHCIAEVENDEMPADLPSLAADFVESKDVCK	125.743	3653.60535	4	601.52	Glycation	FALSE	NA	11.9	194.01	NA
FS1_14373_1	>sp|P02768|ALBU_HUMAN Albumin OS=Homo sapiens OX=9606 GN=ALB PE=1 SV=2	SHC[+57.021]IAEVENDEM[+15.995]PADLPSLAADFVESK[+162.053]DVC[+57.021]K	SHCIAEVENDEMPADLPSLAADFVESKDVCK	122.9152	3653.60535	4	614.6	Glycation	FALSE	NA	11.85	217.36	NA
FS1_14373_1	>sp|P02768|ALBU_HUMAN Albumin OS=Homo sapiens OX=9606 GN=ALB PE=1 SV=2	SHC[+57.021]IAEVENDEM[+15.995]PADLPSLAADFVESK[+162.053]DVC[+57.021]K	SHCIAEVENDEMPADLPSLAADFVESKDVCK	128.2504	3653.60535	4	631.24	Glycation	FALSE	NA	12.26	192.63	NA
FS1_14373_1	>sp|P02768|ALBU_HUMAN Albumin OS=Homo sapiens OX=9606 GN=ALB PE=1 SV=2	SHC[+57.021]IAEVENDEM[+15.995]PADLPSLAADFVESK[+162.053]DVC[+57.021]K	SHCIAEVENDEMPADLPSLAADFVESKDVCK	125.9499	3653.60535	4	678.82	Glycation	FALSE	NA	13.26	175.97	NA
FS1_14373_1	>sp|P02768|ALBU_HUMAN Albumin OS=Homo sapiens OX=9606 GN=ALB PE=1 SV=2	SHC[+57.021]IAEVENDEM[+15.995]PADLPSLAADFVESK[+162.053]DVC[+57.021]K	SHCIAEVENDEMPADLPSLAADFVESKDVCK	124.0973	3653.60535	4	679.56	Glycation	FALSE	NA	13.16	189.63	NA
FS1_14373_1	>sp|P02768|ALBU_HUMAN Albumin OS=Homo sapiens OX=9606 GN=ALB PE=1 SV=2	SHC[+57.021]IAEVENDEM[+15.995]PADLPSLAADFVESK[+162.053]DVC[+57.021]K	SHCIAEVENDEMPADLPSLAADFVESKDVCK	123.47	3653.60535	4	679.8	Glycation	FALSE	NA	13.31	197.3	NA
FS1_14373_1	>sp|P02768|ALBU_HUMAN Albumin OS=Homo sapiens OX=9606 GN=ALB PE=1 SV=2	SHC[+57.021]IAEVENDEM[+15.995]PADLPSLAADFVESK[+162.053]DVC[+57.021]K	SHCIAEVENDEMPADLPSLAADFVESKDVCK	127.1264	3653.60535	4	682.09	Glycation	FALSE	NA	12.61	204.17	NA
FS1_14373_1	>sp|P02768|ALBU_HUMAN Albumin OS=Homo sapiens OX=9606 GN=ALB PE=1 SV=2	SHC[+57.021]IAEVENDEM[+15.995]PADLPSLAADFVESK[+162.053]DVC[+57.021]K	SHCIAEVENDEMPADLPSLAADFVESKDVCK	127.695	3653.60535	4	696.87	Glycation	FALSE	NA	13.24	216.35	NA
FS1_14373_1	>sp|P02768|ALBU_HUMAN Albumin OS=Homo sapiens OX=9606 GN=ALB PE=1 SV=2	SHC[+57.021]IAEVENDEM[+15.995]PADLPSLAADFVESK[+162.053]DVC[+57.021]K	SHCIAEVENDEMPADLPSLAADFVESKDVCK	124.6895	3653.60535	4	715.62	Glycation	FALSE	NA	13.78	213.8	NA
FS1_14373_1	>sp|P02768|ALBU_HUMAN Albumin OS=Homo sapiens OX=9606 GN=ALB PE=1 SV=2	SHC[+57.021]IAEVENDEM[+15.995]PADLPSLAADFVESK[+162.053]DVC[+57.021]K	SHCIAEVENDEMPADLPSLAADFVESKDVCK	126.5583	3653.60535	4	759.58	Glycation	FALSE	NA	14.61	210.86	NA
FS1_14373_1	>sp|P02768|ALBU_HUMAN Albumin OS=Homo sapiens OX=9606 GN=ALB PE=1 SV=2	SHC[+57.021]IAEVENDEM[+15.995]PADLPSLAADFVESK[+162.053]DVC[+57.021]K	SHCIAEVENDEMPADLPSLAADFVESKDVCK	119.3975	3653.60535	4	1018.53	Glycation	FALSE	NA	20.69	239.68	NA
FS1_14373_1	>sp|P02768|ALBU_HUMAN Albumin OS=Homo sapiens OX=9606 GN=ALB PE=1 SV=2	SHC[+57.021]IAEVENDEM[+15.995]PADLPSLAADFVESK[+162.053]DVC[+57.021]K	SHCIAEVENDEMPADLPSLAADFVESKDVCK	118.8326	3653.60535	4	1051.77	Glycation	FALSE	NA	21.69	280.45	NA
FS1_14373_1	>sp|P02768|ALBU_HUMAN Albumin OS=Homo sapiens OX=9606 GN=ALB PE=1 SV=2	DVC[+57.021]K[+162.053]NYAEAK	DVCKNYAEAK	22.8568	1358.60185	3	246.42	Glycation	FALSE	NA	6.33	169.58	NA
FS1_14373_1	>sp|P02768|ALBU_HUMAN Albumin OS=Homo sapiens OX=9606 GN=ALB PE=1 SV=2	DVC[+57.021]K[+162.053]NYAEAK	DVCKNYAEAK	22.2916	1358.60185	3	379.66	Glycation	FALSE	NA	6.8	276.83	NA
FS1_14373_1	>sp|P02768|ALBU_HUMAN Albumin OS=Homo sapiens OX=9606 GN=ALB PE=1 SV=2	DVC[+57.021]K[+162.053]NYAEAK	DVCKNYAEAK	21.3735	1358.60185	3	400.83	Glycation	FALSE	NA	5.68	291.79	NA
FS1_14373_1	>sp|P02768|ALBU_HUMAN Albumin OS=Homo sapiens OX=9606 GN=ALB PE=1 SV=2	DVC[+57.021]K[+162.053]NYAEAK	DVCKNYAEAK	21.1508	1358.60185	3	411.39	Glycation	FALSE	NA	5.76	290.53	NA
FS1_14373_1	>sp|P02768|ALBU_HUMAN Albumin OS=Homo sapiens OX=9606 GN=ALB PE=1 SV=2	DVC[+57.021]K[+162.053]NYAEAK	DVCKNYAEAK	21.7191	1358.60185	3	433.6	Glycation	FALSE	NA	6.81	309.61	NA
FS1_14373_1	>sp|P02768|ALBU_HUMAN Albumin OS=Homo sapiens OX=9606 GN=ALB PE=1 SV=2	DVC[+57.021]K[+162.053]NYAEAK	DVCKNYAEAK	20.5868	1358.60185	3	437.14	Glycation	FALSE	NA	5.81	301.7	NA
FS1_14373_1	>sp|P02768|ALBU_HUMAN Albumin OS=Homo sapiens OX=9606 GN=ALB PE=1 SV=2	NYAEAK[+162.053]DVFLGMFLYEYAR	NYAEAKDVFLGMFLYEYAR	142.3746	2461.15055	3	303.11	Glycation	FALSE	NA	7.77	277.06	NA
FS1_14373_1	>sp|P02768|ALBU_HUMAN Albumin OS=Homo sapiens OX=9606 GN=ALB PE=1 SV=2	NYAEAK[+162.053]DVFLGMFLYEYAR	NYAEAKDVFLGMFLYEYAR	142.1257	2461.15055	3	422.42	Glycation	FALSE	NA	8.92	406.9	NA
FS1_14373_1	>sp|P02768|ALBU_HUMAN Albumin OS=Homo sapiens OX=9606 GN=ALB PE=1 SV=2	NYAEAK[+162.053]DVFLGM[+15.995]FLYEYAR	NYAEAKDVFLGMFLYEYAR	133.5785	2477.14555	3	240.66	Glycation	FALSE	NA	7.21	208.02	NA
FS1_14373_1	>sp|P02768|ALBU_HUMAN Albumin OS=Homo sapiens OX=9606 GN=ALB PE=1 SV=2	NYAEAK[+162.053]DVFLGM[+15.995]FLYEYAR	NYAEAKDVFLGMFLYEYAR	133.0134	2477.14555	3	289.48	Glycation	FALSE	NA	7.75	283.67	NA
FS1_14373_1	>sp|P02768|ALBU_HUMAN Albumin OS=Homo sapiens OX=9606 GN=ALB PE=1 SV=2	DVFLGMFLYEYAR	DVFLGMFLYEYAR	148.4507	1622.77975	2	440.98	None	FALSE	NA	7.92	435.64	NA
FS1_14373_1	>sp|P02768|ALBU_HUMAN Albumin OS=Homo sapiens OX=9606 GN=ALB PE=1 SV=2	RHPDYSVVLLLR	RHPDYSVVLLLR	94.6078	1466.83525	3	295.54	None	FALSE	NA	6.14	270.26	NA
FS1_14373_1	>sp|P02768|ALBU_HUMAN Albumin OS=Homo sapiens OX=9606 GN=ALB PE=1 SV=2	RHPDYSVVLLLR	RHPDYSVVLLLR	94.0098	1466.83525	3	428.56	None	FALSE	NA	6.37	328.67	NA
FS1_14373_1	>sp|P02768|ALBU_HUMAN Albumin OS=Homo sapiens OX=9606 GN=ALB PE=1 SV=2	LAKTYETTLEK	LAKTYETTLEK	39.3042	1295.69675	3	444.47	None	FALSE	NA	6.7	328.16	NA
FS1_14373_1	>sp|P02768|ALBU_HUMAN Albumin OS=Homo sapiens OX=9606 GN=ALB PE=1 SV=2	LAK[+162.053]TYETTLEK	LAKTYETTLEK	41.6338	1457.74955	3	200.9	Glycation	FALSE	NA	4.75	137.69	NA
FS1_14373_1	>sp|P02768|ALBU_HUMAN Albumin OS=Homo sapiens OX=9606 GN=ALB PE=1 SV=2	LAK[+162.053]TYETTLEK	LAKTYETTLEK	42.4111	1457.74955	3	210.54	Glycation	FALSE	NA	4.75	135.32	NA
FS1_14373_1	>sp|P02768|ALBU_HUMAN Albumin OS=Homo sapiens OX=9606 GN=ALB PE=1 SV=2	LAK[+162.053]TYETTLEK	LAKTYETTLEK	41.2643	1457.74955	3	394.56	Glycation	FALSE	NA	6.75	268.16	NA
FS1_14373_1	>sp|P02768|ALBU_HUMAN Albumin OS=Homo sapiens OX=9606 GN=ALB PE=1 SV=2	LAK[+162.053]TYETTLEK	LAKTYETTLEK	40.6938	1457.74955	3	396.37	Glycation	FALSE	NA	6.74	268.95	NA
FS1_14373_1	>sp|P02768|ALBU_HUMAN Albumin OS=Homo sapiens OX=9606 GN=ALB PE=1 SV=2	LAK[+162.053]TYETTLEK	LAKTYETTLEK	51.3378	1457.74955	3	421.96	Glycation	FALSE	NA	6.89	308.33	NA
FS1_14373_1	>sp|P02768|ALBU_HUMAN Albumin OS=Homo sapiens OX=9606 GN=ALB PE=1 SV=2	LAK[+162.053]TYETTLEK	LAKTYETTLEK	39.5591	1457.74955	3	426.92	Glycation	FALSE	NA	5.69	285.17	NA
FS1_14373_1	>sp|P02768|ALBU_HUMAN Albumin OS=Homo sapiens OX=9606 GN=ALB PE=1 SV=2	LAK[+162.053]TYETTLEK	LAKTYETTLEK	50.747	1457.74955	3	443.08	Glycation	FALSE	NA	6.87	288.39	NA
FS1_14373_1	>sp|P02768|ALBU_HUMAN Albumin OS=Homo sapiens OX=9606 GN=ALB PE=1 SV=2	LAK[+162.053]TYETTLEK	LAKTYETTLEK	40.1244	1457.74955	3	448.34	Glycation	FALSE	NA	5.71	270.56	NA
FS1_14373_1	>sp|P02768|ALBU_HUMAN Albumin OS=Homo sapiens OX=9606 GN=ALB PE=1 SV=2	LAK[+162.053]TYETTLEK	LAKTYETTLEK	39.2413	1457.74955	3	472.47	Glycation	FALSE	NA	5.85	314.44	NA
FS1_14373_1	>sp|P02768|ALBU_HUMAN Albumin OS=Homo sapiens OX=9606 GN=ALB PE=1 SV=2	LAK[+162.053]TYETTLEK	LAKTYETTLEK	38.9818	1457.74955	3	510.65	Glycation	FALSE	NA	6.76	310.21	NA
FS1_14373_1	>sp|P02768|ALBU_HUMAN Albumin OS=Homo sapiens OX=9606 GN=ALB PE=1 SV=2	LAKTYETTLEKC[+57.021]C[+57.021]AAADPHEC[+57.021]YAK	LAKTYETTLEKCCAAADPHECYAK	57.6642	2829.27665	4	484.54	None	FALSE	NA	9.64	478.54	NA
FS1_14373_1	>sp|P02768|ALBU_HUMAN Albumin OS=Homo sapiens OX=9606 GN=ALB PE=1 SV=2	TYETTLEK	TYETTLEK	34.5459	983.48055	2	281.32	None	FALSE	NA	5.54	238.55	NA
FS1_14373_1	>sp|P02768|ALBU_HUMAN Albumin OS=Homo sapiens OX=9606 GN=ALB PE=1 SV=2	TYETTLEK	TYETTLEK	35.1219	983.48055	2	309.02	None	FALSE	NA	5.27	250.93	NA
FS1_14373_1	>sp|P02768|ALBU_HUMAN Albumin OS=Homo sapiens OX=9606 GN=ALB PE=1 SV=2	TYETTLEK[+162.053]	TYETTLEK	34.7058	1145.53335	2	209.14	Glycation	FALSE	NA	2.55	79.45	NA
FS1_14373_1	>sp|P02768|ALBU_HUMAN Albumin OS=Homo sapiens OX=9606 GN=ALB PE=1 SV=2	TYETTLEK[+162.053]C[+57.021]C[+57.021]AAADPHEC[+57.021]YAK	TYETTLEKCCAAADPHECYAK	58.3223	2679.11325	4	492.59	Glycation	FALSE	NA	9.81	472.26	NA
FS1_14373_1	>sp|P02768|ALBU_HUMAN Albumin OS=Homo sapiens OX=9606 GN=ALB PE=1 SV=2	TYETTLEK[+162.053]C[+57.021]C[+57.021]AAADPHEC[+57.021]YAK	TYETTLEKCCAAADPHECYAK	59.0067	2679.11325	4	577.21	Glycation	FALSE	NA	10.36	554.55	NA
FS1_14373_1	>sp|P02768|ALBU_HUMAN Albumin OS=Homo sapiens OX=9606 GN=ALB PE=1 SV=2	TYETTLEK[+162.053]C[+57.021]C[+57.021]AAADPHEC[+57.021]YAK	TYETTLEKCCAAADPHECYAK	57.3275	2679.11325	4	793.19	Glycation	FALSE	NA	15.13	627.66	NA
FS1_14373_1	>sp|P02768|ALBU_HUMAN Albumin OS=Homo sapiens OX=9606 GN=ALB PE=1 SV=2	TYETTLEK[+162.053]C[+57.021]C[+57.021]AAADPHEC[+57.021]YAK	TYETTLEKCCAAADPHECYAK	58.4329	2679.11325	4	957.55	Glycation	FALSE	NA	19.36	726.97	NA
FS1_14373_1	>sp|P02768|ALBU_HUMAN Albumin OS=Homo sapiens OX=9606 GN=ALB PE=1 SV=2	TYETTLEK[+162.053]C[+57.021]C[+57.021]AAADPHEC[+57.021]YAK	TYETTLEKCCAAADPHECYAK	57.875	2679.11325	4	1060.53	Glycation	FALSE	NA	20.2	811.41	NA
FS1_14373_1	>sp|P02768|ALBU_HUMAN Albumin OS=Homo sapiens OX=9606 GN=ALB PE=1 SV=2	C[+57.021]C[+57.021]AAADPHEC[+57.021]YAK	CCAAADPHECYAK	23.9095	1551.58985	3	360.26	None	FALSE	NA	7.09	355.72	NA
FS1_14373_1	>sp|P02768|ALBU_HUMAN Albumin OS=Homo sapiens OX=9606 GN=ALB PE=1 SV=2	C[+57.021]C[+57.021]AAADPHEC[+57.021]YAK[+162.053]VFDEFKPLVEEPQNLIK	CCAAADPHECYAKVFDEFKPLVEEPQNLIK	131.1184	3739.72025	5	1307.38	Glycation	FALSE	NA	26.69	370.64	NA
FS1_14373_1	>sp|P02768|ALBU_HUMAN Albumin OS=Homo sapiens OX=9606 GN=ALB PE=1 SV=2	C[+57.021]C[+57.021]AAADPHEC[+57.021]YAK[+162.053]VFDEFKPLVEEPQNLIK	CCAAADPHECYAKVFDEFKPLVEEPQNLIK	131.6713	3739.72025	5	1341.2	Glycation	FALSE	NA	26.69	377.42	NA
FS1_14373_1	>sp|P02768|ALBU_HUMAN Albumin OS=Homo sapiens OX=9606 GN=ALB PE=1 SV=2	VFDEFKPLVEEPQNLIK	VFDEFKPLVEEPQNLIK	122.479	2044.08755	3	440.83	None	FALSE	NA	7.36	352.92	NA
FS1_14373_1	>sp|P02768|ALBU_HUMAN Albumin OS=Homo sapiens OX=9606 GN=ALB PE=1 SV=2	VFDEFKPLVEEPQNLIK	VFDEFKPLVEEPQNLIK	123.049	2044.08755	3	496.09	None	FALSE	NA	9.21	427.56	NA
FS1_14373_1	>sp|P02768|ALBU_HUMAN Albumin OS=Homo sapiens OX=9606 GN=ALB PE=1 SV=2	VFDEFKPLVEEPQNLIK	VFDEFKPLVEEPQNLIK	122.6462	2044.08755	3	593.48	None	FALSE	NA	10.55	499.54	NA
FS1_14373_1	>sp|P02768|ALBU_HUMAN Albumin OS=Homo sapiens OX=9606 GN=ALB PE=1 SV=2	VFDEFK[+162.053]PLVEEPQNLIK	VFDEFKPLVEEPQNLIK	116.0981	2206.14035	3	209.5	Glycation	FALSE	NA	5.4	183.59	NA
FS1_14373_1	>sp|P02768|ALBU_HUMAN Albumin OS=Homo sapiens OX=9606 GN=ALB PE=1 SV=2	VFDEFK[+162.053]PLVEEPQNLIK	VFDEFKPLVEEPQNLIK	123.9776	2206.14035	3	212.13	Glycation	FALSE	NA	4.63	212.13	NA
FS1_14373_1	>sp|P02768|ALBU_HUMAN Albumin OS=Homo sapiens OX=9606 GN=ALB PE=1 SV=2	VFDEFK[+162.053]PLVEEPQNLIK	VFDEFKPLVEEPQNLIK	175.6108	2206.14035	3	233.25	Glycation	FALSE	NA	7.07	233.25	NA
FS1_14373_1	>sp|P02768|ALBU_HUMAN Albumin OS=Homo sapiens OX=9606 GN=ALB PE=1 SV=2	VFDEFK[+162.053]PLVEEPQNLIK	VFDEFKPLVEEPQNLIK	119.8363	2206.14035	3	235.98	Glycation	FALSE	NA	6.88	219.51	NA
FS1_14373_1	>sp|P02768|ALBU_HUMAN Albumin OS=Homo sapiens OX=9606 GN=ALB PE=1 SV=2	VFDEFK[+162.053]PLVEEPQNLIK	VFDEFKPLVEEPQNLIK	123.4104	2206.14035	3	287.27	Glycation	FALSE	NA	6.92	274.58	NA
FS1_14373_1	>sp|P02768|ALBU_HUMAN Albumin OS=Homo sapiens OX=9606 GN=ALB PE=1 SV=2	VFDEFK[+162.053]PLVEEPQNLIK	VFDEFKPLVEEPQNLIK	122.8431	2206.14035	3	341.21	Glycation	FALSE	NA	6.88	310.04	NA
FS1_14373_1	>sp|P02768|ALBU_HUMAN Albumin OS=Homo sapiens OX=9606 GN=ALB PE=1 SV=2	VFDEFKPLVEEPQNLIK[+162.053]	VFDEFKPLVEEPQNLIK	121.7252	2206.14035	3	360.8	Glycation	FALSE	NA	6.98	314.3	NA
FS1_14373_1	>sp|P02768|ALBU_HUMAN Albumin OS=Homo sapiens OX=9606 GN=ALB PE=1 SV=2	VFDEFK[+162.053]PLVEEPQNLIK	VFDEFKPLVEEPQNLIK	122.2747	2206.14035	3	439.94	Glycation	FALSE	NA	8.9	391.04	NA
FS1_14373_1	>sp|P02768|ALBU_HUMAN Albumin OS=Homo sapiens OX=9606 GN=ALB PE=1 SV=2	VFDEFKPLVEEPQNLIK[+162.053]QNC[+57.021]ELFEQLGEYK	VFDEFKPLVEEPQNLIKQNCELFEQLGEYK	144.4178	3844.87515	4	344.8	Glycation	FALSE	NA	8.27	136.24	NA
FS1_14373_1	>sp|P02768|ALBU_HUMAN Albumin OS=Homo sapiens OX=9606 GN=ALB PE=1 SV=2	VFDEFKPLVEEPQNLIK[+162.053]QNC[+57.021]ELFEQLGEYK	VFDEFKPLVEEPQNLIKQNCELFEQLGEYK	143.7846	3844.87515	4	1149.25	Glycation	FALSE	NA	22.27	364.7	NA
FS1_14373_1	>sp|P02768|ALBU_HUMAN Albumin OS=Homo sapiens OX=9606 GN=ALB PE=1 SV=2	QNC[+57.021]ELFEQLGEYK[+162.053]FQNALLVR	QNCELFEQLGEYKFQNALLVR	134.1394	2760.34235	3	221.75	Glycation	FALSE	NA	7.43	221.75	NA
FS1_14373_1	>sp|P02768|ALBU_HUMAN Albumin OS=Homo sapiens OX=9606 GN=ALB PE=1 SV=2	QNC[+57.021]ELFEQLGEYK[+162.053]FQNALLVR	QNCELFEQLGEYKFQNALLVR	133.5735	2760.34235	3	239.05	Glycation	FALSE	NA	7.66	230.04	NA
FS1_14373_1	>sp|P02768|ALBU_HUMAN Albumin OS=Homo sapiens OX=9606 GN=ALB PE=1 SV=2	QNC[+57.021]ELFEQLGEYK[+162.053]FQNALLVR	QNCELFEQLGEYKFQNALLVR	133.0053	2760.34235	3	250.77	Glycation	FALSE	NA	7.89	250.77	NA
FS1_14373_1	>sp|P02768|ALBU_HUMAN Albumin OS=Homo sapiens OX=9606 GN=ALB PE=1 SV=2	QNC[+57.021]ELFEQLGEYK[+162.053]FQNALLVR	QNCELFEQLGEYKFQNALLVR	132.439	2760.34235	3	264.18	Glycation	FALSE	NA	7.94	264.18	NA
FS1_14373_1	>sp|P02768|ALBU_HUMAN Albumin OS=Homo sapiens OX=9606 GN=ALB PE=1 SV=2	QNC[+57.021]ELFEQLGEYK[+162.053]FQNALLVR	QNCELFEQLGEYKFQNALLVR	175.6513	2760.34235	3	343.26	Glycation	FALSE	NA	6.53	328.47	NA
FS1_14373_1	>sp|P02768|ALBU_HUMAN Albumin OS=Homo sapiens OX=9606 GN=ALB PE=1 SV=2	QNC[+57.021]ELFEQLGEYK[+162.053]FQNALLVR	QNCELFEQLGEYKFQNALLVR	131.8843	2760.34235	3	409.66	Glycation	FALSE	NA	9.42	388.82	NA
FS1_14373_1	>sp|P02768|ALBU_HUMAN Albumin OS=Homo sapiens OX=9606 GN=ALB PE=1 SV=2	FQNALLVR	FQNALLVR	72.3372	959.55465	2	210.97	None	FALSE	NA	4.29	174.45	NA
FS1_14373_1	>sp|P02768|ALBU_HUMAN Albumin OS=Homo sapiens OX=9606 GN=ALB PE=1 SV=2	YTKKVPQVSTPTLVEVSR	YTKKVPQVSTPTLVEVSR	71.4631	2031.13585	4	851.79	None	FALSE	NA	16.48	814.1	NA
FS1_14373_1	>sp|P02768|ALBU_HUMAN Albumin OS=Homo sapiens OX=9606 GN=ALB PE=1 SV=2	KVPQVSTPTLVEVSR	KVPQVSTPTLVEVSR	78.7577	1638.92985	3	678.84	None	FALSE	NA	11.96	587.74	NA
FS1_14373_1	>sp|P02768|ALBU_HUMAN Albumin OS=Homo sapiens OX=9606 GN=ALB PE=1 SV=2	K[+162.053]VPQVSTPTLVEVSR	KVPQVSTPTLVEVSR	80.0375	1800.98275	3	264.42	Glycation	FALSE	NA	6.54	236.32	NA
FS1_14373_1	>sp|P02768|ALBU_HUMAN Albumin OS=Homo sapiens OX=9606 GN=ALB PE=1 SV=2	K[+162.053]VPQVSTPTLVEVSR	KVPQVSTPTLVEVSR	77.783	1800.98275	3	380.72	Glycation	FALSE	NA	6.71	328.32	NA
FS1_14373_1	>sp|P02768|ALBU_HUMAN Albumin OS=Homo sapiens OX=9606 GN=ALB PE=1 SV=2	K[+162.053]VPQVSTPTLVEVSR	KVPQVSTPTLVEVSR	79.4698	1800.98275	3	383.11	Glycation	FALSE	NA	6.44	309.18	NA
FS1_14373_1	>sp|P02768|ALBU_HUMAN Albumin OS=Homo sapiens OX=9606 GN=ALB PE=1 SV=2	K[+162.053]VPQVSTPTLVEVSR	KVPQVSTPTLVEVSR	73.3462	1800.98275	3	393.9	Glycation	FALSE	NA	6.89	335.73	NA
FS1_14373_1	>sp|P02768|ALBU_HUMAN Albumin OS=Homo sapiens OX=9606 GN=ALB PE=1 SV=2	K[+162.053]VPQVSTPTLVEVSR	KVPQVSTPTLVEVSR	78.9077	1800.98275	3	464.27	Glycation	FALSE	NA	6.39	364.3	NA
FS1_14373_1	>sp|P02768|ALBU_HUMAN Albumin OS=Homo sapiens OX=9606 GN=ALB PE=1 SV=2	K[+162.053]VPQVSTPTLVEVSR	KVPQVSTPTLVEVSR	78.3427	1800.98275	3	563.81	Glycation	FALSE	NA	7.43	485.37	NA
FS1_14373_1	>sp|P02768|ALBU_HUMAN Albumin OS=Homo sapiens OX=9606 GN=ALB PE=1 SV=2	RMPC[+57.021]AEDYLSVVLNQLC[+57.021]VLHEK	RMPCAEDYLSVVLNQLCVLHEK	145.2084	2673.30715	4	839.15	None	FALSE	NA	16.12	778.37	NA
FS1_14373_1	>sp|P02768|ALBU_HUMAN Albumin OS=Homo sapiens OX=9606 GN=ALB PE=1 SV=2	RMPC[+57.021]AEDYLSVVLNQLC[+57.021]VLHEK	RMPCAEDYLSVVLNQLCVLHEK	145.2176	2673.30715	4	868.88	None	FALSE	NA	17.12	811.36	NA
FS1_14373_1	>sp|P02768|ALBU_HUMAN Albumin OS=Homo sapiens OX=9606 GN=ALB PE=1 SV=2	RMPC[+57.021]AEDYLSVVLNQLC[+57.021]VLHEK[+162.053]TPVSDR	RMPCAEDYLSVVLNQLCVLHEKTPVSDR	142.7253	3490.68885	4	759.65	Glycation	FALSE	NA	13.48	699	NA
FS1_14373_1	>sp|P02768|ALBU_HUMAN Albumin OS=Homo sapiens OX=9606 GN=ALB PE=1 SV=2	RM[+15.995]PC[+57.021]AEDYLSVVLNQLC[+57.021]VLHEK[+162.053]TPVSDR	RMPCAEDYLSVVLNQLCVLHEKTPVSDR	140.4203	3506.68385	5	622.17	Glycation	FALSE	NA	11.51	584.93	NA
FS1_14373_1	>sp|P02768|ALBU_HUMAN Albumin OS=Homo sapiens OX=9606 GN=ALB PE=1 SV=2	MPC[+57.021]AEDYLSVVLNQLC[+57.021]VLHEK	MPCAEDYLSVVLNQLCVLHEK	148.7308	2517.20605	3	271.72	None	FALSE	NA	7.48	271.72	NA
FS1_14373_1	>sp|P02768|ALBU_HUMAN Albumin OS=Homo sapiens OX=9606 GN=ALB PE=1 SV=2	MPC[+57.021]AEDYLSVVLNQLC[+57.021]VLHEKTPVSDR	MPCAEDYLSVVLNQLCVLHEKTPVSDR	146.236	3172.53495	4	768.98	None	FALSE	NA	15.24	713.2	NA
FS1_14373_1	>sp|P02768|ALBU_HUMAN Albumin OS=Homo sapiens OX=9606 GN=ALB PE=1 SV=2	MPC[+57.021]AEDYLSVVLNQLC[+57.021]VLHEK[+162.053]TPVSDR	MPCAEDYLSVVLNQLCVLHEKTPVSDR	145.6861	3334.58775	4	973.75	Glycation	FALSE	NA	19.24	814.68	NA
FS1_14373_1	>sp|P02768|ALBU_HUMAN Albumin OS=Homo sapiens OX=9606 GN=ALB PE=1 SV=2	M[+15.995]PC[+57.021]AEDYLSVVLNQLC[+57.021]VLHEK[+162.053]TPVSDR	MPCAEDYLSVVLNQLCVLHEKTPVSDR	143.4923	3350.58265	4	730.83	Glycation	FALSE	NA	13.68	616.47	NA
FS1_14373_1	>sp|P02768|ALBU_HUMAN Albumin OS=Homo sapiens OX=9606 GN=ALB PE=1 SV=2	VTK[+162.053]C[+57.021]C[+57.021]TESLVNR	VTKCCTESLVNR	29.1977	1627.75395	3	214.55	Glycation	FALSE	NA	5.06	183	NA
FS1_14373_1	>sp|P02768|ALBU_HUMAN Albumin OS=Homo sapiens OX=9606 GN=ALB PE=1 SV=2	VTK[+162.053]C[+57.021]C[+57.021]TESLVNR	VTKCCTESLVNR	34.1906	1627.75395	3	222.47	Glycation	FALSE	NA	6.03	182.83	NA
FS1_14373_1	>sp|P02768|ALBU_HUMAN Albumin OS=Homo sapiens OX=9606 GN=ALB PE=1 SV=2	VTK[+162.053]C[+57.021]C[+57.021]TESLVNR	VTKCCTESLVNR	30.7049	1627.75395	3	295.28	Glycation	FALSE	NA	6.54	240.43	NA
FS1_14373_1	>sp|P02768|ALBU_HUMAN Albumin OS=Homo sapiens OX=9606 GN=ALB PE=1 SV=2	VTK[+162.053]C[+57.021]C[+57.021]TESLVNR	VTKCCTESLVNR	32.9825	1627.75395	3	333.44	Glycation	FALSE	NA	6.83	312.51	NA
FS1_14373_1	>sp|P02768|ALBU_HUMAN Albumin OS=Homo sapiens OX=9606 GN=ALB PE=1 SV=2	VTK[+162.053]C[+57.021]C[+57.021]TESLVNR	VTKCCTESLVNR	33.068	1627.75395	3	349.62	Glycation	FALSE	NA	6.8	315.32	NA
FS1_14373_1	>sp|P02768|ALBU_HUMAN Albumin OS=Homo sapiens OX=9606 GN=ALB PE=1 SV=2	VTK[+162.053]C[+57.021]C[+57.021]TESLVNR	VTKCCTESLVNR	33.6292	1627.75395	3	353.99	Glycation	FALSE	NA	6.82	319.86	NA
FS1_14373_1	>sp|P02768|ALBU_HUMAN Albumin OS=Homo sapiens OX=9606 GN=ALB PE=1 SV=2	VTK[+162.053]C[+57.021]C[+57.021]TESLVNR	VTKCCTESLVNR	31.9378	1627.75395	3	371.65	Glycation	FALSE	NA	6.06	340.84	NA
FS1_14373_1	>sp|P02768|ALBU_HUMAN Albumin OS=Homo sapiens OX=9606 GN=ALB PE=1 SV=2	VTK[+162.053]C[+57.021]C[+57.021]TESLVNR	VTKCCTESLVNR	32.5036	1627.75395	3	400.31	Glycation	FALSE	NA	7.19	346.91	NA
FS1_14373_1	>sp|P02768|ALBU_HUMAN Albumin OS=Homo sapiens OX=9606 GN=ALB PE=1 SV=2	VTK[+162.053]C[+57.021]C[+57.021]TESLVNR	VTKCCTESLVNR	31.3622	1627.75395	3	426.47	Glycation	FALSE	NA	5.87	376.17	NA
FS1_14373_1	>sp|P02768|ALBU_HUMAN Albumin OS=Homo sapiens OX=9606 GN=ALB PE=1 SV=2	VTK[+162.053]C[+57.021]C[+57.021]TESLVNR	VTKCCTESLVNR	31.5886	1627.75395	3	486.29	Glycation	FALSE	NA	7.41	433.31	NA
FS1_14373_1	>sp|P02768|ALBU_HUMAN Albumin OS=Homo sapiens OX=9606 GN=ALB PE=1 SV=2	RPC[+57.021]FSALEVDETYVPK	RPCFSALEVDETYVPK	92.7823	1909.92385	3	538.45	None	FALSE	NA	8.63	493.87	NA
FS1_14373_1	>sp|P02768|ALBU_HUMAN Albumin OS=Homo sapiens OX=9606 GN=ALB PE=1 SV=2	RPC[+57.021]FSALEVDETYVPK[+162.053]	RPCFSALEVDETYVPK	90.8214	2071.97665	3	466.6	Glycation	FALSE	NA	8.49	466.6	NA
FS1_14373_1	>sp|P02768|ALBU_HUMAN Albumin OS=Homo sapiens OX=9606 GN=ALB PE=1 SV=2	EFNAETFTFHADIC[+57.021]TLSEK[+162.053]ER	EFNAETFTFHADICTLSEKER	133.2565	2706.21135	4	224.45	Glycation	FALSE	NA	6.96	215.43	NA
FS1_14373_1	>sp|P02768|ALBU_HUMAN Albumin OS=Homo sapiens OX=9606 GN=ALB PE=1 SV=2	EFNAETFTFHADIC[+57.021]TLSEK[+162.053]ER	EFNAETFTFHADICTLSEKER	158.0937	2706.21135	4	226.65	Glycation	FALSE	NA	7.7	206.35	NA
FS1_14373_1	>sp|P02768|ALBU_HUMAN Albumin OS=Homo sapiens OX=9606 GN=ALB PE=1 SV=2	EFNAETFTFHADIC[+57.021]TLSEK[+162.053]ER	EFNAETFTFHADICTLSEKER	126.1231	2706.21135	4	252.18	Glycation	FALSE	NA	7.85	229.19	NA
FS1_14373_1	>sp|P02768|ALBU_HUMAN Albumin OS=Homo sapiens OX=9606 GN=ALB PE=1 SV=2	EFNAETFTFHADIC[+57.021]TLSEK[+162.053]ER	EFNAETFTFHADICTLSEKER	134.6345	2706.21135	4	257.25	Glycation	FALSE	NA	7.48	241.8	NA
FS1_14373_1	>sp|P02768|ALBU_HUMAN Albumin OS=Homo sapiens OX=9606 GN=ALB PE=1 SV=2	EFNAETFTFHADIC[+57.021]TLSEK[+162.053]ER	EFNAETFTFHADICTLSEKER	135.9282	2706.21135	4	259.47	Glycation	FALSE	NA	7.89	239.64	NA
FS1_14373_1	>sp|P02768|ALBU_HUMAN Albumin OS=Homo sapiens OX=9606 GN=ALB PE=1 SV=2	EFNAETFTFHADIC[+57.021]TLSEK[+162.053]ER	EFNAETFTFHADICTLSEKER	120.6929	2706.21135	4	266.16	Glycation	FALSE	NA	7.99	235.67	NA
FS1_14373_1	>sp|P02768|ALBU_HUMAN Albumin OS=Homo sapiens OX=9606 GN=ALB PE=1 SV=2	EFNAETFTFHADIC[+57.021]TLSEK[+162.053]ER	EFNAETFTFHADICTLSEKER	149.9905	2706.21135	4	268.94	Glycation	FALSE	NA	7.55	268.94	NA
FS1_14373_1	>sp|P02768|ALBU_HUMAN Albumin OS=Homo sapiens OX=9606 GN=ALB PE=1 SV=2	EFNAETFTFHADIC[+57.021]TLSEK[+162.053]ER	EFNAETFTFHADICTLSEKER	124.4084	2706.21135	4	273.28	Glycation	FALSE	NA	7.77	253.88	NA
FS1_14373_1	>sp|P02768|ALBU_HUMAN Albumin OS=Homo sapiens OX=9606 GN=ALB PE=1 SV=2	EFNAETFTFHADIC[+57.021]TLSEK[+162.053]ER	EFNAETFTFHADICTLSEKER	157.2725	2706.21135	4	280.44	Glycation	FALSE	NA	7.84	277.26	NA
FS1_14373_1	>sp|P02768|ALBU_HUMAN Albumin OS=Homo sapiens OX=9606 GN=ALB PE=1 SV=2	EFNAETFTFHADIC[+57.021]TLSEK[+162.053]ER	EFNAETFTFHADICTLSEKER	142.9452	2706.21135	4	296.07	Glycation	FALSE	NA	7.82	288.05	NA
FS1_14373_1	>sp|P02768|ALBU_HUMAN Albumin OS=Homo sapiens OX=9606 GN=ALB PE=1 SV=2	EFNAETFTFHADIC[+57.021]TLSEK[+162.053]ER	EFNAETFTFHADICTLSEKER	116.6069	2706.21135	4	304.09	Glycation	FALSE	NA	8.05	304.09	NA
FS1_14373_1	>sp|P02768|ALBU_HUMAN Albumin OS=Homo sapiens OX=9606 GN=ALB PE=1 SV=2	EFNAETFTFHADIC[+57.021]TLSEK[+162.053]ER	EFNAETFTFHADICTLSEKER	110.3391	2706.21135	4	309.53	Glycation	FALSE	NA	7.77	302.74	NA
FS1_14373_1	>sp|P02768|ALBU_HUMAN Albumin OS=Homo sapiens OX=9606 GN=ALB PE=1 SV=2	EFNAETFTFHADIC[+57.021]TLSEK[+162.053]ER	EFNAETFTFHADICTLSEKER	141.2872	2706.21135	4	318.33	Glycation	FALSE	NA	7.7	312.59	NA
FS1_14373_1	>sp|P02768|ALBU_HUMAN Albumin OS=Homo sapiens OX=9606 GN=ALB PE=1 SV=2	EFNAETFTFHADIC[+57.021]TLSEK[+162.053]ER	EFNAETFTFHADICTLSEKER	119.4764	2706.21135	4	318.57	Glycation	FALSE	NA	8.11	297.77	NA
FS1_14373_1	>sp|P02768|ALBU_HUMAN Albumin OS=Homo sapiens OX=9606 GN=ALB PE=1 SV=2	EFNAETFTFHADIC[+57.021]TLSEK[+162.053]ER	EFNAETFTFHADICTLSEKER	144.9893	2706.21135	4	319.51	Glycation	FALSE	NA	8.1	283.57	NA
FS1_14373_1	>sp|P02768|ALBU_HUMAN Albumin OS=Homo sapiens OX=9606 GN=ALB PE=1 SV=2	EFNAETFTFHADIC[+57.021]TLSEK[+162.053]ER	EFNAETFTFHADICTLSEKER	147.859	2706.21135	4	324.87	Glycation	FALSE	NA	8.32	279.32	NA
FS1_14373_1	>sp|P02768|ALBU_HUMAN Albumin OS=Homo sapiens OX=9606 GN=ALB PE=1 SV=2	EFNAETFTFHADIC[+57.021]TLSEK[+162.053]ER	EFNAETFTFHADICTLSEKER	153.0114	2706.21135	4	328.47	Glycation	FALSE	NA	8.32	308.62	NA
FS1_14373_1	>sp|P02768|ALBU_HUMAN Albumin OS=Homo sapiens OX=9606 GN=ALB PE=1 SV=2	EFNAETFTFHADIC[+57.021]TLSEK[+162.053]ER	EFNAETFTFHADICTLSEKER	116.0338	2706.21135	4	330.46	Glycation	FALSE	NA	8.01	273.72	NA
FS1_14373_1	>sp|P02768|ALBU_HUMAN Albumin OS=Homo sapiens OX=9606 GN=ALB PE=1 SV=2	EFNAETFTFHADIC[+57.021]TLSEK[+162.053]ER	EFNAETFTFHADICTLSEKER	117.2639	2706.21135	4	330.78	Glycation	FALSE	NA	7.68	330.78	NA
FS1_14373_1	>sp|P02768|ALBU_HUMAN Albumin OS=Homo sapiens OX=9606 GN=ALB PE=1 SV=2	EFNAETFTFHADIC[+57.021]TLSEK[+162.053]ER	EFNAETFTFHADICTLSEKER	120.0877	2706.21135	4	353.88	Glycation	FALSE	NA	7.8	306.68	NA
FS1_14373_1	>sp|P02768|ALBU_HUMAN Albumin OS=Homo sapiens OX=9606 GN=ALB PE=1 SV=2	EFNAETFTFHADIC[+57.021]TLSEK[+162.053]ER	EFNAETFTFHADICTLSEKER	114.8831	2706.21135	4	362.96	Glycation	FALSE	NA	8.1	362.96	NA
FS1_14373_1	>sp|P02768|ALBU_HUMAN Albumin OS=Homo sapiens OX=9606 GN=ALB PE=1 SV=2	EFNAETFTFHADIC[+57.021]TLSEK[+162.053]ER	EFNAETFTFHADICTLSEKER	110.555	2706.21135	4	370.97	Glycation	FALSE	NA	8.44	370.97	NA
FS1_14373_1	>sp|P02768|ALBU_HUMAN Albumin OS=Homo sapiens OX=9606 GN=ALB PE=1 SV=2	EFNAETFTFHADIC[+57.021]TLSEK[+162.053]ER	EFNAETFTFHADICTLSEKER	121.8283	2706.21135	4	376.61	Glycation	FALSE	NA	7.98	351.65	NA
FS1_14373_1	>sp|P02768|ALBU_HUMAN Albumin OS=Homo sapiens OX=9606 GN=ALB PE=1 SV=2	EFNAETFTFHADIC[+57.021]TLSEK[+162.053]ER	EFNAETFTFHADICTLSEKER	150.6161	2706.21135	4	378.55	Glycation	FALSE	NA	8.21	354.05	NA
FS1_14373_1	>sp|P02768|ALBU_HUMAN Albumin OS=Homo sapiens OX=9606 GN=ALB PE=1 SV=2	EFNAETFTFHADIC[+57.021]TLSEK[+162.053]ER	EFNAETFTFHADICTLSEKER	115.4597	2706.21135	4	425.54	Glycation	FALSE	NA	9.36	384.11	NA
FS1_14373_1	>sp|P02768|ALBU_HUMAN Albumin OS=Homo sapiens OX=9606 GN=ALB PE=1 SV=2	EFNAETFTFHADIC[+57.021]TLSEK[+162.053]ER	EFNAETFTFHADICTLSEKER	113.257	2706.21135	4	437.71	Glycation	FALSE	NA	9.52	420.04	NA
FS1_14373_1	>sp|P02768|ALBU_HUMAN Albumin OS=Homo sapiens OX=9606 GN=ALB PE=1 SV=2	EFNAETFTFHADIC[+57.021]TLSEK[+162.053]ER	EFNAETFTFHADICTLSEKER	110.9525	2706.21135	4	451.81	Glycation	FALSE	NA	9.19	451.81	NA
FS1_14373_1	>sp|P02768|ALBU_HUMAN Albumin OS=Homo sapiens OX=9606 GN=ALB PE=1 SV=2	EFNAETFTFHADIC[+57.021]TLSEK[+162.053]ER	EFNAETFTFHADICTLSEKER	115.0876	2706.21135	4	460.05	Glycation	FALSE	NA	9.45	436.89	NA
FS1_14373_1	>sp|P02768|ALBU_HUMAN Albumin OS=Homo sapiens OX=9606 GN=ALB PE=1 SV=2	EFNAETFTFHADIC[+57.021]TLSEK[+162.053]ER	EFNAETFTFHADICTLSEKER	111.617	2706.21135	4	497.62	Glycation	FALSE	NA	9.08	489.69	NA
FS1_14373_1	>sp|P02768|ALBU_HUMAN Albumin OS=Homo sapiens OX=9606 GN=ALB PE=1 SV=2	EFNAETFTFHADIC[+57.021]TLSEK[+162.053]ER	EFNAETFTFHADICTLSEKER	109.5088	2706.21135	4	504.71	Glycation	FALSE	NA	9.41	484.99	NA
FS1_14373_1	>sp|P02768|ALBU_HUMAN Albumin OS=Homo sapiens OX=9606 GN=ALB PE=1 SV=2	EFNAETFTFHADIC[+57.021]TLSEK[+162.053]ER	EFNAETFTFHADICTLSEKER	109.5549	2706.21135	4	525.6	Glycation	FALSE	NA	9.74	505.38	NA
FS1_14373_1	>sp|P02768|ALBU_HUMAN Albumin OS=Homo sapiens OX=9606 GN=ALB PE=1 SV=2	EFNAETFTFHADIC[+57.021]TLSEK[+162.053]ER	EFNAETFTFHADICTLSEKER	112.2697	2706.21135	4	537.12	Glycation	FALSE	NA	9.77	471.25	NA
FS1_14373_1	>sp|P02768|ALBU_HUMAN Albumin OS=Homo sapiens OX=9606 GN=ALB PE=1 SV=2	EFNAETFTFHADIC[+57.021]TLSEK[+162.053]ER	EFNAETFTFHADICTLSEKER	108.3154	2706.21135	4	641.15	Glycation	FALSE	NA	11.51	618.69	NA
FS1_14373_1	>sp|P02768|ALBU_HUMAN Albumin OS=Homo sapiens OX=9606 GN=ALB PE=1 SV=2	EFNAETFTFHADIC[+57.021]TLSEK[+162.053]ER	EFNAETFTFHADICTLSEKER	107.7462	2706.21135	4	755.33	Glycation	FALSE	NA	14.7	714.2	NA
FS1_14373_1	>sp|P02768|ALBU_HUMAN Albumin OS=Homo sapiens OX=9606 GN=ALB PE=1 SV=2	EFNAETFTFHADIC[+57.021]TLSEK[+162.053]ER	EFNAETFTFHADICTLSEKER	106.6261	2706.21135	4	871.29	Glycation	FALSE	NA	16.39	827.01	NA
FS1_14373_1	>sp|P02768|ALBU_HUMAN Albumin OS=Homo sapiens OX=9606 GN=ALB PE=1 SV=2	EFNAETFTFHADIC[+57.021]TLSEK[+162.053]ER	EFNAETFTFHADICTLSEKER	106.0667	2706.21135	4	878.17	Glycation	FALSE	NA	17.36	861.04	NA
FS1_14373_1	>sp|P02768|ALBU_HUMAN Albumin OS=Homo sapiens OX=9606 GN=ALB PE=1 SV=2	EFNAETFTFHADIC[+57.021]TLSEK[+162.053]ER	EFNAETFTFHADICTLSEKER	107.1828	2706.21135	4	880.78	Glycation	FALSE	NA	17.36	851.7	NA
FS1_14373_1	>sp|P02768|ALBU_HUMAN Albumin OS=Homo sapiens OX=9606 GN=ALB PE=1 SV=2	EFNAETFTFHADIC[+57.021]TLSEK[+162.053]ER	EFNAETFTFHADICTLSEKER	105.5117	2706.21135	4	899.26	Glycation	FALSE	NA	16.95	847.01	NA
FS1_14373_1	>sp|P02768|ALBU_HUMAN Albumin OS=Homo sapiens OX=9606 GN=ALB PE=1 SV=2	EFNAETFTFHADIC[+57.021]TLSEK[+162.053]ER	EFNAETFTFHADICTLSEKER	103.8697	2706.21135	4	918.81	Glycation	FALSE	NA	18.36	875.07	NA
FS1_14373_1	>sp|P02768|ALBU_HUMAN Albumin OS=Homo sapiens OX=9606 GN=ALB PE=1 SV=2	EFNAETFTFHADIC[+57.021]TLSEK[+162.053]ER	EFNAETFTFHADICTLSEKER	104.4214	2706.21135	4	921.39	Glycation	FALSE	NA	18.36	905.72	NA
FS1_14373_1	>sp|P02768|ALBU_HUMAN Albumin OS=Homo sapiens OX=9606 GN=ALB PE=1 SV=2	KQTALVELVK	KQTALVELVK	64.9122	1127.69085	2	231.22	None	FALSE	NA	5.88	195.51	NA
FS1_14373_1	>sp|P02768|ALBU_HUMAN Albumin OS=Homo sapiens OX=9606 GN=ALB PE=1 SV=2	KQTALVELVK	KQTALVELVK	63.4753	1127.69085	2	240.24	None	FALSE	NA	5.88	191.11	NA
FS1_14373_1	>sp|P02768|ALBU_HUMAN Albumin OS=Homo sapiens OX=9606 GN=ALB PE=1 SV=2	KQTALVELVK	KQTALVELVK	62.4042	1127.69085	2	266.38	None	FALSE	NA	5.73	216.82	NA
FS1_14373_1	>sp|P02768|ALBU_HUMAN Albumin OS=Homo sapiens OX=9606 GN=ALB PE=1 SV=2	KQTALVELVK	KQTALVELVK	64.3588	1127.69085	2	272.72	None	FALSE	NA	6.18	270.55	NA
FS1_14373_1	>sp|P02768|ALBU_HUMAN Albumin OS=Homo sapiens OX=9606 GN=ALB PE=1 SV=2	KQTALVELVK	KQTALVELVK	63.7712	1127.69085	2	290.64	None	FALSE	NA	6.17	269.7	NA
FS1_14373_1	>sp|P02768|ALBU_HUMAN Albumin OS=Homo sapiens OX=9606 GN=ALB PE=1 SV=2	K[+162.053]QTALVELVK	KQTALVELVK	175.6557	1289.74365	2	210.68	Glycation	FALSE	NA	2.89	123.89	NA
FS1_14373_1	>sp|P02768|ALBU_HUMAN Albumin OS=Homo sapiens OX=9606 GN=ALB PE=1 SV=2	K[+162.053]QTALVELVK	KQTALVELVK	86.106	1289.74365	3	216.65	Glycation	FALSE	NA	5	147.68	NA
FS1_14373_1	>sp|P02768|ALBU_HUMAN Albumin OS=Homo sapiens OX=9606 GN=ALB PE=1 SV=2	K[+162.053]QTALVELVK	KQTALVELVK	81.3959	1289.74365	3	225.16	Glycation	FALSE	NA	6.34	166.77	NA
FS1_14373_1	>sp|P02768|ALBU_HUMAN Albumin OS=Homo sapiens OX=9606 GN=ALB PE=1 SV=2	K[+162.053]QTALVELVK	KQTALVELVK	80.7139	1289.74365	3	226.36	Glycation	FALSE	NA	5.5	161.77	NA
FS1_14373_1	>sp|P02768|ALBU_HUMAN Albumin OS=Homo sapiens OX=9606 GN=ALB PE=1 SV=2	K[+162.053]QTALVELVK	KQTALVELVK	83.7893	1289.74365	3	242.84	Glycation	FALSE	NA	5.95	166.89	NA
FS1_14373_1	>sp|P02768|ALBU_HUMAN Albumin OS=Homo sapiens OX=9606 GN=ALB PE=1 SV=2	K[+162.053]QTALVELVK	KQTALVELVK	87.5502	1289.74365	3	255.57	Glycation	FALSE	NA	6.01	171.1	NA
FS1_14373_1	>sp|P02768|ALBU_HUMAN Albumin OS=Homo sapiens OX=9606 GN=ALB PE=1 SV=2	K[+162.053]QTALVELVK	KQTALVELVK	82.603	1289.74365	3	261.6	Glycation	FALSE	NA	5.86	172.23	NA
FS1_14373_1	>sp|P02768|ALBU_HUMAN Albumin OS=Homo sapiens OX=9606 GN=ALB PE=1 SV=2	K[+162.053]QTALVELVK	KQTALVELVK	83.1809	1289.74365	3	273.11	Glycation	FALSE	NA	6.51	184.18	NA
FS1_14373_1	>sp|P02768|ALBU_HUMAN Albumin OS=Homo sapiens OX=9606 GN=ALB PE=1 SV=2	K[+162.053]QTALVELVK	KQTALVELVK	81.9911	1289.74365	3	295.81	Glycation	FALSE	NA	6.47	210	NA
FS1_14373_1	>sp|P02768|ALBU_HUMAN Albumin OS=Homo sapiens OX=9606 GN=ALB PE=1 SV=2	K[+162.053]QTALVELVK	KQTALVELVK	79.6522	1289.74365	3	307.58	Glycation	FALSE	NA	6.56	210.01	NA
FS1_14373_1	>sp|P02768|ALBU_HUMAN Albumin OS=Homo sapiens OX=9606 GN=ALB PE=1 SV=2	K[+162.053]QTALVELVK	KQTALVELVK	75.767	1289.74365	3	308.05	Glycation	FALSE	NA	6.29	211.38	NA
FS1_14373_1	>sp|P02768|ALBU_HUMAN Albumin OS=Homo sapiens OX=9606 GN=ALB PE=1 SV=2	K[+162.053]QTALVELVK	KQTALVELVK	74.6448	1289.74365	3	313.33	Glycation	FALSE	NA	6.7	218.81	NA
FS1_14373_1	>sp|P02768|ALBU_HUMAN Albumin OS=Homo sapiens OX=9606 GN=ALB PE=1 SV=2	K[+162.053]QTALVELVK	KQTALVELVK	79.0539	1289.74365	3	316.42	Glycation	FALSE	NA	6.29	217.55	NA
FS1_14373_1	>sp|P02768|ALBU_HUMAN Albumin OS=Homo sapiens OX=9606 GN=ALB PE=1 SV=2	K[+162.053]QTALVELVK	KQTALVELVK	77.4888	1289.74365	3	332.44	Glycation	FALSE	NA	6.69	234.77	NA
FS1_14373_1	>sp|P02768|ALBU_HUMAN Albumin OS=Homo sapiens OX=9606 GN=ALB PE=1 SV=2	K[+162.053]QTALVELVK	KQTALVELVK	75.2212	1289.74365	3	335.83	Glycation	FALSE	NA	6.69	238.73	NA
FS1_14373_1	>sp|P02768|ALBU_HUMAN Albumin OS=Homo sapiens OX=9606 GN=ALB PE=1 SV=2	K[+162.053]QTALVELVK	KQTALVELVK	76.9159	1289.74365	3	344.5	Glycation	FALSE	NA	6.69	240.75	NA
FS1_14373_1	>sp|P02768|ALBU_HUMAN Albumin OS=Homo sapiens OX=9606 GN=ALB PE=1 SV=2	K[+162.053]QTALVELVK	KQTALVELVK	78.1162	1289.74365	3	374.89	Glycation	FALSE	NA	6.49	248.4	NA
FS1_14373_1	>sp|P02768|ALBU_HUMAN Albumin OS=Homo sapiens OX=9606 GN=ALB PE=1 SV=2	K[+162.053]QTALVELVK	KQTALVELVK	76.3538	1289.74365	3	381.6	Glycation	FALSE	NA	6.73	255.92	NA
FS1_14373_1	>sp|P02768|ALBU_HUMAN Albumin OS=Homo sapiens OX=9606 GN=ALB PE=1 SV=2	K[+162.053]QTALVELVK	KQTALVELVK	72.3223	1289.74365	3	388.09	Glycation	FALSE	NA	6.72	234.47	NA
FS1_14373_1	>sp|P02768|ALBU_HUMAN Albumin OS=Homo sapiens OX=9606 GN=ALB PE=1 SV=2	K[+162.053]QTALVELVK	KQTALVELVK	74.0128	1289.74365	3	394.78	Glycation	FALSE	NA	6.72	266.39	NA
FS1_14373_1	>sp|P02768|ALBU_HUMAN Albumin OS=Homo sapiens OX=9606 GN=ALB PE=1 SV=2	K[+162.053]QTALVELVK	KQTALVELVK	73.4504	1289.74365	3	397.61	Glycation	FALSE	NA	6.3	251.28	NA
FS1_14373_1	>sp|P02768|ALBU_HUMAN Albumin OS=Homo sapiens OX=9606 GN=ALB PE=1 SV=2	K[+162.053]QTALVELVK	KQTALVELVK	71.1969	1289.74365	3	427.42	Glycation	FALSE	NA	6.79	271.08	NA
FS1_14373_1	>sp|P02768|ALBU_HUMAN Albumin OS=Homo sapiens OX=9606 GN=ALB PE=1 SV=2	K[+162.053]QTALVELVK	KQTALVELVK	72.8934	1289.74365	3	450.51	Glycation	FALSE	NA	6.85	293.51	NA
FS1_14373_1	>sp|P02768|ALBU_HUMAN Albumin OS=Homo sapiens OX=9606 GN=ALB PE=1 SV=2	K[+162.053]QTALVELVK	KQTALVELVK	71.7634	1289.74365	3	469.81	Glycation	FALSE	NA	6.51	313.83	NA
FS1_14373_1	>sp|P02768|ALBU_HUMAN Albumin OS=Homo sapiens OX=9606 GN=ALB PE=1 SV=2	K[+162.053]QTALVELVK	KQTALVELVK	70.6196	1289.74365	3	483.03	Glycation	FALSE	NA	7.01	318.74	NA
FS1_14373_1	>sp|P02768|ALBU_HUMAN Albumin OS=Homo sapiens OX=9606 GN=ALB PE=1 SV=2	K[+162.053]QTALVELVK	KQTALVELVK	68.3624	1289.74365	3	485.84	Glycation	FALSE	NA	7.01	328.28	NA
FS1_14373_1	>sp|P02768|ALBU_HUMAN Albumin OS=Homo sapiens OX=9606 GN=ALB PE=1 SV=2	K[+162.053]QTALVELVK	KQTALVELVK	69.49	1289.74365	3	495.86	Glycation	FALSE	NA	6.99	323.83	NA
FS1_14373_1	>sp|P02768|ALBU_HUMAN Albumin OS=Homo sapiens OX=9606 GN=ALB PE=1 SV=2	K[+162.053]QTALVELVK	KQTALVELVK	70.0664	1289.74365	3	517.59	Glycation	FALSE	NA	7.19	343.53	NA
FS1_14373_1	>sp|P02768|ALBU_HUMAN Albumin OS=Homo sapiens OX=9606 GN=ALB PE=1 SV=2	K[+162.053]QTALVELVK	KQTALVELVK	67.7881	1289.74365	3	518.65	Glycation	FALSE	NA	6.68	336.52	NA
FS1_14373_1	>sp|P02768|ALBU_HUMAN Albumin OS=Homo sapiens OX=9606 GN=ALB PE=1 SV=2	K[+162.053]QTALVELVK	KQTALVELVK	67.2184	1289.74365	3	523.65	Glycation	FALSE	NA	7.19	350.7	NA
FS1_14373_1	>sp|P02768|ALBU_HUMAN Albumin OS=Homo sapiens OX=9606 GN=ALB PE=1 SV=2	K[+162.053]QTALVELVK	KQTALVELVK	67.0497	1289.74365	3	542.86	Glycation	FALSE	NA	7.46	366.55	NA
FS1_14373_1	>sp|P02768|ALBU_HUMAN Albumin OS=Homo sapiens OX=9606 GN=ALB PE=1 SV=2	K[+162.053]QTALVELVK	KQTALVELVK	68.9169	1289.74365	3	558.54	Glycation	FALSE	NA	7.44	347.63	NA
FS1_14373_1	>sp|P02768|ALBU_HUMAN Albumin OS=Homo sapiens OX=9606 GN=ALB PE=1 SV=2	K[+162.053]QTALVELVK	KQTALVELVK	64.4015	1289.74365	3	562.1	Glycation	FALSE	NA	6.46	373.94	NA
FS1_14373_1	>sp|P02768|ALBU_HUMAN Albumin OS=Homo sapiens OX=9606 GN=ALB PE=1 SV=2	K[+162.053]QTALVELVK	KQTALVELVK	63.3071	1289.74365	3	568.12	Glycation	FALSE	NA	6.46	378.24	NA
FS1_14373_1	>sp|P02768|ALBU_HUMAN Albumin OS=Homo sapiens OX=9606 GN=ALB PE=1 SV=2	K[+162.053]QTALVELVK	KQTALVELVK	64.9624	1289.74365	3	584.34	Glycation	FALSE	NA	8.5	396.18	NA
FS1_14373_1	>sp|P02768|ALBU_HUMAN Albumin OS=Homo sapiens OX=9606 GN=ALB PE=1 SV=2	K[+162.053]QTALVELVK	KQTALVELVK	63.8487	1289.74365	3	584.59	Glycation	FALSE	NA	9.42	380.02	NA
FS1_14373_1	>sp|P02768|ALBU_HUMAN Albumin OS=Homo sapiens OX=9606 GN=ALB PE=1 SV=2	K[+162.053]QTALVELVK	KQTALVELVK	65.528	1289.74365	3	590.62	Glycation	FALSE	NA	8.5	398.38	NA
FS1_14373_1	>sp|P02768|ALBU_HUMAN Albumin OS=Homo sapiens OX=9606 GN=ALB PE=1 SV=2	K[+162.053]QTALVELVK	KQTALVELVK	62.2022	1289.74365	3	591.77	Glycation	FALSE	NA	9.65	399.76	NA
FS1_14373_1	>sp|P02768|ALBU_HUMAN Albumin OS=Homo sapiens OX=9606 GN=ALB PE=1 SV=2	K[+162.053]QTALVELVK	KQTALVELVK	66.6506	1289.74365	3	601.89	Glycation	FALSE	NA	10.42	408.38	NA
FS1_14373_1	>sp|P02768|ALBU_HUMAN Albumin OS=Homo sapiens OX=9606 GN=ALB PE=1 SV=2	K[+162.053]QTALVELVK	KQTALVELVK	66.0906	1289.74365	3	608.29	Glycation	FALSE	NA	10.42	408.23	NA
FS1_14373_1	>sp|P02768|ALBU_HUMAN Albumin OS=Homo sapiens OX=9606 GN=ALB PE=1 SV=2	K[+162.053]QTALVELVK	KQTALVELVK	62.7587	1289.74365	3	612.9	Glycation	FALSE	NA	9.5	410.82	NA
FS1_14373_1	>sp|P02768|ALBU_HUMAN Albumin OS=Homo sapiens OX=9606 GN=ALB PE=1 SV=2	QTALVELVK	QTALVELVK	82.0232	999.59585	2	328.47	None	FALSE	NA	5.95	225.58	NA
FS1_14373_1	>sp|P02768|ALBU_HUMAN Albumin OS=Homo sapiens OX=9606 GN=ALB PE=1 SV=2	QTALVELVK[+162.053]HKPK	QTALVELVKHKPK	52.8852	1651.95025	4	823.81	Glycation	FALSE	NA	14.41	220.38	NA
FS1_14373_1	>sp|P02768|ALBU_HUMAN Albumin OS=Homo sapiens OX=9606 GN=ALB PE=1 SV=2	EQLK[+162.053]AVMDDFAAFVEK	EQLKAVMDDFAAFVEK	158.8981	2001.95995	3	204.9	Glycation	FALSE	NA	5.92	204.9	NA
FS1_14373_1	>sp|P02768|ALBU_HUMAN Albumin OS=Homo sapiens OX=9606 GN=ALB PE=1 SV=2	EQLK[+162.053]AVMDDFAAFVEK	EQLKAVMDDFAAFVEK	164.1059	2001.95995	3	213.14	Glycation	FALSE	NA	5.98	186.01	NA
FS1_14373_1	>sp|P02768|ALBU_HUMAN Albumin OS=Homo sapiens OX=9606 GN=ALB PE=1 SV=2	EQLK[+162.053]AVMDDFAAFVEK	EQLKAVMDDFAAFVEK	160.1616	2001.95995	3	214.4	Glycation	FALSE	NA	6.06	212.05	NA
FS1_14373_1	>sp|P02768|ALBU_HUMAN Albumin OS=Homo sapiens OX=9606 GN=ALB PE=1 SV=2	EQLK[+162.053]AVMDDFAAFVEK	EQLKAVMDDFAAFVEK	164.6715	2001.95995	3	226.77	Glycation	FALSE	NA	7.06	196.76	NA
FS1_14373_1	>sp|P02768|ALBU_HUMAN Albumin OS=Homo sapiens OX=9606 GN=ALB PE=1 SV=2	EQLK[+162.053]AVMDDFAAFVEK	EQLKAVMDDFAAFVEK	161.3337	2001.95995	3	238.31	Glycation	FALSE	NA	7.44	229.47	NA
FS1_14373_1	>sp|P02768|ALBU_HUMAN Albumin OS=Homo sapiens OX=9606 GN=ALB PE=1 SV=2	EQLK[+162.053]AVMDDFAAFVEK	EQLKAVMDDFAAFVEK	158.2911	2001.95995	3	245.9	Glycation	FALSE	NA	7.22	216.52	NA
FS1_14373_1	>sp|P02768|ALBU_HUMAN Albumin OS=Homo sapiens OX=9606 GN=ALB PE=1 SV=2	EQLK[+162.053]AVMDDFAAFVEK	EQLKAVMDDFAAFVEK	156.507	2001.95995	3	253.81	Glycation	FALSE	NA	7.48	224.88	NA
FS1_14373_1	>sp|P02768|ALBU_HUMAN Albumin OS=Homo sapiens OX=9606 GN=ALB PE=1 SV=2	EQLK[+162.053]AVMDDFAAFVEK	EQLKAVMDDFAAFVEK	159.4962	2001.95995	3	254.71	Glycation	FALSE	NA	7.35	196.27	NA
FS1_14373_1	>sp|P02768|ALBU_HUMAN Albumin OS=Homo sapiens OX=9606 GN=ALB PE=1 SV=2	EQLK[+162.053]AVMDDFAAFVEK	EQLKAVMDDFAAFVEK	163.4254	2001.95995	3	259.54	Glycation	FALSE	NA	7.75	232.36	NA
FS1_14373_1	>sp|P02768|ALBU_HUMAN Albumin OS=Homo sapiens OX=9606 GN=ALB PE=1 SV=2	EQLK[+162.053]AVMDDFAAFVEK	EQLKAVMDDFAAFVEK	160.7531	2001.95995	3	259.75	Glycation	FALSE	NA	7.2	204.64	NA
FS1_14373_1	>sp|P02768|ALBU_HUMAN Albumin OS=Homo sapiens OX=9606 GN=ALB PE=1 SV=2	EQLK[+162.053]AVMDDFAAFVEK	EQLKAVMDDFAAFVEK	155.9081	2001.95995	3	263.8	Glycation	FALSE	NA	7.36	218.17	NA
FS1_14373_1	>sp|P02768|ALBU_HUMAN Albumin OS=Homo sapiens OX=9606 GN=ALB PE=1 SV=2	EQLK[+162.053]AVMDDFAAFVEK	EQLKAVMDDFAAFVEK	145.7404	2001.95995	3	265.79	Glycation	FALSE	NA	7.44	225.03	NA
FS1_14373_1	>sp|P02768|ALBU_HUMAN Albumin OS=Homo sapiens OX=9606 GN=ALB PE=1 SV=2	EQLK[+162.053]AVMDDFAAFVEK	EQLKAVMDDFAAFVEK	157.2648	2001.95995	3	269.48	Glycation	FALSE	NA	7.55	223.61	NA
FS1_14373_1	>sp|P02768|ALBU_HUMAN Albumin OS=Homo sapiens OX=9606 GN=ALB PE=1 SV=2	EQLK[+162.053]AVMDDFAAFVEK	EQLKAVMDDFAAFVEK	154.5781	2001.95995	3	271.55	Glycation	FALSE	NA	7.82	221.62	NA
FS1_14373_1	>sp|P02768|ALBU_HUMAN Albumin OS=Homo sapiens OX=9606 GN=ALB PE=1 SV=2	EQLK[+162.053]AVMDDFAAFVEK	EQLKAVMDDFAAFVEK	145.1579	2001.95995	3	276.08	Glycation	FALSE	NA	7.85	231.89	NA
FS1_14373_1	>sp|P02768|ALBU_HUMAN Albumin OS=Homo sapiens OX=9606 GN=ALB PE=1 SV=2	EQLK[+162.053]AVMDDFAAFVEK	EQLKAVMDDFAAFVEK	155.23	2001.95995	3	276.91	Glycation	FALSE	NA	7.36	239.32	NA
FS1_14373_1	>sp|P02768|ALBU_HUMAN Albumin OS=Homo sapiens OX=9606 GN=ALB PE=1 SV=2	EQLK[+162.053]AVMDDFAAFVEK	EQLKAVMDDFAAFVEK	151.9969	2001.95995	3	280.51	Glycation	FALSE	NA	7.62	252.71	NA
FS1_14373_1	>sp|P02768|ALBU_HUMAN Albumin OS=Homo sapiens OX=9606 GN=ALB PE=1 SV=2	EQLK[+162.053]AVMDDFAAFVEK	EQLKAVMDDFAAFVEK	147.9292	2001.95995	3	286.59	Glycation	FALSE	NA	7.59	270.95	NA
FS1_14373_1	>sp|P02768|ALBU_HUMAN Albumin OS=Homo sapiens OX=9606 GN=ALB PE=1 SV=2	EQLK[+162.053]AVMDDFAAFVEK	EQLKAVMDDFAAFVEK	149.9638	2001.95995	3	289.03	Glycation	FALSE	NA	7.62	251.14	NA
FS1_14373_1	>sp|P02768|ALBU_HUMAN Albumin OS=Homo sapiens OX=9606 GN=ALB PE=1 SV=2	EQLK[+162.053]AVMDDFAAFVEK	EQLKAVMDDFAAFVEK	148.5307	2001.95995	3	311.07	Glycation	FALSE	NA	7.72	260.59	NA
FS1_14373_1	>sp|P02768|ALBU_HUMAN Albumin OS=Homo sapiens OX=9606 GN=ALB PE=1 SV=2	EQLK[+162.053]AVMDDFAAFVEK	EQLKAVMDDFAAFVEK	153.2248	2001.95995	3	314.63	Glycation	FALSE	NA	7.47	249.77	NA
FS1_14373_1	>sp|P02768|ALBU_HUMAN Albumin OS=Homo sapiens OX=9606 GN=ALB PE=1 SV=2	EQLK[+162.053]AVMDDFAAFVEK	EQLKAVMDDFAAFVEK	144.0804	2001.95995	3	317.19	Glycation	FALSE	NA	6.8	266.41	NA
FS1_14373_1	>sp|P02768|ALBU_HUMAN Albumin OS=Homo sapiens OX=9606 GN=ALB PE=1 SV=2	EQLK[+162.053]AVMDDFAAFVEK	EQLKAVMDDFAAFVEK	149.3474	2001.95995	3	325.82	Glycation	FALSE	NA	7.97	280.85	NA
FS1_14373_1	>sp|P02768|ALBU_HUMAN Albumin OS=Homo sapiens OX=9606 GN=ALB PE=1 SV=2	EQLK[+162.053]AVMDDFAAFVEK	EQLKAVMDDFAAFVEK	152.6252	2001.95995	3	327.76	Glycation	FALSE	NA	7.63	265.9	NA
FS1_14373_1	>sp|P02768|ALBU_HUMAN Albumin OS=Homo sapiens OX=9606 GN=ALB PE=1 SV=2	EQLK[+162.053]AVMDDFAAFVEK	EQLKAVMDDFAAFVEK	140.6095	2001.95995	3	328.03	Glycation	FALSE	NA	7.92	277.55	NA
FS1_14373_1	>sp|P02768|ALBU_HUMAN Albumin OS=Homo sapiens OX=9606 GN=ALB PE=1 SV=2	EQLK[+162.053]AVMDDFAAFVEK	EQLKAVMDDFAAFVEK	142.6978	2001.95995	3	332.38	Glycation	FALSE	NA	7.89	270.67	NA
FS1_14373_1	>sp|P02768|ALBU_HUMAN Albumin OS=Homo sapiens OX=9606 GN=ALB PE=1 SV=2	EQLK[+162.053]AVMDDFAAFVEK	EQLKAVMDDFAAFVEK	138.6737	2001.95995	3	333.4	Glycation	FALSE	NA	7.31	295.91	NA
FS1_14373_1	>sp|P02768|ALBU_HUMAN Albumin OS=Homo sapiens OX=9606 GN=ALB PE=1 SV=2	EQLK[+162.053]AVMDDFAAFVEK	EQLKAVMDDFAAFVEK	139.288	2001.95995	3	336.35	Glycation	FALSE	NA	7.46	293.6	NA
FS1_14373_1	>sp|P02768|ALBU_HUMAN Albumin OS=Homo sapiens OX=9606 GN=ALB PE=1 SV=2	EQLK[+162.053]AVMDDFAAFVEK	EQLKAVMDDFAAFVEK	139.9643	2001.95995	3	338.44	Glycation	FALSE	NA	7.92	286.78	NA
FS1_14373_1	>sp|P02768|ALBU_HUMAN Albumin OS=Homo sapiens OX=9606 GN=ALB PE=1 SV=2	EQLK[+162.053]AVMDDFAAFVEK	EQLKAVMDDFAAFVEK	146.3774	2001.95995	3	341.04	Glycation	FALSE	NA	7.92	279.02	NA
FS1_14373_1	>sp|P02768|ALBU_HUMAN Albumin OS=Homo sapiens OX=9606 GN=ALB PE=1 SV=2	EQLK[+162.053]AVMDDFAAFVEK	EQLKAVMDDFAAFVEK	143.2872	2001.95995	3	351.34	Glycation	FALSE	NA	7.68	296.5	NA
FS1_14373_1	>sp|P02768|ALBU_HUMAN Albumin OS=Homo sapiens OX=9606 GN=ALB PE=1 SV=2	EQLK[+162.053]AVMDDFAAFVEK	EQLKAVMDDFAAFVEK	117.1663	2001.95995	3	351.52	Glycation	FALSE	NA	7.69	301.46	NA
FS1_14373_1	>sp|P02768|ALBU_HUMAN Albumin OS=Homo sapiens OX=9606 GN=ALB PE=1 SV=2	EQLK[+162.053]AVMDDFAAFVEK	EQLKAVMDDFAAFVEK	141.2162	2001.95995	3	359.19	Glycation	FALSE	NA	7.89	293.37	NA
FS1_14373_1	>sp|P02768|ALBU_HUMAN Albumin OS=Homo sapiens OX=9606 GN=ALB PE=1 SV=2	EQLK[+162.053]AVMDDFAAFVEK	EQLKAVMDDFAAFVEK	136.9006	2001.95995	3	379.65	Glycation	FALSE	NA	7.77	327.76	NA
FS1_14373_1	>sp|P02768|ALBU_HUMAN Albumin OS=Homo sapiens OX=9606 GN=ALB PE=1 SV=2	EQLK[+162.053]AVMDDFAAFVEK	EQLKAVMDDFAAFVEK	138.0437	2001.95995	3	400.04	Glycation	FALSE	NA	7.85	341.95	NA
FS1_14373_1	>sp|P02768|ALBU_HUMAN Albumin OS=Homo sapiens OX=9606 GN=ALB PE=1 SV=2	EQLK[+162.053]AVMDDFAAFVEK	EQLKAVMDDFAAFVEK	137.4758	2001.95995	3	411.34	Glycation	FALSE	NA	7.92	338.35	NA
FS1_14373_1	>sp|P02768|ALBU_HUMAN Albumin OS=Homo sapiens OX=9606 GN=ALB PE=1 SV=2	EQLK[+162.053]AVMDDFAAFVEK	EQLKAVMDDFAAFVEK	136.34	2001.95995	3	442.94	Glycation	FALSE	NA	9.17	382.11	NA
FS1_14373_1	>sp|P02768|ALBU_HUMAN Albumin OS=Homo sapiens OX=9606 GN=ALB PE=1 SV=2	EQLK[+162.053]AVMDDFAAFVEK	EQLKAVMDDFAAFVEK	135.7905	2001.95995	3	474.07	Glycation	FALSE	NA	9.26	411.06	NA
FS1_14373_1	>sp|P02768|ALBU_HUMAN Albumin OS=Homo sapiens OX=9606 GN=ALB PE=1 SV=2	EQLK[+162.053]AVMDDFAAFVEK	EQLKAVMDDFAAFVEK	135.2177	2001.95995	3	487.76	Glycation	FALSE	NA	9.26	441.06	NA
FS1_14373_1	>sp|P02768|ALBU_HUMAN Albumin OS=Homo sapiens OX=9606 GN=ALB PE=1 SV=2	EQLK[+162.053]AVMDDFAAFVEK	EQLKAVMDDFAAFVEK	134.6498	2001.95995	3	495.21	Glycation	FALSE	NA	9	430.52	NA
FS1_14373_1	>sp|P02768|ALBU_HUMAN Albumin OS=Homo sapiens OX=9606 GN=ALB PE=1 SV=2	EQLK[+162.053]AVMDDFAAFVEK	EQLKAVMDDFAAFVEK	175.6152	2001.95995	3	516.21	Glycation	FALSE	NA	9.34	449.46	NA
FS1_14373_1	>sp|P02768|ALBU_HUMAN Albumin OS=Homo sapiens OX=9606 GN=ALB PE=1 SV=2	EQLK[+162.053]AVMDDFAAFVEK	EQLKAVMDDFAAFVEK	132.9542	2001.95995	3	522.69	Glycation	FALSE	NA	9.21	451.91	NA
FS1_14373_1	>sp|P02768|ALBU_HUMAN Albumin OS=Homo sapiens OX=9606 GN=ALB PE=1 SV=2	EQLK[+162.053]AVMDDFAAFVEK	EQLKAVMDDFAAFVEK	132.3931	2001.95995	3	528.76	Glycation	FALSE	NA	8.97	463.52	NA
FS1_14373_1	>sp|P02768|ALBU_HUMAN Albumin OS=Homo sapiens OX=9606 GN=ALB PE=1 SV=2	EQLK[+162.053]AVMDDFAAFVEK	EQLKAVMDDFAAFVEK	134.0851	2001.95995	3	531.89	Glycation	FALSE	NA	9.34	455.29	NA
FS1_14373_1	>sp|P02768|ALBU_HUMAN Albumin OS=Homo sapiens OX=9606 GN=ALB PE=1 SV=2	EQLK[+162.053]AVMDDFAAFVEK	EQLKAVMDDFAAFVEK	133.5179	2001.95995	3	546.47	Glycation	FALSE	NA	9.29	467.72	NA
FS1_14373_1	>sp|P02768|ALBU_HUMAN Albumin OS=Homo sapiens OX=9606 GN=ALB PE=1 SV=2	EQLK[+162.053]AVM[+15.995]DDFAAFVEK	EQLKAVMDDFAAFVEK	111.7869	2017.95485	3	291.57	Glycation	FALSE	NA	7.48	275.44	NA
FS1_14373_1	>sp|P02768|ALBU_HUMAN Albumin OS=Homo sapiens OX=9606 GN=ALB PE=1 SV=2	EQLK[+162.053]AVM[+15.995]DDFAAFVEK	EQLKAVMDDFAAFVEK	106.5853	2017.95485	3	303.85	Glycation	FALSE	NA	7.6	273.45	NA
FS1_14373_1	>sp|P02768|ALBU_HUMAN Albumin OS=Homo sapiens OX=9606 GN=ALB PE=1 SV=2	EQLK[+162.053]AVM[+15.995]DDFAAFVEK	EQLKAVMDDFAAFVEK	142.4272	2017.95485	3	320.08	Glycation	FALSE	NA	7.63	219.91	NA
FS1_14373_1	>sp|P02768|ALBU_HUMAN Albumin OS=Homo sapiens OX=9606 GN=ALB PE=1 SV=2	EQLK[+162.053]AVM[+15.995]DDFAAFVEK	EQLKAVMDDFAAFVEK	107.1316	2017.95485	3	337.41	Glycation	FALSE	NA	7.72	295.26	NA
FS1_14373_1	>sp|P02768|ALBU_HUMAN Albumin OS=Homo sapiens OX=9606 GN=ALB PE=1 SV=2	EQLK[+162.053]AVM[+15.995]DDFAAFVEK	EQLKAVMDDFAAFVEK	108.2146	2017.95485	3	435.8	Glycation	FALSE	NA	7.82	349.14	NA
FS1_14373_1	>sp|P02768|ALBU_HUMAN Albumin OS=Homo sapiens OX=9606 GN=ALB PE=1 SV=2	AVMDDFAAFVEK	AVMDDFAAFVEK	118.1661	1341.62695	2	231.76	None	FALSE	NA	5.96	180.49	NA
FS1_14373_1	>sp|P02768|ALBU_HUMAN Albumin OS=Homo sapiens OX=9606 GN=ALB PE=1 SV=2	AVMDDFAAFVEK	AVMDDFAAFVEK	117.6166	1341.62695	2	250.14	None	FALSE	NA	5.67	132.66	NA
FS1_14373_1	>sp|P02768|ALBU_HUMAN Albumin OS=Homo sapiens OX=9606 GN=ALB PE=1 SV=2	AVMDDFAAFVEK[+162.053]	AVMDDFAAFVEK	114.4344	1503.67975	2	249.8	Glycation	FALSE	NA	6.61	238.8	NA
FS1_14373_1	>sp|P02768|ALBU_HUMAN Albumin OS=Homo sapiens OX=9606 GN=ALB PE=1 SV=2	AVMDDFAAFVEK[+162.053]C[+57.021]C[+57.021]K	AVMDDFAAFVEKCCK	109.6687	1951.83595	3	308.03	Glycation	FALSE	NA	6.85	80.8	NA
FS1_14373_1	>sp|P02768|ALBU_HUMAN Albumin OS=Homo sapiens OX=9606 GN=ALB PE=1 SV=2	ADDKETC[+57.021]FAEEGK	ADDKETCFAEEGK	29.4796	1498.62405	3	250.61	None	FALSE	NA	6.65	182.03	NA
FS1_14373_1	>sp|P02768|ALBU_HUMAN Albumin OS=Homo sapiens OX=9606 GN=ALB PE=1 SV=2	ADDKETC[+57.021]FAEEGK	ADDKETCFAEEGK	29.3524	1498.62405	3	267	None	FALSE	NA	7.34	267	NA
FS1_14373_1	>sp|P02768|ALBU_HUMAN Albumin OS=Homo sapiens OX=9606 GN=ALB PE=1 SV=2	ADDKETC[+57.021]FAEEGK	ADDKETCFAEEGK	28.8877	1498.62405	3	426.27	None	FALSE	NA	6.98	354.92	NA
FS1_14373_1	>sp|P02768|ALBU_HUMAN Albumin OS=Homo sapiens OX=9606 GN=ALB PE=1 SV=2	ADDK[+162.053]ETC[+57.021]FAEEGK	ADDKETCFAEEGK	28.8233	1660.67685	3	324.57	Glycation	FALSE	NA	6.84	248.08	NA
FS1_14373_1	>sp|P02768|ALBU_HUMAN Albumin OS=Homo sapiens OX=9606 GN=ALB PE=1 SV=2	ADDK[+162.053]ETC[+57.021]FAEEGK	ADDKETCFAEEGK	29.3079	1660.67685	3	371.69	Glycation	FALSE	NA	6.91	305.85	NA
FS1_14373_1	>sp|P02768|ALBU_HUMAN Albumin OS=Homo sapiens OX=9606 GN=ALB PE=1 SV=2	ADDKETC[+57.021]FAEEGKK	ADDKETCFAEEGKK	22.9031	1626.71895	4	727.22	None	FALSE	NA	12.75	580.65	NA
FS1_14373_1	>sp|P02768|ALBU_HUMAN Albumin OS=Homo sapiens OX=9606 GN=ALB PE=1 SV=2	ADDKETC[+57.021]FAEEGKK	ADDKETCFAEEGKK	22.3419	1626.71895	4	964.11	None	FALSE	NA	17.57	745.17	NA
FS1_14373_1	>sp|P02768|ALBU_HUMAN Albumin OS=Homo sapiens OX=9606 GN=ALB PE=1 SV=2	ADDKETC[+57.021]FAEEGK[+162.053]K	ADDKETCFAEEGKK	23.4391	1788.77185	4	668.87	Glycation	FALSE	NA	11.57	49.09	NA
FS1_14373_1	>sp|P02768|ALBU_HUMAN Albumin OS=Homo sapiens OX=9606 GN=ALB PE=1 SV=2	ADDK[+162.053]ETC[+57.021]FAEEGKK	ADDKETCFAEEGKK	22.8524	1788.77185	4	798.88	Glycation	FALSE	NA	12.3	128.71	NA
FS1_14373_1	>sp|P02768|ALBU_HUMAN Albumin OS=Homo sapiens OX=9606 GN=ALB PE=1 SV=2	ADDKETC[+57.021]FAEEGK[+162.053]K	ADDKETCFAEEGKK	22.2966	1788.77185	4	930.42	Glycation	FALSE	NA	16.61	43.97	NA
FS1_14373_1	>sp|P02768|ALBU_HUMAN Albumin OS=Homo sapiens OX=9606 GN=ALB PE=1 SV=2	ETC[+57.021]FAEEGK[+162.053]K	ETCFAEEGKK	20.3893	1359.58585	3	315.21	Glycation	FALSE	NA	6.62	24.06	NA
FS1_14373_1	>sp|P02768|ALBU_HUMAN Albumin OS=Homo sapiens OX=9606 GN=ALB PE=1 SV=2	K[+162.053]LVAASQAALG	KLVAASQAALG	51.1589	1189.65485	2	243.18	Glycation	FALSE	NA	5.8	162.94	NA
FS1_14373_1	>sp|P02768|ALBU_HUMAN Albumin OS=Homo sapiens OX=9606 GN=ALB PE=1 SV=2	K[+162.053]LVAASQAALGL	KLVAASQAALGL	85.2517	1302.73895	2	222.8	Glycation	FALSE	NA	6.23	172.63	NA
FS1_14373_1	>sp|P02768|ALBU_HUMAN Albumin OS=Homo sapiens OX=9606 GN=ALB PE=1 SV=2	LVAASQAALG	LVAASQAALG	60.1113	899.50705	2	286.52	None	FALSE	NA	5.29	215.34	NA
FS1_14373_1	>sp|P02768|ALBU_HUMAN Albumin OS=Homo sapiens OX=9606 GN=ALB PE=1 SV=2	LVAASQAALGL	LVAASQAALGL	97.7945	1012.59115	2	296.93	None	FALSE	NA	5.42	225.8	NA
FS1_14373_1	>sp|P02768|ALBU_HUMAN Albumin OS=Homo sapiens OX=9606 GN=ALB PE=1 SV=2	LVAASQAALGL	LVAASQAALGL	98.3489	1012.59115	2	311.96	None	FALSE	NA	5.55	238.32	NA
FS1_14373_1	>sp|P00738|HPT_HUMAN Haptoglobin OS=Homo sapiens OX=9606 GN=HP PE=1 SV=1	YQC[+57.021]K[+162.053]NYYK	YQCKNYYK	20.0273	1327.57485	3	222.3	Glycation	FALSE	NA	5.31	158.23	NA
FS1_14373_1	>sp|P00738|HPT_HUMAN Haptoglobin OS=Homo sapiens OX=9606 GN=HP PE=1 SV=1	LRTEGDGVYTLNDK[+162.053]K	LRTEGDGVYTLNDKK	42.2051	1869.93145	4	486.9	Glycation	FALSE	NA	8.29	16.4	NA
FS1_14373_1	>sp|P00738|HPT_HUMAN Haptoglobin OS=Homo sapiens OX=9606 GN=HP PE=1 SV=1	LRTEGDGVYTLNDK[+162.053]K	LRTEGDGVYTLNDKK	41.4809	1869.93145	4	1008.84	Glycation	FALSE	NA	18.75	9.66	NA
FS1_14373_1	>sp|P00738|HPT_HUMAN Haptoglobin OS=Homo sapiens OX=9606 GN=HP PE=1 SV=1	TEGDGVYTLNDKK	TEGDGVYTLNDKK	38.1779	1438.69345	3	371.3	None	FALSE	NA	7.22	348.8	NA
FS1_14373_1	>sp|P00738|HPT_HUMAN Haptoglobin OS=Homo sapiens OX=9606 GN=HP PE=1 SV=1	TEGDGVYTLNDK[+162.053]K	TEGDGVYTLNDKK	38.4372	1600.74625	3	240.64	Glycation	FALSE	NA	6.11	40.19	NA
FS1_14373_1	>sp|P00738|HPT_HUMAN Haptoglobin OS=Homo sapiens OX=9606 GN=HP PE=1 SV=1	TEGDGVYTLNDK[+162.053]K	TEGDGVYTLNDKK	37.2616	1600.74625	3	253.23	Glycation	FALSE	NA	6.42	40.37	NA
FS1_14373_1	>sp|P00738|HPT_HUMAN Haptoglobin OS=Homo sapiens OX=9606 GN=HP PE=1 SV=1	TEGDGVYTLNDK[+162.053]K	TEGDGVYTLNDKK	37.8521	1600.74625	3	455.19	Glycation	FALSE	NA	7.23	28.48	NA
FS1_14373_1	>sp|P00738|HPT_HUMAN Haptoglobin OS=Homo sapiens OX=9606 GN=HP PE=1 SV=1	KQWINK[+162.053]AVGDK	KQWINKAVGDK	29.1174	1447.76655	3	317.86	Glycation	FALSE	NA	6.25	182.02	NA
FS1_14373_1	>sp|P00738|HPT_HUMAN Haptoglobin OS=Homo sapiens OX=9606 GN=HP PE=1 SV=1	QWINK[+162.053]AVGDK	QWINKAVGDK	40.7963	1319.67155	3	313.37	Glycation	FALSE	NA	6.85	198.06	NA
FS1_14373_1	>sp|P00738|HPT_HUMAN Haptoglobin OS=Homo sapiens OX=9606 GN=HP PE=1 SV=1	QWINK[+162.053]AVGDK	QWINKAVGDK	40.2443	1319.67155	3	350.11	Glycation	FALSE	NA	6.92	216.97	NA
FS1_14373_1	>sp|P00738|HPT_HUMAN Haptoglobin OS=Homo sapiens OX=9606 GN=HP PE=1 SV=1	AVGDKLPEC[+57.021]EADDGC[+57.021]PK[+162.053]PPEIAHGYVEHSVR	AVGDKLPECEADDGCPKPPEIAHGYVEHSVR	69.1161	3593.63965	5	708.33	Glycation	FALSE	NA	13.82	179.57	NA
FS1_14373_1	>sp|P00738|HPT_HUMAN Haptoglobin OS=Homo sapiens OX=9606 GN=HP PE=1 SV=1	AVGDK[+162.053]LPEC[+57.021]EADDGC[+57.021]PKPPEIAHGYVEHSVR	AVGDKLPECEADDGCPKPPEIAHGYVEHSVR	69.6852	3593.63965	5	1065	Glycation	FALSE	NA	21.19	274.2	NA
FS1_14373_1	>sp|P00738|HPT_HUMAN Haptoglobin OS=Homo sapiens OX=9606 GN=HP PE=1 SV=1	LPEC[+57.021]EADDGC[+57.021]PK[+162.053]PPEIAHGYVEHSVR	LPECEADDGCPKPPEIAHGYVEHSVR	66.555	3123.39075	4	386.34	Glycation	FALSE	NA	7.37	375.92	NA
FS1_14373_1	>sp|P00738|HPT_HUMAN Haptoglobin OS=Homo sapiens OX=9606 GN=HP PE=1 SV=1	LPEC[+57.021]EADDGC[+57.021]PK[+162.053]PPEIAHGYVEHSVR	LPECEADDGCPKPPEIAHGYVEHSVR	66.363	3123.39075	5	598.83	Glycation	FALSE	NA	10.17	541.94	NA
FS1_14373_1	>sp|P00738|HPT_HUMAN Haptoglobin OS=Homo sapiens OX=9606 GN=HP PE=1 SV=1	YQC[+57.021]K[+162.053]NYYK	YQCKNYYK	18.2765	1327.57485	3	239.77	Glycation	FALSE	NA	5.31	168.46	NA
FS1_14373_1	>sp|P00738|HPT_HUMAN Haptoglobin OS=Homo sapiens OX=9606 GN=HP PE=1 SV=1	YQC[+57.021]K[+162.053]NYYK	YQCKNYYK	19.4641	1327.57485	3	240.06	Glycation	FALSE	NA	5.23	145.13	NA
FS1_14373_1	>sp|P00738|HPT_HUMAN Haptoglobin OS=Homo sapiens OX=9606 GN=HP PE=1 SV=1	LRTEGDGVYTLNNEK	LRTEGDGVYTLNNEK	50.401	1707.84225	3	205.96	None	FALSE	NA	5.33	205.96	NA
FS1_14373_1	>sp|P00738|HPT_HUMAN Haptoglobin OS=Homo sapiens OX=9606 GN=HP PE=1 SV=1	LRTEGDGVYTLNNEK[+162.053]QWINK	LRTEGDGVYTLNNEKQWINK	74.1634	2539.25485	4	1217.19	Glycation	FALSE	NA	23.92	314.89	NA
FS1_14373_1	>sp|P00738|HPT_HUMAN Haptoglobin OS=Homo sapiens OX=9606 GN=HP PE=1 SV=1	TEGDGVYTLNNEK[+162.053]QWINK	TEGDGVYTLNNEKQWINK	76.8866	2270.06965	3	360.8	Glycation	FALSE	NA	8.03	192.43	NA
FS1_14373_1	>sp|P00738|HPT_HUMAN Haptoglobin OS=Homo sapiens OX=9606 GN=HP PE=1 SV=1	QWINK[+162.053]AVGDKLPEC[+57.021]EAVC[+57.021]GKPK	QWINKAVGDKLPECEAVCGKPK	68.2999	2688.32455	5	451.82	Glycation	FALSE	NA	9.73	388.04	NA
FS1_14373_1	>sp|P00738|HPT_HUMAN Haptoglobin OS=Homo sapiens OX=9606 GN=HP PE=1 SV=1	AVGDK[+162.053]LPEC[+57.021]EAVC[+57.021]GK	AVGDKLPECEAVCGK	50.3736	1793.81695	3	375.43	Glycation	FALSE	NA	6.92	297.47	NA
FS1_14373_1	>sp|P00738|HPT_HUMAN Haptoglobin OS=Homo sapiens OX=9606 GN=HP PE=1 SV=1	AVGDK[+162.053]LPEC[+57.021]EAVC[+57.021]GKPK	AVGDKLPECEAVCGKPK	45.0003	2018.96475	4	545.49	Glycation	FALSE	NA	9.32	41.34	NA
FS1_14373_1	>sp|P00738|HPT_HUMAN Haptoglobin OS=Homo sapiens OX=9606 GN=HP PE=1 SV=1	AVGDK[+162.053]LPEC[+57.021]EAVC[+57.021]GKPK	AVGDKLPECEAVCGKPK	50.3813	2018.96475	4	604.76	Glycation	FALSE	NA	11.34	554.28	NA
FS1_14373_1	>sp|P00738|HPT_HUMAN Haptoglobin OS=Homo sapiens OX=9606 GN=HP PE=1 SV=1	PK[+162.053]NPANPVQR	PKNPANPVQR	19.6756	1281.66715	3	223.52	Glycation	FALSE	NA	6.32	135.69	NA
FS1_14373_1	>sp|P00738|HPT_HUMAN Haptoglobin OS=Homo sapiens OX=9606 GN=HP PE=1 SV=1	ILGGHLDAK[+162.053]GSFPWQAK	ILGGHLDAKGSFPWQAK	87.1505	1986.02055	4	641.77	Glycation	FALSE	NA	9.8	604.03	NA
FS1_14373_1	>sp|P00738|HPT_HUMAN Haptoglobin OS=Homo sapiens OX=9606 GN=HP PE=1 SV=1	GSFPWQAK	GSFPWQAK	72.8618	919.45465	2	224.46	None	FALSE	NA	5.05	133.4	NA
FS1_14373_1	>sp|P00738|HPT_HUMAN Haptoglobin OS=Homo sapiens OX=9606 GN=HP PE=1 SV=1	GSFPWQAK[+162.053]MVSHHN[+2861.000]LTTGATLINEQWLLTTAK	GSFPWQAKMVSHHNLTTGATLINEQWLLTTAK	131.2061	6602.88195	5	291.72	Glycosylation	FALSE	FALSE	8.2	35.88	HexNAc(5)Hex(6)NeuAc(3)
FS1_14373_1	>sp|P00738|HPT_HUMAN Haptoglobin OS=Homo sapiens OX=9606 GN=HP PE=1 SV=1	GSFPWQAKM[+15.995]VSHHN[+1460.336]LTTGATLINEQWLLTTAK	GSFPWQAKMVSHHNLTTGATLINEQWLLTTAK	113.4371	5056.16005	4	362.33	Glycosylation	FALSE	TRUE	5.78	362.33	DiNAcBac(1)HexA(7)
FS1_14373_1	>sp|P00738|HPT_HUMAN Haptoglobin OS=Homo sapiens OX=9606 GN=HP PE=1 SV=1	GSFPWQAK[+162.053]MVSHHN[+2204.772]LTTGATLINEQWLLTTAK	GSFPWQAKMVSHHNLTTGATLINEQWLLTTAK	127.4793	5946.65435	5	477.12	Glycosylation	FALSE	FALSE	10.08	84.93	HexNAc(4)Hex(5)NeuAc(2)
FS1_14373_1	>sp|P00738|HPT_HUMAN Haptoglobin OS=Homo sapiens OX=9606 GN=HP PE=1 SV=1	MVSHHN[+2204.772]LTTGATLINEQWLLTTAK	MVSHHNLTTGATLINEQWLLTTAK	130.1777	4883.15685	4	218.66	Glycosylation	FALSE	FALSE	6.2	60.53	HexNAc(4)Hex(5)NeuAc(2)
FS1_14373_1	>sp|P00738|HPT_HUMAN Haptoglobin OS=Homo sapiens OX=9606 GN=HP PE=1 SV=1	MVSHHN[+1913.677]LTTGATLINEQWLLTTAK	MVSHHNLTTGATLINEQWLLTTAK	111.3838	4592.06145	4	224.04	Glycosylation	FALSE	FALSE	7.32	129.88	HexNAc(4)Hex(5)NeuAc(1)
FS1_14373_1	>sp|P00738|HPT_HUMAN Haptoglobin OS=Homo sapiens OX=9606 GN=HP PE=1 SV=1	MVSHHN[+1914.697]LTTGATLINEQWLLTTAK	MVSHHNLTTGATLINEQWLLTTAK	109.0491	4593.08185	4	224.58	Glycosylation	FALSE	FALSE	6.57	33.67	HexNAc(4)Hex(5)Fuc(2)
FS1_14373_1	>sp|P00738|HPT_HUMAN Haptoglobin OS=Homo sapiens OX=9606 GN=HP PE=1 SV=1	MVSHHN[+2259.778]LTTGATLINEQWLLTTAK	MVSHHNLTTGATLINEQWLLTTAK	114.9896	4938.16275	4	225.38	Glycosylation	FALSE	FALSE	7.54	225.38	HexNAc(3)Hex(3)NeuAc(4)
FS1_14373_1	>sp|P00738|HPT_HUMAN Haptoglobin OS=Homo sapiens OX=9606 GN=HP PE=1 SV=1	MVSHHN[+2204.772]LTTGATLINEQWLLTTAK	MVSHHNLTTGATLINEQWLLTTAK	113.1535	4883.15685	5	228.46	Glycosylation	FALSE	FALSE	6.69	118.38	HexNAc(4)Hex(5)NeuAc(2)
FS1_14373_1	>sp|P00738|HPT_HUMAN Haptoglobin OS=Homo sapiens OX=9606 GN=HP PE=1 SV=1	MVSHHN[+1622.582]LTTGATLINEQWLLTTAK	MVSHHNLTTGATLINEQWLLTTAK	107.2496	4300.96605	4	231.13	Glycosylation	FALSE	FALSE	7.5	141.98	HexNAc(4)Hex(5)
FS1_14373_1	>sp|P00738|HPT_HUMAN Haptoglobin OS=Homo sapiens OX=9606 GN=HP PE=1 SV=1	MVSHHN[+2204.772]LTTGATLINEQWLLTTAK	MVSHHNLTTGATLINEQWLLTTAK	138.258	4883.15685	4	231.48	Glycosylation	FALSE	FALSE	7.68	28.94	HexNAc(4)Hex(5)NeuAc(2)
FS1_14373_1	>sp|P00738|HPT_HUMAN Haptoglobin OS=Homo sapiens OX=9606 GN=HP PE=1 SV=1	MVSHHN[+2204.772]LTTGATLINEQWLLTTAK	MVSHHNLTTGATLINEQWLLTTAK	139.5278	4883.15685	4	233.93	Glycosylation	FALSE	FALSE	7.54	154.88	HexNAc(4)Hex(5)NeuAc(2)
FS1_14373_1	>sp|P00738|HPT_HUMAN Haptoglobin OS=Homo sapiens OX=9606 GN=HP PE=1 SV=1	MVSHHN[+2205.793]LTTGATLINEQWLLTTAK	MVSHHNLTTGATLINEQWLLTTAK	113.3044	4884.17725	4	234.6	Glycosylation	FALSE	FALSE	7.13	86.25	HexNAc(4)Hex(5)Fuc(2)NeuAc(1)
FS1_14373_1	>sp|P00738|HPT_HUMAN Haptoglobin OS=Homo sapiens OX=9606 GN=HP PE=1 SV=1	MVSHHN[+2569.905]LTTGATLINEQWLLTTAK	MVSHHNLTTGATLINEQWLLTTAK	117.7685	5248.28905	5	236.64	Glycosylation	FALSE	FALSE	6.98	129.48	HexNAc(5)Hex(6)NeuAc(2)
FS1_14373_1	>sp|P00738|HPT_HUMAN Haptoglobin OS=Homo sapiens OX=9606 GN=HP PE=1 SV=1	MVSHHN[+2204.772]LTTGATLINEQWLLTTAK	MVSHHNLTTGATLINEQWLLTTAK	142.2648	4883.15685	4	237.11	Glycosylation	FALSE	FALSE	7.89	88.58	HexNAc(4)Hex(5)NeuAc(2)
FS1_14373_1	>sp|P00738|HPT_HUMAN Haptoglobin OS=Homo sapiens OX=9606 GN=HP PE=1 SV=1	MVSHHN[+1751.624]LTTGATLINEQWLLTTAK	MVSHHNLTTGATLINEQWLLTTAK	109.5737	4430.00865	4	237.53	Glycosylation	FALSE	FALSE	7.72	197.55	HexNAc(4)Hex(4)NeuAc(1)
FS1_14373_1	>sp|P00738|HPT_HUMAN Haptoglobin OS=Homo sapiens OX=9606 GN=HP PE=1 SV=1	MVSHHN[+3007.058]LTTGATLINEQWLLTTAK	MVSHHNLTTGATLINEQWLLTTAK	117.5143	5685.44245	4	239.66	Glycosylation	FALSE	FALSE	8.09	59.35	HexNAc(5)Hex(6)Fuc(1)NeuAc(3)
FS1_14373_1	>sp|P00738|HPT_HUMAN Haptoglobin OS=Homo sapiens OX=9606 GN=HP PE=1 SV=1	MVSHHN[+2204.772]LTTGATLINEQWLLTTAK	MVSHHNLTTGATLINEQWLLTTAK	141.1698	4883.15685	4	239.95	Glycosylation	FALSE	FALSE	7.65	89.14	HexNAc(4)Hex(5)NeuAc(2)
FS1_14373_1	>sp|P00738|HPT_HUMAN Haptoglobin OS=Homo sapiens OX=9606 GN=HP PE=1 SV=1	MVSHHN[+2204.772]LTTGATLINEQWLLTTAK	MVSHHNLTTGATLINEQWLLTTAK	134.4932	4883.15685	4	241.25	Glycosylation	FALSE	FALSE	7.36	169.76	HexNAc(4)Hex(5)NeuAc(2)
FS1_14373_1	>sp|P00738|HPT_HUMAN Haptoglobin OS=Homo sapiens OX=9606 GN=HP PE=1 SV=1	MVSHHN[+2861.000]LTTGATLINEQWLLTTAK	MVSHHNLTTGATLINEQWLLTTAK	122.6916	5539.38455	4	250.12	Glycosylation	FALSE	FALSE	8.13	250.12	HexNAc(5)Hex(6)NeuAc(3)
FS1_14373_1	>sp|P00738|HPT_HUMAN Haptoglobin OS=Homo sapiens OX=9606 GN=HP PE=1 SV=1	MVSHHN[+1622.582]LTTGATLINEQWLLTTAK	MVSHHNLTTGATLINEQWLLTTAK	105.9129	4300.96605	4	254.42	Glycosylation	FALSE	FALSE	7.97	192.47	HexNAc(4)Hex(5)
FS1_14373_1	>sp|P00738|HPT_HUMAN Haptoglobin OS=Homo sapiens OX=9606 GN=HP PE=1 SV=1	MVSHHN[+2259.778]LTTGATLINEQWLLTTAK	MVSHHNLTTGATLINEQWLLTTAK	116.2165	4938.16275	4	255.19	Glycosylation	FALSE	FALSE	6.73	255.19	HexNAc(3)Hex(3)NeuAc(4)
FS1_14373_1	>sp|P00738|HPT_HUMAN Haptoglobin OS=Homo sapiens OX=9606 GN=HP PE=1 SV=1	MVSHHN[+1913.677]LTTGATLINEQWLLTTAK	MVSHHNLTTGATLINEQWLLTTAK	117.1941	4592.06145	4	256.75	Glycosylation	FALSE	FALSE	7.38	133.9	HexNAc(4)Hex(5)NeuAc(1)
FS1_14373_1	>sp|P00738|HPT_HUMAN Haptoglobin OS=Homo sapiens OX=9606 GN=HP PE=1 SV=1	MVSHHN[+2569.905]LTTGATLINEQWLLTTAK	MVSHHNLTTGATLINEQWLLTTAK	118.1781	5248.28905	4	267.3	Glycosylation	FALSE	FALSE	7.55	97.42	HexNAc(5)Hex(6)NeuAc(2)
FS1_14373_1	>sp|P00738|HPT_HUMAN Haptoglobin OS=Homo sapiens OX=9606 GN=HP PE=1 SV=1	MVSHHN[+2204.772]LTTGATLINEQWLLTTAK	MVSHHNLTTGATLINEQWLLTTAK	138.3993	4883.15685	4	268.58	Glycosylation	FALSE	FALSE	7.79	193.23	HexNAc(4)Hex(5)NeuAc(2)
FS1_14373_1	>sp|P00738|HPT_HUMAN Haptoglobin OS=Homo sapiens OX=9606 GN=HP PE=1 SV=1	MVSHHN[+2569.905]LTTGATLINEQWLLTTAK	MVSHHNLTTGATLINEQWLLTTAK	112.5195	5248.28905	4	271.07	Glycosylation	FALSE	FALSE	7.24	74.81	HexNAc(5)Hex(6)NeuAc(2)
FS1_14373_1	>sp|P00738|HPT_HUMAN Haptoglobin OS=Homo sapiens OX=9606 GN=HP PE=1 SV=1	MVSHHN[+2204.772]LTTGATLINEQWLLTTAK	MVSHHNLTTGATLINEQWLLTTAK	132.6911	4883.15685	4	271.99	Glycosylation	FALSE	FALSE	7.79	145.04	HexNAc(4)Hex(5)NeuAc(2)
FS1_14373_1	>sp|P00738|HPT_HUMAN Haptoglobin OS=Homo sapiens OX=9606 GN=HP PE=1 SV=1	MVSHHN[+1968.683]LTTGATLINEQWLLTTAK	MVSHHNLTTGATLINEQWLLTTAK	109.2985	4647.06725	4	272.09	Glycosylation	FALSE	FALSE	7.1	19.78	HexNAc(3)Hex(3)NeuAc(3)
FS1_14373_1	>sp|P00738|HPT_HUMAN Haptoglobin OS=Homo sapiens OX=9606 GN=HP PE=1 SV=1	MVSHHN[+2204.772]LTTGATLINEQWLLTTAK	MVSHHNLTTGATLINEQWLLTTAK	117.094	4883.15685	4	272.51	Glycosylation	FALSE	FALSE	7.9	152.67	HexNAc(4)Hex(5)NeuAc(2)
FS1_14373_1	>sp|P00738|HPT_HUMAN Haptoglobin OS=Homo sapiens OX=9606 GN=HP PE=1 SV=1	MVSHHN[+1622.582]LTTGATLINEQWLLTTAK	MVSHHNLTTGATLINEQWLLTTAK	106.6347	4300.96605	4	274.59	Glycosylation	FALSE	FALSE	7.9	194.93	HexNAc(4)Hex(5)
FS1_14373_1	>sp|P00738|HPT_HUMAN Haptoglobin OS=Homo sapiens OX=9606 GN=HP PE=1 SV=1	MVSHHN[+2204.772]LTTGATLINEQWLLTTAK	MVSHHNLTTGATLINEQWLLTTAK	164.3797	4883.15685	4	278.51	Glycosylation	FALSE	FALSE	8.48	76.28	HexNAc(4)Hex(5)NeuAc(2)
FS1_14373_1	>sp|P00738|HPT_HUMAN Haptoglobin OS=Homo sapiens OX=9606 GN=HP PE=1 SV=1	MVSHHN[+1913.677]LTTGATLINEQWLLTTAK	MVSHHNLTTGATLINEQWLLTTAK	115.8595	4592.06145	4	281.31	Glycosylation	FALSE	FALSE	7.54	137.68	HexNAc(4)Hex(5)NeuAc(1)
FS1_14373_1	>sp|P00738|HPT_HUMAN Haptoglobin OS=Homo sapiens OX=9606 GN=HP PE=1 SV=1	MVSHHN[+2204.772]LTTGATLINEQWLLTTAK	MVSHHNLTTGATLINEQWLLTTAK	128.7504	4883.15685	4	281.31	Glycosylation	FALSE	FALSE	7.96	105.33	HexNAc(4)Hex(5)NeuAc(2)
FS1_14373_1	>sp|P00738|HPT_HUMAN Haptoglobin OS=Homo sapiens OX=9606 GN=HP PE=1 SV=1	MVSHHN[+2204.772]LTTGATLINEQWLLTTAK	MVSHHNLTTGATLINEQWLLTTAK	133.1587	4883.15685	4	287.59	Glycosylation	FALSE	FALSE	7.7	102.12	HexNAc(4)Hex(5)NeuAc(2)
FS1_14373_1	>sp|P00738|HPT_HUMAN Haptoglobin OS=Homo sapiens OX=9606 GN=HP PE=1 SV=1	MVSHHN[+2569.905]LTTGATLINEQWLLTTAK	MVSHHNLTTGATLINEQWLLTTAK	115.9617	5248.28905	4	288.75	Glycosylation	FALSE	FALSE	8.47	89.59	HexNAc(5)Hex(6)NeuAc(2)
FS1_14373_1	>sp|P00738|HPT_HUMAN Haptoglobin OS=Homo sapiens OX=9606 GN=HP PE=1 SV=1	MVSHHN[+2204.772]LTTGATLINEQWLLTTAK	MVSHHNLTTGATLINEQWLLTTAK	142.32	4883.15685	4	290.05	Glycosylation	FALSE	FALSE	7.1	290.05	HexNAc(4)Hex(5)NeuAc(2)
FS1_14373_1	>sp|P00738|HPT_HUMAN Haptoglobin OS=Homo sapiens OX=9606 GN=HP PE=1 SV=1	MVSHHN[+2569.905]LTTGATLINEQWLLTTAK	MVSHHNLTTGATLINEQWLLTTAK	117.6091	5248.28905	4	296.18	Glycosylation	FALSE	FALSE	8.28	75.71	HexNAc(5)Hex(6)NeuAc(2)
FS1_14373_1	>sp|P00738|HPT_HUMAN Haptoglobin OS=Homo sapiens OX=9606 GN=HP PE=1 SV=1	MVSHHN[+2204.772]LTTGATLINEQWLLTTAK	MVSHHNLTTGATLINEQWLLTTAK	137.6721	4883.15685	4	296.7	Glycosylation	FALSE	FALSE	7.87	131.94	HexNAc(4)Hex(5)NeuAc(2)
FS1_14373_1	>sp|P00738|HPT_HUMAN Haptoglobin OS=Homo sapiens OX=9606 GN=HP PE=1 SV=1	MVSHHN[+1622.582]LTTGATLINEQWLLTTAK	MVSHHNLTTGATLINEQWLLTTAK	104.1735	4300.96605	4	298.52	Glycosylation	FALSE	FALSE	8	182.51	HexNAc(4)Hex(5)
FS1_14373_1	>sp|P00738|HPT_HUMAN Haptoglobin OS=Homo sapiens OX=9606 GN=HP PE=1 SV=1	MVSHHN[+2204.772]LTTGATLINEQWLLTTAK	MVSHHNLTTGATLINEQWLLTTAK	161.5102	4883.15685	4	301.56	Glycosylation	FALSE	FALSE	8.28	206.53	HexNAc(4)Hex(5)NeuAc(2)
FS1_14373_1	>sp|P00738|HPT_HUMAN Haptoglobin OS=Homo sapiens OX=9606 GN=HP PE=1 SV=1	MVSHHN[+2204.772]LTTGATLINEQWLLTTAK	MVSHHNLTTGATLINEQWLLTTAK	160.914	4883.15685	4	302.27	Glycosylation	FALSE	FALSE	7.73	145.83	HexNAc(4)Hex(5)NeuAc(2)
FS1_14373_1	>sp|P00738|HPT_HUMAN Haptoglobin OS=Homo sapiens OX=9606 GN=HP PE=1 SV=1	MVSHHN[+2204.772]LTTGATLINEQWLLTTAK	MVSHHNLTTGATLINEQWLLTTAK	130.8044	4883.15685	4	307.35	Glycosylation	FALSE	FALSE	7.74	48.58	HexNAc(4)Hex(5)NeuAc(2)
FS1_14373_1	>sp|P00738|HPT_HUMAN Haptoglobin OS=Homo sapiens OX=9606 GN=HP PE=1 SV=1	MVSHHN[+2204.772]LTTGATLINEQWLLTTAK	MVSHHNLTTGATLINEQWLLTTAK	129.3347	4883.15685	4	309.48	Glycosylation	FALSE	FALSE	7.97	53.3	HexNAc(4)Hex(5)NeuAc(2)
FS1_14373_1	>sp|P00738|HPT_HUMAN Haptoglobin OS=Homo sapiens OX=9606 GN=HP PE=1 SV=1	MVSHHN[+2204.772]LTTGATLINEQWLLTTAK	MVSHHNLTTGATLINEQWLLTTAK	144.9143	4883.15685	4	321.94	Glycosylation	FALSE	FALSE	8.19	187.91	HexNAc(4)Hex(5)NeuAc(2)
FS1_14373_1	>sp|P00738|HPT_HUMAN Haptoglobin OS=Homo sapiens OX=9606 GN=HP PE=1 SV=1	MVSHHN[+1913.677]LTTGATLINEQWLLTTAK	MVSHHNLTTGATLINEQWLLTTAK	116.4293	4592.06145	4	327.31	Glycosylation	FALSE	FALSE	7.79	147.89	HexNAc(4)Hex(5)NeuAc(1)
FS1_14373_1	>sp|P00738|HPT_HUMAN Haptoglobin OS=Homo sapiens OX=9606 GN=HP PE=1 SV=1	MVSHHN[+2204.772]LTTGATLINEQWLLTTAK	MVSHHNLTTGATLINEQWLLTTAK	132.5002	4883.15685	4	327.62	Glycosylation	FALSE	FALSE	7.91	180.91	HexNAc(4)Hex(5)NeuAc(2)
FS1_14373_1	>sp|P00738|HPT_HUMAN Haptoglobin OS=Homo sapiens OX=9606 GN=HP PE=1 SV=1	MVSHHN[+2204.772]LTTGATLINEQWLLTTAK	MVSHHNLTTGATLINEQWLLTTAK	118.2322	4883.15685	5	332.32	Glycosylation	FALSE	FALSE	6.99	169.29	HexNAc(4)Hex(5)NeuAc(2)
FS1_14373_1	>sp|P00738|HPT_HUMAN Haptoglobin OS=Homo sapiens OX=9606 GN=HP PE=1 SV=1	MVSHHN[+2204.772]LTTGATLINEQWLLTTAK	MVSHHNLTTGATLINEQWLLTTAK	155.2552	4883.15685	4	333.6	Glycosylation	FALSE	FALSE	8.35	52.59	HexNAc(4)Hex(5)NeuAc(2)
FS1_14373_1	>sp|P00738|HPT_HUMAN Haptoglobin OS=Homo sapiens OX=9606 GN=HP PE=1 SV=1	MVSHHN[+1913.677]LTTGATLINEQWLLTTAK	MVSHHNLTTGATLINEQWLLTTAK	114.6781	4592.06145	4	334.32	Glycosylation	FALSE	FALSE	7.5	163.36	HexNAc(4)Hex(5)NeuAc(1)
FS1_14373_1	>sp|P00738|HPT_HUMAN Haptoglobin OS=Homo sapiens OX=9606 GN=HP PE=1 SV=1	MVSHHN[+2204.772]LTTGATLINEQWLLTTAK	MVSHHNLTTGATLINEQWLLTTAK	131.9301	4883.15685	4	338.92	Glycosylation	FALSE	FALSE	7.68	141.7	HexNAc(4)Hex(5)NeuAc(2)
FS1_14373_1	>sp|P00738|HPT_HUMAN Haptoglobin OS=Homo sapiens OX=9606 GN=HP PE=1 SV=1	MVSHHN[+2204.772]LTTGATLINEQWLLTTAK	MVSHHNLTTGATLINEQWLLTTAK	133.774	4883.15685	4	339.84	Glycosylation	FALSE	FALSE	8.08	82.94	HexNAc(4)Hex(5)NeuAc(2)
FS1_14373_1	>sp|P00738|HPT_HUMAN Haptoglobin OS=Homo sapiens OX=9606 GN=HP PE=1 SV=1	MVSHHN[+1913.677]LTTGATLINEQWLLTTAK	MVSHHNLTTGATLINEQWLLTTAK	113.12	4592.06145	5	345.92	Glycosylation	FALSE	FALSE	7.14	211.7	HexNAc(4)Hex(5)NeuAc(1)
FS1_14373_1	>sp|P00738|HPT_HUMAN Haptoglobin OS=Homo sapiens OX=9606 GN=HP PE=1 SV=1	MVSHHN[+1968.638]LTTGATLINEQWLLTTAK	MVSHHNLTTGATLINEQWLLTTAK	108.4762	4647.02265	6	354.09	Glycosylation	FALSE	TRUE	5.76	149.74	DiNAcBac(4)HexA(6)
FS1_14373_1	>sp|P00738|HPT_HUMAN Haptoglobin OS=Homo sapiens OX=9606 GN=HP PE=1 SV=1	MVSHHN[+2204.772]LTTGATLINEQWLLTTAK	MVSHHNLTTGATLINEQWLLTTAK	149.1193	4883.15685	4	363.61	Glycosylation	FALSE	FALSE	8.28	193.01	HexNAc(4)Hex(5)NeuAc(2)
FS1_14373_1	>sp|P00738|HPT_HUMAN Haptoglobin OS=Homo sapiens OX=9606 GN=HP PE=1 SV=1	MVSHHN[+2204.772]LTTGATLINEQWLLTTAK	MVSHHNLTTGATLINEQWLLTTAK	158.3576	4883.15685	4	366.67	Glycosylation	FALSE	FALSE	8.84	127.4	HexNAc(4)Hex(5)NeuAc(2)
FS1_14373_1	>sp|P00738|HPT_HUMAN Haptoglobin OS=Homo sapiens OX=9606 GN=HP PE=1 SV=1	MVSHHN[+2204.772]LTTGATLINEQWLLTTAK	MVSHHNLTTGATLINEQWLLTTAK	114.9824	4883.15685	4	369.33	Glycosylation	FALSE	FALSE	7.36	160.26	HexNAc(4)Hex(5)NeuAc(2)
FS1_14373_1	>sp|P00738|HPT_HUMAN Haptoglobin OS=Homo sapiens OX=9606 GN=HP PE=1 SV=1	MVSHHN[+2204.772]LTTGATLINEQWLLTTAK	MVSHHNLTTGATLINEQWLLTTAK	158.135	4883.15685	4	378.65	Glycosylation	FALSE	FALSE	8.59	18.28	HexNAc(4)Hex(5)NeuAc(2)
FS1_14373_1	>sp|P00738|HPT_HUMAN Haptoglobin OS=Homo sapiens OX=9606 GN=HP PE=1 SV=1	MVSHHN[+2204.772]LTTGATLINEQWLLTTAK	MVSHHNLTTGATLINEQWLLTTAK	125.6329	4883.15685	4	387.17	Glycosylation	FALSE	FALSE	9.93	219.61	HexNAc(4)Hex(5)NeuAc(2)
FS1_14373_1	>sp|P00738|HPT_HUMAN Haptoglobin OS=Homo sapiens OX=9606 GN=HP PE=1 SV=1	MVSHHN[+2204.772]LTTGATLINEQWLLTTAK	MVSHHNLTTGATLINEQWLLTTAK	132.6098	4883.15685	4	388.65	Glycosylation	FALSE	FALSE	8.17	324.39	HexNAc(4)Hex(5)NeuAc(2)
FS1_14373_1	>sp|P00738|HPT_HUMAN Haptoglobin OS=Homo sapiens OX=9606 GN=HP PE=1 SV=1	MVSHHN[+2204.772]LTTGATLINEQWLLTTAK	MVSHHNLTTGATLINEQWLLTTAK	122.3254	4883.15685	4	398.33	Glycosylation	FALSE	FALSE	9.69	137.43	HexNAc(4)Hex(5)NeuAc(2)
FS1_14373_1	>sp|P00738|HPT_HUMAN Haptoglobin OS=Homo sapiens OX=9606 GN=HP PE=1 SV=1	MVSHHN[+2204.772]LTTGATLINEQWLLTTAK	MVSHHNLTTGATLINEQWLLTTAK	113.6916	4883.15685	4	399.2	Glycosylation	FALSE	FALSE	9.92	199.63	HexNAc(4)Hex(5)NeuAc(2)
FS1_14373_1	>sp|P00738|HPT_HUMAN Haptoglobin OS=Homo sapiens OX=9606 GN=HP PE=1 SV=1	MVSHHN[+2204.772]LTTGATLINEQWLLTTAK	MVSHHNLTTGATLINEQWLLTTAK	146.4463	4883.15685	4	401.2	Glycosylation	FALSE	FALSE	9.92	185.44	HexNAc(4)Hex(5)NeuAc(2)
FS1_14373_1	>sp|P00738|HPT_HUMAN Haptoglobin OS=Homo sapiens OX=9606 GN=HP PE=1 SV=1	MVSHHN[+2259.778]LTTGATLINEQWLLTTAK	MVSHHNLTTGATLINEQWLLTTAK	115.6491	4938.16275	4	403.35	Glycosylation	FALSE	FALSE	8.76	403.35	HexNAc(3)Hex(3)NeuAc(4)
FS1_14373_1	>sp|P00738|HPT_HUMAN Haptoglobin OS=Homo sapiens OX=9606 GN=HP PE=1 SV=1	MVSHHN[+2204.772]LTTGATLINEQWLLTTAK	MVSHHNLTTGATLINEQWLLTTAK	161.9903	4883.15685	4	403.85	Glycosylation	FALSE	FALSE	8.39	321.43	HexNAc(4)Hex(5)NeuAc(2)
FS1_14373_1	>sp|P00738|HPT_HUMAN Haptoglobin OS=Homo sapiens OX=9606 GN=HP PE=1 SV=1	MVSHHN[+1913.677]LTTGATLINEQWLLTTAK	MVSHHNLTTGATLINEQWLLTTAK	109.5937	4592.06145	4	408.42	Glycosylation	FALSE	FALSE	9.07	142.07	HexNAc(4)Hex(5)NeuAc(1)
FS1_14373_1	>sp|P00738|HPT_HUMAN Haptoglobin OS=Homo sapiens OX=9606 GN=HP PE=1 SV=1	MVSHHN[+2204.772]LTTGATLINEQWLLTTAK	MVSHHNLTTGATLINEQWLLTTAK	157.1847	4883.15685	4	411	Glycosylation	FALSE	FALSE	9.75	98.78	HexNAc(4)Hex(5)NeuAc(2)
FS1_14373_1	>sp|P00738|HPT_HUMAN Haptoglobin OS=Homo sapiens OX=9606 GN=HP PE=1 SV=1	MVSHHN[+2204.772]LTTGATLINEQWLLTTAK	MVSHHNLTTGATLINEQWLLTTAK	159.6777	4883.15685	4	412.27	Glycosylation	FALSE	FALSE	9.99	168.23	HexNAc(4)Hex(5)NeuAc(2)
FS1_14373_1	>sp|P00738|HPT_HUMAN Haptoglobin OS=Homo sapiens OX=9606 GN=HP PE=1 SV=1	MVSHHN[+1913.677]LTTGATLINEQWLLTTAK	MVSHHNLTTGATLINEQWLLTTAK	112.5608	4592.06145	4	412.29	Glycosylation	FALSE	FALSE	9.43	147.01	HexNAc(4)Hex(5)NeuAc(1)
FS1_14373_1	>sp|P00738|HPT_HUMAN Haptoglobin OS=Homo sapiens OX=9606 GN=HP PE=1 SV=1	MVSHHN[+2204.772]LTTGATLINEQWLLTTAK	MVSHHNLTTGATLINEQWLLTTAK	136.8002	4883.15685	4	412.35	Glycosylation	FALSE	FALSE	8.91	412.35	HexNAc(4)Hex(5)NeuAc(2)
FS1_14373_1	>sp|P00738|HPT_HUMAN Haptoglobin OS=Homo sapiens OX=9606 GN=HP PE=1 SV=1	MVSHHN[+2204.772]LTTGATLINEQWLLTTAK	MVSHHNLTTGATLINEQWLLTTAK	160.2365	4883.15685	4	413.75	Glycosylation	FALSE	FALSE	9.75	159.66	HexNAc(4)Hex(5)NeuAc(2)
FS1_14373_1	>sp|P00738|HPT_HUMAN Haptoglobin OS=Homo sapiens OX=9606 GN=HP PE=1 SV=1	MVSHHN[+1913.677]LTTGATLINEQWLLTTAK	MVSHHNLTTGATLINEQWLLTTAK	110.8224	4592.06145	4	415.14	Glycosylation	FALSE	FALSE	9.31	136.65	HexNAc(4)Hex(5)NeuAc(1)
FS1_14373_1	>sp|P00738|HPT_HUMAN Haptoglobin OS=Homo sapiens OX=9606 GN=HP PE=1 SV=1	MVSHHN[+2204.772]LTTGATLINEQWLLTTAK	MVSHHNLTTGATLINEQWLLTTAK	114.411	4883.15685	4	421.26	Glycosylation	FALSE	FALSE	8.83	214.75	HexNAc(4)Hex(5)NeuAc(2)
FS1_14373_1	>sp|P00738|HPT_HUMAN Haptoglobin OS=Homo sapiens OX=9606 GN=HP PE=1 SV=1	MVSHHN[+2204.772]LTTGATLINEQWLLTTAK	MVSHHNLTTGATLINEQWLLTTAK	154.4425	4883.15685	4	424.55	Glycosylation	FALSE	FALSE	9.75	188.25	HexNAc(4)Hex(5)NeuAc(2)
FS1_14373_1	>sp|P00738|HPT_HUMAN Haptoglobin OS=Homo sapiens OX=9606 GN=HP PE=1 SV=1	MVSHHN[+2204.772]LTTGATLINEQWLLTTAK	MVSHHNLTTGATLINEQWLLTTAK	151.2148	4883.15685	4	426.1	Glycosylation	FALSE	FALSE	9.75	187.35	HexNAc(4)Hex(5)NeuAc(2)
FS1_14373_1	>sp|P00738|HPT_HUMAN Haptoglobin OS=Homo sapiens OX=9606 GN=HP PE=1 SV=1	MVSHHN[+2204.772]LTTGATLINEQWLLTTAK	MVSHHNLTTGATLINEQWLLTTAK	175.8025	4883.15685	4	426.98	Glycosylation	FALSE	FALSE	8.83	212.36	HexNAc(4)Hex(5)NeuAc(2)
FS1_14373_1	>sp|P00738|HPT_HUMAN Haptoglobin OS=Homo sapiens OX=9606 GN=HP PE=1 SV=1	MVSHHN[+2204.772]LTTGATLINEQWLLTTAK	MVSHHNLTTGATLINEQWLLTTAK	121.0906	4883.15685	4	430.16	Glycosylation	FALSE	FALSE	8.83	125.52	HexNAc(4)Hex(5)NeuAc(2)
FS1_14373_1	>sp|P00738|HPT_HUMAN Haptoglobin OS=Homo sapiens OX=9606 GN=HP PE=1 SV=1	MVSHHN[+1913.677]LTTGATLINEQWLLTTAK	MVSHHNLTTGATLINEQWLLTTAK	111.996	4592.06145	4	434.78	Glycosylation	FALSE	FALSE	9.58	152.68	HexNAc(4)Hex(5)NeuAc(1)
FS1_14373_1	>sp|P00738|HPT_HUMAN Haptoglobin OS=Homo sapiens OX=9606 GN=HP PE=1 SV=1	MVSHHN[+2204.772]LTTGATLINEQWLLTTAK	MVSHHNLTTGATLINEQWLLTTAK	124.4309	4883.15685	4	434.78	Glycosylation	FALSE	FALSE	10.02	177.66	HexNAc(4)Hex(5)NeuAc(2)
FS1_14373_1	>sp|P00738|HPT_HUMAN Haptoglobin OS=Homo sapiens OX=9606 GN=HP PE=1 SV=1	MVSHHN[+2204.772]LTTGATLINEQWLLTTAK	MVSHHNLTTGATLINEQWLLTTAK	155.8163	4883.15685	4	438.31	Glycosylation	FALSE	FALSE	10.02	137.55	HexNAc(4)Hex(5)NeuAc(2)
FS1_14373_1	>sp|P00738|HPT_HUMAN Haptoglobin OS=Homo sapiens OX=9606 GN=HP PE=1 SV=1	MVSHHN[+1968.638]LTTGATLINEQWLLTTAK	MVSHHNLTTGATLINEQWLLTTAK	109.8478	4647.02265	4	438.97	Glycosylation	FALSE	TRUE	6.61	129.22	DiNAcBac(4)HexA(6)
FS1_14373_1	>sp|P00738|HPT_HUMAN Haptoglobin OS=Homo sapiens OX=9606 GN=HP PE=1 SV=1	MVSHHN[+2204.772]LTTGATLINEQWLLTTAK	MVSHHNLTTGATLINEQWLLTTAK	163.2425	4883.15685	4	447.33	Glycosylation	FALSE	FALSE	9.79	204.91	HexNAc(4)Hex(5)NeuAc(2)
FS1_14373_1	>sp|P00738|HPT_HUMAN Haptoglobin OS=Homo sapiens OX=9606 GN=HP PE=1 SV=1	MVSHHN[+2204.772]LTTGATLINEQWLLTTAK	MVSHHNLTTGATLINEQWLLTTAK	121.7627	4883.15685	4	449.38	Glycosylation	FALSE	FALSE	9.79	182.61	HexNAc(4)Hex(5)NeuAc(2)
FS1_14373_1	>sp|P00738|HPT_HUMAN Haptoglobin OS=Homo sapiens OX=9606 GN=HP PE=1 SV=1	MVSHHN[+2204.772]LTTGATLINEQWLLTTAK	MVSHHNLTTGATLINEQWLLTTAK	149.8273	4883.15685	4	449.85	Glycosylation	FALSE	FALSE	10.02	140.04	HexNAc(4)Hex(5)NeuAc(2)
FS1_14373_1	>sp|P00738|HPT_HUMAN Haptoglobin OS=Homo sapiens OX=9606 GN=HP PE=1 SV=1	MVSHHN[+2204.772]LTTGATLINEQWLLTTAK	MVSHHNLTTGATLINEQWLLTTAK	151.8754	4883.15685	4	454.48	Glycosylation	FALSE	FALSE	9.82	98.92	HexNAc(4)Hex(5)NeuAc(2)
FS1_14373_1	>sp|P00738|HPT_HUMAN Haptoglobin OS=Homo sapiens OX=9606 GN=HP PE=1 SV=1	MVSHHN[+2204.772]LTTGATLINEQWLLTTAK	MVSHHNLTTGATLINEQWLLTTAK	136.1879	4883.15685	4	455.29	Glycosylation	FALSE	FALSE	10.05	178	HexNAc(4)Hex(5)NeuAc(2)
FS1_14373_1	>sp|P00738|HPT_HUMAN Haptoglobin OS=Homo sapiens OX=9606 GN=HP PE=1 SV=1	MVSHHN[+2278.809]LTTGATLINEQWLLTTAK	MVSHHNLTTGATLINEQWLLTTAK	107.8025	4957.19365	4	455.88	Glycosylation	FALSE	FALSE	8.83	95.1	HexNAc(5)Hex(6)NeuAc(1)
FS1_14373_1	>sp|P00738|HPT_HUMAN Haptoglobin OS=Homo sapiens OX=9606 GN=HP PE=1 SV=1	MVSHHN[+2204.772]LTTGATLINEQWLLTTAK	MVSHHNLTTGATLINEQWLLTTAK	138.9617	4883.15685	4	457.33	Glycosylation	FALSE	FALSE	10.05	156.13	HexNAc(4)Hex(5)NeuAc(2)
FS1_14373_1	>sp|P00738|HPT_HUMAN Haptoglobin OS=Homo sapiens OX=9606 GN=HP PE=1 SV=1	MVSHHN[+2204.772]LTTGATLINEQWLLTTAK	MVSHHNLTTGATLINEQWLLTTAK	156.4768	4883.15685	4	458.94	Glycosylation	FALSE	FALSE	9.82	181.05	HexNAc(4)Hex(5)NeuAc(2)
FS1_14373_1	>sp|P00738|HPT_HUMAN Haptoglobin OS=Homo sapiens OX=9606 GN=HP PE=1 SV=1	MVSHHN[+2204.772]LTTGATLINEQWLLTTAK	MVSHHNLTTGATLINEQWLLTTAK	119.6511	4883.15685	4	465.06	Glycosylation	FALSE	FALSE	10.05	203.22	HexNAc(4)Hex(5)NeuAc(2)
FS1_14373_1	>sp|P00738|HPT_HUMAN Haptoglobin OS=Homo sapiens OX=9606 GN=HP PE=1 SV=1	MVSHHN[+2114.670]LTTGATLINEQWLLTTAK	MVSHHNLTTGATLINEQWLLTTAK	115.8643	4793.05405	4	465.82	Glycosylation	FALSE	FALSE	9.84	384.6	HexNAc(3)Hex(7)NeuAc(1)Phospho(1)
FS1_14373_1	>sp|P00738|HPT_HUMAN Haptoglobin OS=Homo sapiens OX=9606 GN=HP PE=1 SV=1	MVSHHN[+2204.772]LTTGATLINEQWLLTTAK	MVSHHNLTTGATLINEQWLLTTAK	120.5236	4883.15685	4	467.47	Glycosylation	FALSE	FALSE	9.82	178.16	HexNAc(4)Hex(5)NeuAc(2)
FS1_14373_1	>sp|P00738|HPT_HUMAN Haptoglobin OS=Homo sapiens OX=9606 GN=HP PE=1 SV=1	MVSHHN[+1913.677]LTTGATLINEQWLLTTAK	MVSHHNLTTGATLINEQWLLTTAK	175.7278	4592.06145	4	469.34	Glycosylation	FALSE	FALSE	9.64	154	HexNAc(4)Hex(5)NeuAc(1)
FS1_14373_1	>sp|P00738|HPT_HUMAN Haptoglobin OS=Homo sapiens OX=9606 GN=HP PE=1 SV=1	MVSHHN[+1913.677]LTTGATLINEQWLLTTAK	MVSHHNLTTGATLINEQWLLTTAK	110.2085	4592.06145	4	472.96	Glycosylation	FALSE	FALSE	9.82	154.31	HexNAc(4)Hex(5)NeuAc(1)
FS1_14373_1	>sp|P00738|HPT_HUMAN Haptoglobin OS=Homo sapiens OX=9606 GN=HP PE=1 SV=1	MVSHHN[+1913.677]LTTGATLINEQWLLTTAK	MVSHHNLTTGATLINEQWLLTTAK	109.0377	4592.06145	4	474.6	Glycosylation	FALSE	FALSE	10.12	149.93	HexNAc(4)Hex(5)NeuAc(1)
FS1_14373_1	>sp|P00738|HPT_HUMAN Haptoglobin OS=Homo sapiens OX=9606 GN=HP PE=1 SV=1	MVSHHN[+1913.677]LTTGATLINEQWLLTTAK	MVSHHNLTTGATLINEQWLLTTAK	115.2879	4592.06145	4	481.45	Glycosylation	FALSE	FALSE	9.56	144.64	HexNAc(4)Hex(5)NeuAc(1)
FS1_14373_1	>sp|P00738|HPT_HUMAN Haptoglobin OS=Homo sapiens OX=9606 GN=HP PE=1 SV=1	MVSHHN[+1913.677]LTTGATLINEQWLLTTAK	MVSHHNLTTGATLINEQWLLTTAK	113.1745	4592.06145	4	485.67	Glycosylation	FALSE	FALSE	9.45	143.97	HexNAc(4)Hex(5)NeuAc(1)
FS1_14373_1	>sp|P00738|HPT_HUMAN Haptoglobin OS=Homo sapiens OX=9606 GN=HP PE=1 SV=1	MVSHHN[+2204.772]LTTGATLINEQWLLTTAK	MVSHHNLTTGATLINEQWLLTTAK	140.4576	4883.15685	4	485.97	Glycosylation	FALSE	FALSE	10.12	135.1	HexNAc(4)Hex(5)NeuAc(2)
FS1_14373_1	>sp|P00738|HPT_HUMAN Haptoglobin OS=Homo sapiens OX=9606 GN=HP PE=1 SV=1	MVSHHN[+2204.772]LTTGATLINEQWLLTTAK	MVSHHNLTTGATLINEQWLLTTAK	152.4287	4883.15685	4	486.11	Glycosylation	FALSE	FALSE	10.12	164.25	HexNAc(4)Hex(5)NeuAc(2)
FS1_14373_1	>sp|P00738|HPT_HUMAN Haptoglobin OS=Homo sapiens OX=9606 GN=HP PE=1 SV=1	MVSHHN[+2204.772]LTTGATLINEQWLLTTAK	MVSHHNLTTGATLINEQWLLTTAK	117.6554	4883.15685	4	487.59	Glycosylation	FALSE	FALSE	9.88	204.46	HexNAc(4)Hex(5)NeuAc(2)
FS1_14373_1	>sp|P00738|HPT_HUMAN Haptoglobin OS=Homo sapiens OX=9606 GN=HP PE=1 SV=1	MVSHHN[+2861.000]LTTGATLINEQWLLTTAK	MVSHHNLTTGATLINEQWLLTTAK	119.6015	5539.38455	5	488.33	Glycosylation	FALSE	FALSE	9.15	101.92	HexNAc(5)Hex(6)NeuAc(3)
FS1_14373_1	>sp|P00738|HPT_HUMAN Haptoglobin OS=Homo sapiens OX=9606 GN=HP PE=1 SV=1	MVSHHN[+2204.772]LTTGATLINEQWLLTTAK	MVSHHNLTTGATLINEQWLLTTAK	126.2432	4883.15685	4	489.13	Glycosylation	FALSE	FALSE	10.12	174.17	HexNAc(4)Hex(5)NeuAc(2)
FS1_14373_1	>sp|P00738|HPT_HUMAN Haptoglobin OS=Homo sapiens OX=9606 GN=HP PE=1 SV=1	MVSHHN[+2204.772]LTTGATLINEQWLLTTAK	MVSHHNLTTGATLINEQWLLTTAK	147.8859	4883.15685	4	491.05	Glycosylation	FALSE	FALSE	10.12	180.42	HexNAc(4)Hex(5)NeuAc(2)
FS1_14373_1	>sp|P00738|HPT_HUMAN Haptoglobin OS=Homo sapiens OX=9606 GN=HP PE=1 SV=1	MVSHHN[+2204.772]LTTGATLINEQWLLTTAK	MVSHHNLTTGATLINEQWLLTTAK	123.6134	4883.15685	4	493.36	Glycosylation	FALSE	FALSE	10.12	210.63	HexNAc(4)Hex(5)NeuAc(2)
FS1_14373_1	>sp|P00738|HPT_HUMAN Haptoglobin OS=Homo sapiens OX=9606 GN=HP PE=1 SV=1	MVSHHN[+2204.772]LTTGATLINEQWLLTTAK	MVSHHNLTTGATLINEQWLLTTAK	118.9845	4883.15685	4	495.25	Glycosylation	FALSE	FALSE	10.09	238.08	HexNAc(4)Hex(5)NeuAc(2)
FS1_14373_1	>sp|P00738|HPT_HUMAN Haptoglobin OS=Homo sapiens OX=9606 GN=HP PE=1 SV=1	MVSHHN[+2075.730]LTTGATLINEQWLLTTAK	MVSHHNLTTGATLINEQWLLTTAK	108.1689	4754.11425	4	501.33	Glycosylation	FALSE	FALSE	10.09	133.96	HexNAc(4)Hex(6)NeuAc(1)
FS1_14373_1	>sp|P00738|HPT_HUMAN Haptoglobin OS=Homo sapiens OX=9606 GN=HP PE=1 SV=1	MVSHHN[+2643.941]LTTGATLINEQWLLTTAK	MVSHHNLTTGATLINEQWLLTTAK	107.3863	5322.32585	4	501.79	Glycosylation	FALSE	FALSE	10.09	217.17	HexNAc(6)Hex(7)NeuAc(1)
FS1_14373_1	>sp|P00738|HPT_HUMAN Haptoglobin OS=Homo sapiens OX=9606 GN=HP PE=1 SV=1	MVSHHN[+2204.772]LTTGATLINEQWLLTTAK	MVSHHNLTTGATLINEQWLLTTAK	150.5478	4883.15685	4	510.66	Glycosylation	FALSE	FALSE	10.09	155.9	HexNAc(4)Hex(5)NeuAc(2)
FS1_14373_1	>sp|P00738|HPT_HUMAN Haptoglobin OS=Homo sapiens OX=9606 GN=HP PE=1 SV=1	MVSHHN[+2424.867]LTTGATLINEQWLLTTAK	MVSHHNLTTGATLINEQWLLTTAK	107.8073	5103.25155	4	512.21	Glycosylation	FALSE	FALSE	9.86	64.56	HexNAc(5)Hex(6)Fuc(1)NeuAc(1)
FS1_14373_1	>sp|P00738|HPT_HUMAN Haptoglobin OS=Homo sapiens OX=9606 GN=HP PE=1 SV=1	MVSHHN[+2935.037]LTTGATLINEQWLLTTAK	MVSHHNLTTGATLINEQWLLTTAK	112.3746	5613.42125	5	519.66	Glycosylation	FALSE	FALSE	9.23	119.02	HexNAc(6)Hex(7)NeuAc(2)
FS1_14373_1	>sp|P00738|HPT_HUMAN Haptoglobin OS=Homo sapiens OX=9606 GN=HP PE=1 SV=1	MVSHHN[+2204.772]LTTGATLINEQWLLTTAK	MVSHHNLTTGATLINEQWLLTTAK	146.6483	4883.15685	4	524.83	Glycosylation	FALSE	FALSE	10.2	186.75	HexNAc(4)Hex(5)NeuAc(2)
FS1_14373_1	>sp|P00738|HPT_HUMAN Haptoglobin OS=Homo sapiens OX=9606 GN=HP PE=1 SV=1	MVSHHN[+2204.772]LTTGATLINEQWLLTTAK	MVSHHNLTTGATLINEQWLLTTAK	116.5308	4883.15685	4	526.81	Glycosylation	FALSE	FALSE	10.2	239.39	HexNAc(4)Hex(5)NeuAc(2)
FS1_14373_1	>sp|P00738|HPT_HUMAN Haptoglobin OS=Homo sapiens OX=9606 GN=HP PE=1 SV=1	MVSHHN[+2204.772]LTTGATLINEQWLLTTAK	MVSHHNLTTGATLINEQWLLTTAK	153.9812	4883.15685	4	527.48	Glycosylation	FALSE	FALSE	10.2	185.85	HexNAc(4)Hex(5)NeuAc(2)
FS1_14373_1	>sp|P00738|HPT_HUMAN Haptoglobin OS=Homo sapiens OX=9606 GN=HP PE=1 SV=1	MVSHHN[+2204.772]LTTGATLINEQWLLTTAK	MVSHHNLTTGATLINEQWLLTTAK	115.9573	4883.15685	4	538.92	Glycosylation	FALSE	FALSE	10.28	189.8	HexNAc(4)Hex(5)NeuAc(2)
FS1_14373_1	>sp|P00738|HPT_HUMAN Haptoglobin OS=Homo sapiens OX=9606 GN=HP PE=1 SV=1	MVSHHN[+2204.772]LTTGATLINEQWLLTTAK	MVSHHNLTTGATLINEQWLLTTAK	122.948	4883.15685	4	542.43	Glycosylation	FALSE	FALSE	10.04	128.27	HexNAc(4)Hex(5)NeuAc(2)
FS1_14373_1	>sp|P00738|HPT_HUMAN Haptoglobin OS=Homo sapiens OX=9606 GN=HP PE=1 SV=1	MVSHHN[+2204.772]LTTGATLINEQWLLTTAK	MVSHHNLTTGATLINEQWLLTTAK	140.3011	4883.15685	4	545.64	Glycosylation	FALSE	FALSE	10.28	204.88	HexNAc(4)Hex(5)NeuAc(2)
FS1_14373_1	>sp|P00738|HPT_HUMAN Haptoglobin OS=Homo sapiens OX=9606 GN=HP PE=1 SV=1	MVSHHN[+2861.000]LTTGATLINEQWLLTTAK	MVSHHNLTTGATLINEQWLLTTAK	118.2177	5539.38455	4	547.52	Glycosylation	FALSE	FALSE	10.28	68.33	HexNAc(5)Hex(6)NeuAc(3)
FS1_14373_1	>sp|P00738|HPT_HUMAN Haptoglobin OS=Homo sapiens OX=9606 GN=HP PE=1 SV=1	MVSHHN[+2059.735]LTTGATLINEQWLLTTAK	MVSHHNLTTGATLINEQWLLTTAK	108.137	4738.11935	4	557.59	Glycosylation	FALSE	FALSE	9.87	243.39	HexNAc(4)Hex(5)Fuc(1)NeuAc(1)
FS1_14373_1	>sp|P00738|HPT_HUMAN Haptoglobin OS=Homo sapiens OX=9606 GN=HP PE=1 SV=1	MVSHHN[+2204.772]LTTGATLINEQWLLTTAK	MVSHHNLTTGATLINEQWLLTTAK	126.7053	4883.15685	4	607.13	Glycosylation	FALSE	FALSE	12.2	88.6	HexNAc(4)Hex(5)NeuAc(2)
FS1_14373_1	>sp|P00738|HPT_HUMAN Haptoglobin OS=Homo sapiens OX=9606 GN=HP PE=1 SV=1	MVSHHN[+2204.772]LTTGATLINEQWLLTTAK	MVSHHNLTTGATLINEQWLLTTAK	145.5281	4883.15685	4	612.76	Glycosylation	FALSE	FALSE	12.43	180.44	HexNAc(4)Hex(5)NeuAc(2)
FS1_14373_1	>sp|P00738|HPT_HUMAN Haptoglobin OS=Homo sapiens OX=9606 GN=HP PE=1 SV=1	MVSHHN[+1622.582]LTTGATLINEQWLLTTAK	MVSHHNLTTGATLINEQWLLTTAK	104.7817	4300.96605	4	616.32	Glycosylation	FALSE	FALSE	12.43	212.95	HexNAc(4)Hex(5)
FS1_14373_1	>sp|P00738|HPT_HUMAN Haptoglobin OS=Homo sapiens OX=9606 GN=HP PE=1 SV=1	MVSHHN[+2204.772]LTTGATLINEQWLLTTAK	MVSHHNLTTGATLINEQWLLTTAK	154.9502	4883.15685	4	624.29	Glycosylation	FALSE	FALSE	11.99	562.99	HexNAc(4)Hex(5)NeuAc(2)
FS1_14373_1	>sp|P00738|HPT_HUMAN Haptoglobin OS=Homo sapiens OX=9606 GN=HP PE=1 SV=1	MVSHHN[+1913.677]LTTGATLINEQWLLTTAK	MVSHHNLTTGATLINEQWLLTTAK	108.311	4592.06145	4	626.61	Glycosylation	FALSE	FALSE	12.2	150.7	HexNAc(4)Hex(5)NeuAc(1)
FS1_14373_1	>sp|P00738|HPT_HUMAN Haptoglobin OS=Homo sapiens OX=9606 GN=HP PE=1 SV=1	MVSHHN[+2059.735]LTTGATLINEQWLLTTAK	MVSHHNLTTGATLINEQWLLTTAK	108.2113	4738.11935	4	634.99	Glycosylation	FALSE	FALSE	12.43	263.95	HexNAc(4)Hex(5)Fuc(1)NeuAc(1)
FS1_14373_1	>sp|P00738|HPT_HUMAN Haptoglobin OS=Homo sapiens OX=9606 GN=HP PE=1 SV=1	MVSHHN[+1913.677]LTTGATLINEQWLLTTAK	MVSHHNLTTGATLINEQWLLTTAK	113.9031	4592.06145	4	679.17	Glycosylation	FALSE	FALSE	12.81	141.2	HexNAc(4)Hex(5)NeuAc(1)
FS1_14373_1	>sp|P00738|HPT_HUMAN Haptoglobin OS=Homo sapiens OX=9606 GN=HP PE=1 SV=1	MVSHHN[+2204.772]LTTGATLINEQWLLTTAK	MVSHHNLTTGATLINEQWLLTTAK	113.7774	4883.15685	4	707.71	Glycosylation	FALSE	FALSE	14.43	206.21	HexNAc(4)Hex(5)NeuAc(2)
FS1_14373_1	>sp|P00738|HPT_HUMAN Haptoglobin OS=Homo sapiens OX=9606 GN=HP PE=1 SV=1	MVSHHN[+2569.905]LTTGATLINEQWLLTTAK	MVSHHNLTTGATLINEQWLLTTAK	118.4978	5248.28905	5	877.63	Glycosylation	FALSE	FALSE	16.47	186.73	HexNAc(5)Hex(6)NeuAc(2)
FS1_14373_1	>sp|P00738|HPT_HUMAN Haptoglobin OS=Homo sapiens OX=9606 GN=HP PE=1 SV=1	MVSHHN[+2204.772]LTTGATLINEQWLLTTAK	MVSHHNLTTGATLINEQWLLTTAK	118.4277	4883.15685	5	925.68	Glycosylation	FALSE	FALSE	17.25	803	HexNAc(4)Hex(5)NeuAc(2)
FS1_14373_1	>sp|P00738|HPT_HUMAN Haptoglobin OS=Homo sapiens OX=9606 GN=HP PE=1 SV=1	M[+15.995]VSHHN[+2204.772]LTTGATLINEQWLLTTAK	MVSHHNLTTGATLINEQWLLTTAK	112.5874	4899.15185	4	249.18	Glycosylation	FALSE	FALSE	7.75	67.65	HexNAc(4)Hex(5)NeuAc(2)
FS1_14373_1	>sp|P00738|HPT_HUMAN Haptoglobin OS=Homo sapiens OX=9606 GN=HP PE=1 SV=1	M[+15.995]VSHHN[+2350.830]LTTGATLINEQWLLTTAK	MVSHHNLTTGATLINEQWLLTTAK	112.259	5045.20975	4	265.55	Glycosylation	FALSE	FALSE	7.9	265.55	HexNAc(4)Hex(5)Fuc(1)NeuAc(2)
FS1_14373_1	>sp|P00738|HPT_HUMAN Haptoglobin OS=Homo sapiens OX=9606 GN=HP PE=1 SV=1	M[+15.995]VSHHN[+2350.830]LTTGATLINEQWLLTTAK	MVSHHNLTTGATLINEQWLLTTAK	112.1802	5045.20975	4	278.64	Glycosylation	FALSE	FALSE	7.96	228.91	HexNAc(4)Hex(5)Fuc(1)NeuAc(2)
FS1_14373_1	>sp|P00738|HPT_HUMAN Haptoglobin OS=Homo sapiens OX=9606 GN=HP PE=1 SV=1	M[+15.995]VSHHN[+2259.778]LTTGATLINEQWLLTTAK	MVSHHNLTTGATLINEQWLLTTAK	113.2425	4954.15765	4	291.52	Glycosylation	FALSE	FALSE	6.63	291.52	HexNAc(3)Hex(3)NeuAc(4)
FS1_14373_1	>sp|P00738|HPT_HUMAN Haptoglobin OS=Homo sapiens OX=9606 GN=HP PE=1 SV=1	M[+15.995]VSHHN[+2569.905]LTTGATLINEQWLLTTAK	MVSHHNLTTGATLINEQWLLTTAK	111.7434	5264.28395	4	346.14	Glycosylation	FALSE	FALSE	8.45	43.95	HexNAc(5)Hex(6)NeuAc(2)
FS1_14373_1	>sp|P00738|HPT_HUMAN Haptoglobin OS=Homo sapiens OX=9606 GN=HP PE=1 SV=1	M[+15.995]VSHHN[+2204.772]LTTGATLINEQWLLTTAK	MVSHHNLTTGATLINEQWLLTTAK	112.972	4899.15185	4	376.25	Glycosylation	FALSE	FALSE	8.89	165.18	HexNAc(4)Hex(5)NeuAc(2)
FS1_14373_1	>sp|P00738|HPT_HUMAN Haptoglobin OS=Homo sapiens OX=9606 GN=HP PE=1 SV=1	M[+15.995]VSHHN[+2180.718]LTTGATLINEQWLLTTAK	MVSHHNLTTGATLINEQWLLTTAK	108.1111	4875.09765	4	410.04	Glycosylation	FALSE	FALSE	6.44	328.96	HexNAc(5)Hex(4)Fuc(1)NeuAc(1)Sulfo(1)
FS1_14373_1	>sp|P00738|HPT_HUMAN Haptoglobin OS=Homo sapiens OX=9606 GN=HP PE=1 SV=1	M[+15.995]VSHHN[+1913.677]LTTGATLINEQWLLTTAK	MVSHHNLTTGATLINEQWLLTTAK	107.2533	4608.05635	5	447.8	Glycosylation	FALSE	FALSE	7.46	223.06	HexNAc(4)Hex(5)NeuAc(1)
FS1_14373_1	>sp|P00738|HPT_HUMAN Haptoglobin OS=Homo sapiens OX=9606 GN=HP PE=1 SV=1	M[+15.995]VSHHN[+1913.677]LTTGATLINEQWLLTTAK	MVSHHNLTTGATLINEQWLLTTAK	107.902	4608.05635	4	508.6	Glycosylation	FALSE	FALSE	9.86	173.25	HexNAc(4)Hex(5)NeuAc(1)
FS1_14373_1	>sp|P00738|HPT_HUMAN Haptoglobin OS=Homo sapiens OX=9606 GN=HP PE=1 SV=1	NLFLN[+2935.037]HSEN[+2861.000]ATAK	NLFLNHSENATAK	67.992	7253.76265	5	212.04	Glycosylation	FALSE	FALSE	4.34	0	HexNAc(6)Hex(7)NeuAc(2),HexNAc(5)Hex(6)NeuAc(3)
FS1_14373_1	>sp|P00738|HPT_HUMAN Haptoglobin OS=Homo sapiens OX=9606 GN=HP PE=1 SV=1	NLFLN[+2861.000]HSEN[+2935.037]ATAK	NLFLNHSENATAK	67.1688	7253.76265	5	214.13	Glycosylation	FALSE	FALSE	3.49	0	HexNAc(5)Hex(6)NeuAc(3),HexNAc(6)Hex(7)NeuAc(2)
FS1_14373_1	>sp|P00738|HPT_HUMAN Haptoglobin OS=Homo sapiens OX=9606 GN=HP PE=1 SV=1	NLFLN[+1913.677]HSEN[+2569.905]ATAK	NLFLNHSENATAK	52.5067	5941.30735	5	225.43	Glycosylation	FALSE	FALSE	5.46	13.06	HexNAc(4)Hex(5)NeuAc(1),HexNAc(5)Hex(6)NeuAc(2)
FS1_14373_1	>sp|P00738|HPT_HUMAN Haptoglobin OS=Homo sapiens OX=9606 GN=HP PE=1 SV=1	DIAPTLTLYVGKK	DIAPTLTLYVGKK	94.1563	1417.81745	3	351.2	None	FALSE	NA	7.54	341.2	NA
FS1_14373_1	>sp|P00738|HPT_HUMAN Haptoglobin OS=Homo sapiens OX=9606 GN=HP PE=1 SV=1	DIAPTLTLYVGK[+162.053]K	DIAPTLTLYVGKK	93.3839	1579.87035	3	260.12	Glycation	FALSE	NA	6.21	44.59	NA
FS1_14373_1	>sp|P00738|HPT_HUMAN Haptoglobin OS=Homo sapiens OX=9606 GN=HP PE=1 SV=1	DIAPTLTLYVGK[+162.053]K	DIAPTLTLYVGKK	92.7783	1579.87035	3	468.57	Glycation	FALSE	NA	8.7	42.98	NA
FS1_14373_1	>sp|P00738|HPT_HUMAN Haptoglobin OS=Homo sapiens OX=9606 GN=HP PE=1 SV=1	K[+162.053]QLVEIEK	KQLVEIEK	37.7603	1147.63305	2	211.78	Glycation	FALSE	NA	2.22	72.4	NA
FS1_14373_1	>sp|P00738|HPT_HUMAN Haptoglobin OS=Homo sapiens OX=9606 GN=HP PE=1 SV=1	QLVEIEK	QLVEIEK	50.1346	857.48525	2	216.46	None	FALSE	NA	2.47	26.36	NA
FS1_14373_1	>sp|P00738|HPT_HUMAN Haptoglobin OS=Homo sapiens OX=9606 GN=HP PE=1 SV=1	VVLHPN[+2350.830]YSQVDIGLIK	VVLHPNYSQVDIGLIK	105.1357	4144.83375	4	211.43	Glycosylation	FALSE	FALSE	4.72	211.43	HexNAc(4)Hex(5)Fuc(1)NeuAc(2)
FS1_14373_1	>sp|P00738|HPT_HUMAN Haptoglobin OS=Homo sapiens OX=9606 GN=HP PE=1 SV=1	VVLHPN[+2204.772]YSQVDIGLIK	VVLHPNYSQVDIGLIK	109.4774	3998.77585	4	213.16	Glycosylation	FALSE	FALSE	4.27	41.96	HexNAc(4)Hex(5)NeuAc(2)
FS1_14373_1	>sp|P00738|HPT_HUMAN Haptoglobin OS=Homo sapiens OX=9606 GN=HP PE=1 SV=1	VVLHPN[+3663.286]YSQVDIGLIK	VVLHPNYSQVDIGLIK	116.1636	5457.28895	4	220.17	Glycosylation	FALSE	FALSE	4.76	162.77	HexNAc(6)Hex(7)Fuc(1)NeuAc(4)
FS1_14373_1	>sp|P00738|HPT_HUMAN Haptoglobin OS=Homo sapiens OX=9606 GN=HP PE=1 SV=1	VVLHPN[+3517.228]YSQVDIGLIK	VVLHPNYSQVDIGLIK	115.8711	5311.23105	4	220.42	Glycosylation	FALSE	FALSE	4.43	146.02	HexNAc(6)Hex(7)NeuAc(4)
FS1_14373_1	>sp|P00738|HPT_HUMAN Haptoglobin OS=Homo sapiens OX=9606 GN=HP PE=1 SV=1	VVLHPN[+2278.809]YSQVDIGLIK	VVLHPNYSQVDIGLIK	100.3711	4072.81265	4	221.16	Glycosylation	FALSE	FALSE	5.43	138.65	HexNAc(5)Hex(6)NeuAc(1)
FS1_14373_1	>sp|P00738|HPT_HUMAN Haptoglobin OS=Homo sapiens OX=9606 GN=HP PE=1 SV=1	VVLHPN[+2278.809]YSQVDIGLIK	VVLHPNYSQVDIGLIK	99.501	4072.81265	5	226.32	Glycosylation	FALSE	FALSE	5.42	112.2	HexNAc(5)Hex(6)NeuAc(1)
FS1_14373_1	>sp|P00738|HPT_HUMAN Haptoglobin OS=Homo sapiens OX=9606 GN=HP PE=1 SV=1	VVLHPN[+3663.286]YSQVDIGLIK	VVLHPNYSQVDIGLIK	116.4841	5457.28895	4	230.01	Glycosylation	FALSE	FALSE	5.89	181.57	HexNAc(6)Hex(7)Fuc(1)NeuAc(4)
FS1_14373_1	>sp|P00738|HPT_HUMAN Haptoglobin OS=Homo sapiens OX=9606 GN=HP PE=1 SV=1	VVLHPN[+2204.772]YSQVDIGLIK	VVLHPNYSQVDIGLIK	110.3898	3998.77585	4	231.8	Glycosylation	FALSE	FALSE	5.75	90.18	HexNAc(4)Hex(5)NeuAc(2)
FS1_14373_1	>sp|P00738|HPT_HUMAN Haptoglobin OS=Homo sapiens OX=9606 GN=HP PE=1 SV=1	VVLHPN[+3517.228]YSQVDIGLIK	VVLHPNYSQVDIGLIK	117.5015	5311.23105	5	240.78	Glycosylation	FALSE	FALSE	5.84	141.91	HexNAc(6)Hex(7)NeuAc(4)
FS1_14373_1	>sp|P00738|HPT_HUMAN Haptoglobin OS=Homo sapiens OX=9606 GN=HP PE=1 SV=1	VVLHPN[+2259.778]YSQVDIGLIK	VVLHPNYSQVDIGLIK	106.6735	4053.78165	4	252.23	Glycosylation	FALSE	FALSE	5.06	209.34	HexNAc(3)Hex(3)NeuAc(4)
FS1_14373_1	>sp|P00738|HPT_HUMAN Haptoglobin OS=Homo sapiens OX=9606 GN=HP PE=1 SV=1	VVLHPN[+2259.778]YSQVDIGLIK	VVLHPNYSQVDIGLIK	107.3363	4053.78165	4	260.59	Glycosylation	FALSE	FALSE	5.06	135.72	HexNAc(3)Hex(3)NeuAc(4)
FS1_14373_1	>sp|P00738|HPT_HUMAN Haptoglobin OS=Homo sapiens OX=9606 GN=HP PE=1 SV=1	VVLHPN[+2643.941]YSQVDIGLIK	VVLHPNYSQVDIGLIK	97.682	4437.94485	4	269.27	Glycosylation	FALSE	FALSE	5.86	166.38	HexNAc(6)Hex(7)NeuAc(1)
FS1_14373_1	>sp|P00738|HPT_HUMAN Haptoglobin OS=Homo sapiens OX=9606 GN=HP PE=1 SV=1	VVLHPN[+2259.778]YSQVDIGLIK	VVLHPNYSQVDIGLIK	109.6727	4053.78165	4	271.69	Glycosylation	FALSE	FALSE	4.94	145.59	HexNAc(3)Hex(3)NeuAc(4)
FS1_14373_1	>sp|P00738|HPT_HUMAN Haptoglobin OS=Homo sapiens OX=9606 GN=HP PE=1 SV=1	VVLHPN[+2861.000]YSQVDIGLIK	VVLHPNYSQVDIGLIK	111.7547	4655.00345	4	275.78	Glycosylation	FALSE	FALSE	6.18	20.79	HexNAc(5)Hex(6)NeuAc(3)
FS1_14373_1	>sp|P00738|HPT_HUMAN Haptoglobin OS=Homo sapiens OX=9606 GN=HP PE=1 SV=1	VVLHPN[+3517.228]YSQVDIGLIK	VVLHPNYSQVDIGLIK	116.8907	5311.23105	4	279.14	Glycosylation	FALSE	FALSE	6.32	214.4	HexNAc(6)Hex(7)NeuAc(4)
FS1_14373_1	>sp|P00738|HPT_HUMAN Haptoglobin OS=Homo sapiens OX=9606 GN=HP PE=1 SV=1	VVLHPN[+2569.905]YSQVDIGLIK	VVLHPNYSQVDIGLIK	109.2431	4363.90805	4	282.95	Glycosylation	FALSE	FALSE	6.07	205.36	HexNAc(5)Hex(6)NeuAc(2)
FS1_14373_1	>sp|P00738|HPT_HUMAN Haptoglobin OS=Homo sapiens OX=9606 GN=HP PE=1 SV=1	VVLHPN[+2259.778]YSQVDIGLIK	VVLHPNYSQVDIGLIK	110.1115	4053.78165	4	284.83	Glycosylation	FALSE	FALSE	4.67	98.46	HexNAc(3)Hex(3)NeuAc(4)
FS1_14373_1	>sp|P00738|HPT_HUMAN Haptoglobin OS=Homo sapiens OX=9606 GN=HP PE=1 SV=1	VVLHPN[+1548.545]YSQVDIGLIK	VVLHPNYSQVDIGLIK	104.9267	3342.54825	3	332.21	Glycosylation	FALSE	FALSE	6.29	124.99	HexNAc(3)Hex(4)NeuAc(1)
FS1_14373_1	>sp|P00738|HPT_HUMAN Haptoglobin OS=Homo sapiens OX=9606 GN=HP PE=1 SV=1	VVLHPN[+3081.095]YSQVDIGLIK	VVLHPNYSQVDIGLIK	103.5614	4875.09815	4	342.36	Glycosylation	FALSE	FALSE	6.4	257.94	HexNAc(6)Hex(7)Fuc(1)NeuAc(2)
FS1_14373_1	>sp|P00738|HPT_HUMAN Haptoglobin OS=Homo sapiens OX=9606 GN=HP PE=1 SV=1	VVLHPN[+2715.963]YSQVDIGLIK	VVLHPNYSQVDIGLIK	104.8318	4509.96595	4	346.12	Glycosylation	FALSE	FALSE	6.62	158.38	HexNAc(5)Hex(6)Fuc(1)NeuAc(2)
FS1_14373_1	>sp|P00738|HPT_HUMAN Haptoglobin OS=Homo sapiens OX=9606 GN=HP PE=1 SV=1	VVLHPN[+3226.132]YSQVDIGLIK	VVLHPNYSQVDIGLIK	109.3984	5020.13565	4	354.21	Glycosylation	FALSE	FALSE	6.61	256.8	HexNAc(6)Hex(7)NeuAc(3)
FS1_14373_1	>sp|P00738|HPT_HUMAN Haptoglobin OS=Homo sapiens OX=9606 GN=HP PE=1 SV=1	VVLHPN[+3007.058]YSQVDIGLIK	VVLHPNYSQVDIGLIK	110.4146	4801.06135	4	362.4	Glycosylation	FALSE	FALSE	6.61	32.29	HexNAc(5)Hex(6)Fuc(1)NeuAc(3)
FS1_14373_1	>sp|P00738|HPT_HUMAN Haptoglobin OS=Homo sapiens OX=9606 GN=HP PE=1 SV=1	VVLHPN[+2935.037]YSQVDIGLIK	VVLHPNYSQVDIGLIK	104.5235	4729.04025	4	362.68	Glycosylation	FALSE	FALSE	6.61	120.44	HexNAc(6)Hex(7)NeuAc(2)
FS1_14373_1	>sp|P00738|HPT_HUMAN Haptoglobin OS=Homo sapiens OX=9606 GN=HP PE=1 SV=1	VVLHPN[+2935.037]YSQVDIGLIK	VVLHPNYSQVDIGLIK	104.2172	4729.04025	4	370.48	Glycosylation	FALSE	FALSE	6.45	100.25	HexNAc(6)Hex(7)NeuAc(2)
FS1_14373_1	>sp|P00738|HPT_HUMAN Haptoglobin OS=Homo sapiens OX=9606 GN=HP PE=1 SV=1	VVLHPN[+2569.905]YSQVDIGLIK	VVLHPNYSQVDIGLIK	107.6986	4363.90805	4	371.46	Glycosylation	FALSE	FALSE	6.66	167.38	HexNAc(5)Hex(6)NeuAc(2)
FS1_14373_1	>sp|P00738|HPT_HUMAN Haptoglobin OS=Homo sapiens OX=9606 GN=HP PE=1 SV=1	VVLHPN[+2278.809]YSQVDIGLIK	VVLHPNYSQVDIGLIK	102.135	4072.81265	4	373.63	Glycosylation	FALSE	FALSE	5.98	240.99	HexNAc(5)Hex(6)NeuAc(1)
FS1_14373_1	>sp|P00738|HPT_HUMAN Haptoglobin OS=Homo sapiens OX=9606 GN=HP PE=1 SV=1	VVLHPN[+2278.809]YSQVDIGLIK	VVLHPNYSQVDIGLIK	104.2053	4072.81265	4	379.37	Glycosylation	FALSE	FALSE	6.3	206.03	HexNAc(5)Hex(6)NeuAc(1)
FS1_14373_1	>sp|P00738|HPT_HUMAN Haptoglobin OS=Homo sapiens OX=9606 GN=HP PE=1 SV=1	VVLHPN[+2861.000]YSQVDIGLIK	VVLHPNYSQVDIGLIK	109.9085	4655.00345	5	386.05	Glycosylation	FALSE	FALSE	6.19	64.08	HexNAc(5)Hex(6)NeuAc(3)
FS1_14373_1	>sp|P00738|HPT_HUMAN Haptoglobin OS=Homo sapiens OX=9606 GN=HP PE=1 SV=1	VVLHPN[+3007.058]YSQVDIGLIK	VVLHPNYSQVDIGLIK	109.6129	4801.06135	4	386.14	Glycosylation	FALSE	FALSE	6.68	75.52	HexNAc(5)Hex(6)Fuc(1)NeuAc(3)
FS1_14373_1	>sp|P00738|HPT_HUMAN Haptoglobin OS=Homo sapiens OX=9606 GN=HP PE=1 SV=1	VVLHPN[+2204.772]YSQVDIGLIK	VVLHPNYSQVDIGLIK	105.5011	3998.77585	5	387.19	Glycosylation	FALSE	FALSE	6.55	100.69	HexNAc(4)Hex(5)NeuAc(2)
FS1_14373_1	>sp|P00738|HPT_HUMAN Haptoglobin OS=Homo sapiens OX=9606 GN=HP PE=1 SV=1	VVLHPN[+2861.000]YSQVDIGLIK	VVLHPNYSQVDIGLIK	110.6186	4655.00345	4	401.53	Glycosylation	FALSE	FALSE	6.49	139.46	HexNAc(5)Hex(6)NeuAc(3)
FS1_14373_1	>sp|P00738|HPT_HUMAN Haptoglobin OS=Homo sapiens OX=9606 GN=HP PE=1 SV=1	VVLHPN[+2204.772]YSQVDIGLIK	VVLHPNYSQVDIGLIK	175.7568	3998.77585	4	402.34	Glycosylation	FALSE	FALSE	6.3	200.68	HexNAc(4)Hex(5)NeuAc(2)
FS1_14373_1	>sp|P00738|HPT_HUMAN Haptoglobin OS=Homo sapiens OX=9606 GN=HP PE=1 SV=1	VVLHPN[+2935.037]YSQVDIGLIK	VVLHPNYSQVDIGLIK	103.6685	4729.04025	4	407.62	Glycosylation	FALSE	FALSE	6.85	99.47	HexNAc(6)Hex(7)NeuAc(2)
FS1_14373_1	>sp|P00738|HPT_HUMAN Haptoglobin OS=Homo sapiens OX=9606 GN=HP PE=1 SV=1	VVLHPN[+2715.963]YSQVDIGLIK	VVLHPNYSQVDIGLIK	104.2714	4509.96595	4	420.37	Glycosylation	FALSE	FALSE	6.81	135.11	HexNAc(5)Hex(6)Fuc(1)NeuAc(2)
FS1_14373_1	>sp|P00738|HPT_HUMAN Haptoglobin OS=Homo sapiens OX=9606 GN=HP PE=1 SV=1	VVLHPN[+2935.037]YSQVDIGLIK	VVLHPNYSQVDIGLIK	104.4498	4729.04025	4	460.65	Glycosylation	FALSE	FALSE	6.98	153.57	HexNAc(6)Hex(7)NeuAc(2)
FS1_14373_1	>sp|P00738|HPT_HUMAN Haptoglobin OS=Homo sapiens OX=9606 GN=HP PE=1 SV=1	VVLHPN[+2350.830]YSQVDIGLIK	VVLHPNYSQVDIGLIK	104.0181	4144.83375	4	484.4	Glycosylation	FALSE	FALSE	6.83	349.66	HexNAc(4)Hex(5)Fuc(1)NeuAc(2)
FS1_14373_1	>sp|P00738|HPT_HUMAN Haptoglobin OS=Homo sapiens OX=9606 GN=HP PE=1 SV=1	VVLHPN[+2569.905]YSQVDIGLIK	VVLHPNYSQVDIGLIK	105.5967	4363.90805	4	486.41	Glycosylation	FALSE	FALSE	6.53	190.17	HexNAc(5)Hex(6)NeuAc(2)
FS1_14373_1	>sp|P00738|HPT_HUMAN Haptoglobin OS=Homo sapiens OX=9606 GN=HP PE=1 SV=1	VVLHPN[+2278.809]YSQVDIGLIK	VVLHPNYSQVDIGLIK	99.7893	4072.81265	4	501.59	Glycosylation	FALSE	FALSE	6.68	254.2	HexNAc(5)Hex(6)NeuAc(1)
FS1_14373_1	>sp|P00738|HPT_HUMAN Haptoglobin OS=Homo sapiens OX=9606 GN=HP PE=1 SV=1	VVLHPN[+2935.037]YSQVDIGLIK	VVLHPNYSQVDIGLIK	103.8302	4729.04025	4	515.3	Glycosylation	FALSE	FALSE	8.24	107.15	HexNAc(6)Hex(7)NeuAc(2)
FS1_14373_1	>sp|P00738|HPT_HUMAN Haptoglobin OS=Homo sapiens OX=9606 GN=HP PE=1 SV=1	VVLHPN[+2569.905]YSQVDIGLIK	VVLHPNYSQVDIGLIK	108.3691	4363.90805	4	525.42	Glycosylation	FALSE	FALSE	6.91	338.77	HexNAc(5)Hex(6)NeuAc(2)
FS1_14373_1	>sp|P00738|HPT_HUMAN Haptoglobin OS=Homo sapiens OX=9606 GN=HP PE=1 SV=1	VVLHPN[+2278.809]YSQVDIGLIK	VVLHPNYSQVDIGLIK	104.3099	4072.81265	4	527.49	Glycosylation	FALSE	FALSE	5.83	306.47	HexNAc(5)Hex(6)NeuAc(1)
FS1_14373_1	>sp|P00738|HPT_HUMAN Haptoglobin OS=Homo sapiens OX=9606 GN=HP PE=1 SV=1	VVLHPN[+2204.772]YSQVDIGLIK	VVLHPNYSQVDIGLIK	104.9362	3998.77585	5	559.36	Glycosylation	FALSE	FALSE	6.68	184.79	HexNAc(4)Hex(5)NeuAc(2)
FS1_14373_1	>sp|P00738|HPT_HUMAN Haptoglobin OS=Homo sapiens OX=9606 GN=HP PE=1 SV=1	VVLHPN[+2935.037]YSQVDIGLIK	VVLHPNYSQVDIGLIK	103.7036	4729.04025	4	564.72	Glycosylation	FALSE	FALSE	8.58	137.94	HexNAc(6)Hex(7)NeuAc(2)
FS1_14373_1	>sp|P00738|HPT_HUMAN Haptoglobin OS=Homo sapiens OX=9606 GN=HP PE=1 SV=1	VVLHPN[+2569.905]YSQVDIGLIK	VVLHPNYSQVDIGLIK	109.795	4363.90805	4	565.94	Glycosylation	FALSE	FALSE	8.58	129.83	HexNAc(5)Hex(6)NeuAc(2)
FS1_14373_1	>sp|P00738|HPT_HUMAN Haptoglobin OS=Homo sapiens OX=9606 GN=HP PE=1 SV=1	VVLHPN[+2059.735]YSQVDIGLIK	VVLHPNYSQVDIGLIK	99.7525	3853.73835	4	581.58	Glycosylation	FALSE	FALSE	8.9	443.46	HexNAc(4)Hex(5)Fuc(1)NeuAc(1)
FS1_14373_1	>sp|P00738|HPT_HUMAN Haptoglobin OS=Homo sapiens OX=9606 GN=HP PE=1 SV=1	VVLHPN[+2204.772]YSQVDIGLIK	VVLHPNYSQVDIGLIK	107.5953	3998.77585	4	590.45	Glycosylation	FALSE	FALSE	9.02	230.37	HexNAc(4)Hex(5)NeuAc(2)
FS1_14373_1	>sp|P00738|HPT_HUMAN Haptoglobin OS=Homo sapiens OX=9606 GN=HP PE=1 SV=1	VVLHPN[+2350.830]YSQVDIGLIK	VVLHPNYSQVDIGLIK	104.0682	4144.83375	4	603.77	Glycosylation	FALSE	FALSE	10.58	480.02	HexNAc(4)Hex(5)Fuc(1)NeuAc(2)
FS1_14373_1	>sp|P00738|HPT_HUMAN Haptoglobin OS=Homo sapiens OX=9606 GN=HP PE=1 SV=1	VVLHPN[+2204.772]YSQVDIGLIK	VVLHPNYSQVDIGLIK	108.1609	3998.77585	4	608.33	Glycosylation	FALSE	FALSE	9.28	242.03	HexNAc(4)Hex(5)NeuAc(2)
FS1_14373_1	>sp|P00738|HPT_HUMAN Haptoglobin OS=Homo sapiens OX=9606 GN=HP PE=1 SV=1	VVLHPN[+2424.867]YSQVDIGLIK	VVLHPNYSQVDIGLIK	99.2084	4218.87055	4	641.88	Glycosylation	FALSE	FALSE	10.58	101.92	HexNAc(5)Hex(6)Fuc(1)NeuAc(1)
FS1_14373_1	>sp|P00738|HPT_HUMAN Haptoglobin OS=Homo sapiens OX=9606 GN=HP PE=1 SV=1	VVLHPN[+2643.941]YSQVDIGLIK	VVLHPNYSQVDIGLIK	98.6875	4437.94485	4	651.05	Glycosylation	FALSE	FALSE	11.58	238.22	HexNAc(6)Hex(7)NeuAc(1)
FS1_14373_1	>sp|P00738|HPT_HUMAN Haptoglobin OS=Homo sapiens OX=9606 GN=HP PE=1 SV=1	VVLHPN[+1913.677]YSQVDIGLIK	VVLHPNYSQVDIGLIK	104.6822	3707.68045	4	664.2	Glycosylation	FALSE	FALSE	10.74	469.59	HexNAc(4)Hex(5)NeuAc(1)
FS1_14373_1	>sp|P00738|HPT_HUMAN Haptoglobin OS=Homo sapiens OX=9606 GN=HP PE=1 SV=1	VVLHPN[+2569.905]YSQVDIGLIK	VVLHPNYSQVDIGLIK	110.477	4363.90805	4	670.47	Glycosylation	FALSE	FALSE	11.35	213.79	HexNAc(5)Hex(6)NeuAc(2)
FS1_14373_1	>sp|P00738|HPT_HUMAN Haptoglobin OS=Homo sapiens OX=9606 GN=HP PE=1 SV=1	VVLHPN[+2569.905]YSQVDIGLIK	VVLHPNYSQVDIGLIK	104.3187	4363.90805	4	681.61	Glycosylation	FALSE	FALSE	11.58	226.98	HexNAc(5)Hex(6)NeuAc(2)
FS1_14373_1	>sp|P00738|HPT_HUMAN Haptoglobin OS=Homo sapiens OX=9606 GN=HP PE=1 SV=1	VVLHPN[+2204.772]YSQVDIGLIK	VVLHPNYSQVDIGLIK	105.1586	3998.77585	4	693.5	Glycosylation	FALSE	FALSE	11.17	297.64	HexNAc(4)Hex(5)NeuAc(2)
FS1_14373_1	>sp|P00738|HPT_HUMAN Haptoglobin OS=Homo sapiens OX=9606 GN=HP PE=1 SV=1	VVLHPN[+2204.772]YSQVDIGLIK	VVLHPNYSQVDIGLIK	106.7744	3998.77585	4	702.24	Glycosylation	FALSE	FALSE	12.35	294.79	HexNAc(4)Hex(5)NeuAc(2)
FS1_14373_1	>sp|P00738|HPT_HUMAN Haptoglobin OS=Homo sapiens OX=9606 GN=HP PE=1 SV=1	VVLHPN[+1987.714]YSQVDIGLIK	VVLHPNYSQVDIGLIK	99.3626	3781.71725	4	771.69	Glycosylation	FALSE	FALSE	11.17	643.07	HexNAc(5)Hex(6)
FS1_14373_1	>sp|P00738|HPT_HUMAN Haptoglobin OS=Homo sapiens OX=9606 GN=HP PE=1 SV=1	VVLHPN[+2278.809]YSQVDIGLIK	VVLHPNYSQVDIGLIK	99.1744	4072.81265	4	887.6	Glycosylation	FALSE	FALSE	15.35	341.92	HexNAc(5)Hex(6)NeuAc(1)
FS1_14373_1	>sp|P00738|HPT_HUMAN Haptoglobin OS=Homo sapiens OX=9606 GN=HP PE=1 SV=1	VVLHPN[+1913.677]YSQVDIGLIK	VVLHPNYSQVDIGLIK	105.9238	3707.68045	4	897.29	Glycosylation	FALSE	FALSE	15.35	658.54	HexNAc(4)Hex(5)NeuAc(1)
FS1_14373_1	>sp|P00738|HPT_HUMAN Haptoglobin OS=Homo sapiens OX=9606 GN=HP PE=1 SV=1	VMPIC[+57.021]LPSK	VMPICLPSK	82.3534	1043.55015	2	257.82	None	FALSE	NA	5.28	199.56	NA
FS1_14373_1	>sp|P00738|HPT_HUMAN Haptoglobin OS=Homo sapiens OX=9606 GN=HP PE=1 SV=1	VMPIC[+57.021]LPSKDYAEVGR	VMPICLPSKDYAEVGR	91.6525	1833.91115	3	265.56	None	FALSE	NA	7.48	247.27	NA
FS1_14373_1	>sp|P00738|HPT_HUMAN Haptoglobin OS=Homo sapiens OX=9606 GN=HP PE=1 SV=1	VMPIC[+57.021]LPSK[+162.053]DYAEVGR	VMPICLPSKDYAEVGR	90.7204	1995.96395	3	418.56	Glycation	FALSE	NA	7.95	348.36	NA
FS1_14373_1	>sp|P00738|HPT_HUMAN Haptoglobin OS=Homo sapiens OX=9606 GN=HP PE=1 SV=1	DYAEVGR	DYAEVGR	27.8611	808.37095	2	295.66	None	FALSE	NA	5.26	141.15	NA
FS1_14373_1	>sp|P00738|HPT_HUMAN Haptoglobin OS=Homo sapiens OX=9606 GN=HP PE=1 SV=1	VGYVSGWGR	VGYVSGWGR	63.2	979.48695	2	216.3	None	FALSE	NA	4.42	171.41	NA
FS1_14373_1	>sp|P00738|HPT_HUMAN Haptoglobin OS=Homo sapiens OX=9606 GN=HP PE=1 SV=1	NANFK[+162.053]FTDHLK	NANFKFTDHLK	55.731	1495.73015	3	214.58	Glycation	FALSE	NA	4.4	152.67	NA
FS1_14373_1	>sp|P00738|HPT_HUMAN Haptoglobin OS=Homo sapiens OX=9606 GN=HP PE=1 SV=1	NANFK[+162.053]FTDHLK	NANFKFTDHLK	55.1545	1495.73015	3	470.08	Glycation	FALSE	NA	6.78	236.86	NA
FS1_14373_1	>sp|P00738|HPT_HUMAN Haptoglobin OS=Homo sapiens OX=9606 GN=HP PE=1 SV=1	FTDHLK[+162.053]YVMLPVADQDQC[+57.021]IR	FTDHLKYVMLPVADQDQCIR	98.6135	2610.24525	4	993.89	Glycation	FALSE	NA	19.36	913.9	NA
FS1_14373_1	>sp|P00738|HPT_HUMAN Haptoglobin OS=Homo sapiens OX=9606 GN=HP PE=1 SV=1	HYEGSTVPEK	HYEGSTVPEK	18.4769	1145.53475	2	225.31	None	FALSE	NA	5.65	221.35	NA
FS1_14373_1	>sp|P00738|HPT_HUMAN Haptoglobin OS=Homo sapiens OX=9606 GN=HP PE=1 SV=1	HYEGSTVPEKK	HYEGSTVPEKK	15.1095	1273.62965	3	201.52	None	FALSE	NA	4.69	191.61	NA
FS1_14373_1	>sp|P00738|HPT_HUMAN Haptoglobin OS=Homo sapiens OX=9606 GN=HP PE=1 SV=1	HYEGSTVPEK[+162.053]K	HYEGSTVPEKK	16.7479	1435.68255	3	201.18	Glycation	FALSE	NA	2.22	29.11	NA
FS1_14373_1	>sp|P00738|HPT_HUMAN Haptoglobin OS=Homo sapiens OX=9606 GN=HP PE=1 SV=1	HYEGSTVPEK[+162.053]K	HYEGSTVPEKK	15.3081	1435.68255	3	203.48	Glycation	FALSE	NA	2.56	35.87	NA
FS1_14373_1	>sp|P00738|HPT_HUMAN Haptoglobin OS=Homo sapiens OX=9606 GN=HP PE=1 SV=1	HYEGSTVPEK[+162.053]K	HYEGSTVPEKK	15.3649	1435.68255	3	291.51	Glycation	FALSE	NA	5.47	9.88	NA
FS1_14373_1	>sp|P00738|HPT_HUMAN Haptoglobin OS=Homo sapiens OX=9606 GN=HP PE=1 SV=1	HYEGSTVPEK[+162.053]K	HYEGSTVPEKK	15.7676	1435.68255	3	405.67	Glycation	FALSE	NA	6.55	42.29	NA
FS1_14373_1	>sp|P00738|HPT_HUMAN Haptoglobin OS=Homo sapiens OX=9606 GN=HP PE=1 SV=1	HYEGSTVPEK[+162.053]K	HYEGSTVPEKK	15.2074	1435.68255	3	417.72	Glycation	FALSE	NA	6.04	31.29	NA
FS1_14373_1	>sp|P00738|HPT_HUMAN Haptoglobin OS=Homo sapiens OX=9606 GN=HP PE=1 SV=1	TPK[+162.053]SPVGVQPILNEHTFC[+57.021]AGMSK	TPKSPVGVQPILNEHTFCAGMSK	89.1101	2659.29805	4	983.15	Glycation	FALSE	NA	19.57	953.34	NA
FS1_14373_1	>sp|P00738|HPT_HUMAN Haptoglobin OS=Homo sapiens OX=9606 GN=HP PE=1 SV=1	TPK[+162.053]SPVGVQPILNEHTFC[+57.021]AGM[+15.995]SK	TPKSPVGVQPILNEHTFCAGMSK	81.946	2675.29295	4	621.79	Glycation	FALSE	NA	12.34	593.2	NA
FS1_14373_1	>sp|P00738|HPT_HUMAN Haptoglobin OS=Homo sapiens OX=9606 GN=HP PE=1 SV=1	SPVGVQPILNEHTFC[+57.021]AGMSK	SPVGVQPILNEHTFCAGMSK	95.035	2171.04975	3	246.08	None	FALSE	NA	7.14	246.08	NA
FS1_14373_1	>sp|P00738|HPT_HUMAN Haptoglobin OS=Homo sapiens OX=9606 GN=HP PE=1 SV=1	VTSIQDWVQK[+162.053]TIAEN	VTSIQDWVQKTIAEN	120.9963	1892.93615	3	356.28	Glycation	FALSE	NA	5.91	350.26	NA
FS1_14373_1	>sp|P00738|HPT_HUMAN Haptoglobin OS=Homo sapiens OX=9606 GN=HP PE=1 SV=1	VTSIQDWVQK[+162.053]TIAEN	VTSIQDWVQKTIAEN	121.5556	1892.93615	3	458.17	Glycation	FALSE	NA	7.64	437.41	NA
FS1_14373_1	>sp|P01023|A2MG_HUMAN Alpha-2-macroglobulin OS=Homo sapiens OX=9606 GN=A2M PE=1 SV=3	GC[+57.021]VLLSYLN[+2350.830]ETVTVSASLESVR	GCVLLSYLNETVTVSASLESVR	163.1424	4747.05555	4	209.65	Glycosylation	FALSE	FALSE	4.88	107.6	HexNAc(4)Hex(5)Fuc(1)NeuAc(2)
FS1_14373_1	>sp|P01023|A2MG_HUMAN Alpha-2-macroglobulin OS=Homo sapiens OX=9606 GN=A2M PE=1 SV=3	GC[+57.021]VLLSYLN[+2059.735]ETVTVSASLESVR	GCVLLSYLNETVTVSASLESVR	149.3325	4455.96005	4	213.57	Glycosylation	FALSE	FALSE	5.12	113.22	HexNAc(4)Hex(5)Fuc(1)NeuAc(1)
FS1_14373_1	>sp|P01023|A2MG_HUMAN Alpha-2-macroglobulin OS=Homo sapiens OX=9606 GN=A2M PE=1 SV=3	GC[+57.021]VLLSYLN[+2424.867]ETVTVSASLESVR	GCVLLSYLNETVTVSASLESVR	144.7347	4821.09225	4	213.69	Glycosylation	FALSE	FALSE	3.16	71.59	HexNAc(5)Hex(6)Fuc(1)NeuAc(1)
FS1_14373_1	>sp|P01023|A2MG_HUMAN Alpha-2-macroglobulin OS=Homo sapiens OX=9606 GN=A2M PE=1 SV=3	GC[+57.021]VLLSYLN[+1913.677]ETVTVSASLESVR	GCVLLSYLNETVTVSASLESVR	159.3861	4309.90215	4	218.2	Glycosylation	FALSE	FALSE	3.14	112.64	HexNAc(4)Hex(5)NeuAc(1)
FS1_14373_1	>sp|P01023|A2MG_HUMAN Alpha-2-macroglobulin OS=Homo sapiens OX=9606 GN=A2M PE=1 SV=3	GC[+57.021]VLLSYLN[+2350.830]ETVTVSASLESVR	GCVLLSYLNETVTVSASLESVR	155.0513	4747.05555	4	218.44	Glycosylation	FALSE	FALSE	5.06	142.04	HexNAc(4)Hex(5)Fuc(1)NeuAc(2)
FS1_14373_1	>sp|P01023|A2MG_HUMAN Alpha-2-macroglobulin OS=Homo sapiens OX=9606 GN=A2M PE=1 SV=3	GC[+57.021]VLLSYLN[+2350.830]ETVTVSASLESVR	GCVLLSYLNETVTVSASLESVR	156.177	4747.05555	4	219.9	Glycosylation	FALSE	FALSE	4.8	149.45	HexNAc(4)Hex(5)Fuc(1)NeuAc(2)
FS1_14373_1	>sp|P01023|A2MG_HUMAN Alpha-2-macroglobulin OS=Homo sapiens OX=9606 GN=A2M PE=1 SV=3	GC[+57.021]VLLSYLN[+2059.735]ETVTVSASLESVR	GCVLLSYLNETVTVSASLESVR	146.8204	4455.96005	4	220.37	Glycosylation	FALSE	FALSE	4.69	125.3	HexNAc(4)Hex(5)Fuc(1)NeuAc(1)
FS1_14373_1	>sp|P01023|A2MG_HUMAN Alpha-2-macroglobulin OS=Homo sapiens OX=9606 GN=A2M PE=1 SV=3	GC[+57.021]VLLSYLN[+2350.830]ETVTVSASLESVR	GCVLLSYLNETVTVSASLESVR	157.093	4747.05555	4	225.95	Glycosylation	FALSE	FALSE	6.29	130.74	HexNAc(4)Hex(5)Fuc(1)NeuAc(2)
FS1_14373_1	>sp|P01023|A2MG_HUMAN Alpha-2-macroglobulin OS=Homo sapiens OX=9606 GN=A2M PE=1 SV=3	GC[+57.021]VLLSYLN[+2204.772]ETVTVSASLESVR	GCVLLSYLNETVTVSASLESVR	157.5534	4600.99755	4	231.37	Glycosylation	FALSE	FALSE	6.68	89.08	HexNAc(4)Hex(5)NeuAc(2)
FS1_14373_1	>sp|P01023|A2MG_HUMAN Alpha-2-macroglobulin OS=Homo sapiens OX=9606 GN=A2M PE=1 SV=3	GC[+57.021]VLLSYLN[+2350.830]ETVTVSASLESVR	GCVLLSYLNETVTVSASLESVR	163.7138	4747.05555	4	232.68	Glycosylation	FALSE	FALSE	6.27	150.66	HexNAc(4)Hex(5)Fuc(1)NeuAc(2)
FS1_14373_1	>sp|P01023|A2MG_HUMAN Alpha-2-macroglobulin OS=Homo sapiens OX=9606 GN=A2M PE=1 SV=3	GC[+57.021]VLLSYLN[+2350.830]ETVTVSASLESVR	GCVLLSYLNETVTVSASLESVR	154.458	4747.05555	4	236.04	Glycosylation	FALSE	FALSE	6.04	150.81	HexNAc(4)Hex(5)Fuc(1)NeuAc(2)
FS1_14373_1	>sp|P01023|A2MG_HUMAN Alpha-2-macroglobulin OS=Homo sapiens OX=9606 GN=A2M PE=1 SV=3	GC[+57.021]VLLSYLN[+2204.772]ETVTVSASLESVR	GCVLLSYLNETVTVSASLESVR	159.5814	4600.99755	4	249.86	Glycosylation	FALSE	FALSE	6.6	98.62	HexNAc(4)Hex(5)NeuAc(2)
FS1_14373_1	>sp|P01023|A2MG_HUMAN Alpha-2-macroglobulin OS=Homo sapiens OX=9606 GN=A2M PE=1 SV=3	GC[+57.021]VLLSYLN[+2059.735]ETVTVSASLESVR	GCVLLSYLNETVTVSASLESVR	150.4717	4455.96005	4	264.84	Glycosylation	FALSE	FALSE	6	167.81	HexNAc(4)Hex(5)Fuc(1)NeuAc(1)
FS1_14373_1	>sp|P01023|A2MG_HUMAN Alpha-2-macroglobulin OS=Homo sapiens OX=9606 GN=A2M PE=1 SV=3	GC[+57.021]VLLSYLN[+2204.772]ETVTVSASLESVR	GCVLLSYLNETVTVSASLESVR	164.4679	4600.99755	4	284.16	Glycosylation	FALSE	FALSE	6.4	100.99	HexNAc(4)Hex(5)NeuAc(2)
FS1_14373_1	>sp|P01023|A2MG_HUMAN Alpha-2-macroglobulin OS=Homo sapiens OX=9606 GN=A2M PE=1 SV=3	GC[+57.021]VLLSYLN[+1913.677]ETVTVSASLESVR	GCVLLSYLNETVTVSASLESVR	150.6598	4309.90215	4	294.4	Glycosylation	FALSE	FALSE	6.22	178.65	HexNAc(4)Hex(5)NeuAc(1)
FS1_14373_1	>sp|P01023|A2MG_HUMAN Alpha-2-macroglobulin OS=Homo sapiens OX=9606 GN=A2M PE=1 SV=3	GC[+57.021]VLLSYLN[+2350.830]ETVTVSASLESVR	GCVLLSYLNETVTVSASLESVR	151.8335	4747.05555	4	300.36	Glycosylation	FALSE	FALSE	5.96	194.13	HexNAc(4)Hex(5)Fuc(1)NeuAc(2)
FS1_14373_1	>sp|P01023|A2MG_HUMAN Alpha-2-macroglobulin OS=Homo sapiens OX=9606 GN=A2M PE=1 SV=3	GC[+57.021]VLLSYLN[+2204.772]ETVTVSASLESVR	GCVLLSYLNETVTVSASLESVR	161.4651	4600.99755	4	309.73	Glycosylation	FALSE	FALSE	5.02	200.98	HexNAc(4)Hex(5)NeuAc(2)
FS1_14373_1	>sp|P01023|A2MG_HUMAN Alpha-2-macroglobulin OS=Homo sapiens OX=9606 GN=A2M PE=1 SV=3	GC[+57.021]VLLSYLN[+2059.735]ETVTVSASLESVR	GCVLLSYLNETVTVSASLESVR	146.0967	4455.96005	4	330.31	Glycosylation	FALSE	FALSE	6.67	141.03	HexNAc(4)Hex(5)Fuc(1)NeuAc(1)
FS1_14373_1	>sp|P01023|A2MG_HUMAN Alpha-2-macroglobulin OS=Homo sapiens OX=9606 GN=A2M PE=1 SV=3	GC[+57.021]VLLSYLN[+2350.830]ETVTVSASLESVR	GCVLLSYLNETVTVSASLESVR	152.1416	4747.05555	4	346.85	Glycosylation	FALSE	FALSE	7.09	254.11	HexNAc(4)Hex(5)Fuc(1)NeuAc(2)
FS1_14373_1	>sp|P01023|A2MG_HUMAN Alpha-2-macroglobulin OS=Homo sapiens OX=9606 GN=A2M PE=1 SV=3	GC[+57.021]VLLSYLN[+2204.772]ETVTVSASLESVR	GCVLLSYLNETVTVSASLESVR	162.5477	4600.99755	4	348.27	Glycosylation	FALSE	FALSE	6.56	38.38	HexNAc(4)Hex(5)NeuAc(2)
FS1_14373_1	>sp|P01023|A2MG_HUMAN Alpha-2-macroglobulin OS=Homo sapiens OX=9606 GN=A2M PE=1 SV=3	GC[+57.021]VLLSYLN[+1913.677]ETVTVSASLESVR	GCVLLSYLNETVTVSASLESVR	149.3632	4309.90215	4	354.72	Glycosylation	FALSE	FALSE	6.55	92.18	HexNAc(4)Hex(5)NeuAc(1)
FS1_14373_1	>sp|P01023|A2MG_HUMAN Alpha-2-macroglobulin OS=Homo sapiens OX=9606 GN=A2M PE=1 SV=3	GC[+57.021]VLLSYLN[+2204.772]ETVTVSASLESVR	GCVLLSYLNETVTVSASLESVR	160.7107	4600.99755	4	357.42	Glycosylation	FALSE	FALSE	6.19	95.93	HexNAc(4)Hex(5)NeuAc(2)
FS1_14373_1	>sp|P01023|A2MG_HUMAN Alpha-2-macroglobulin OS=Homo sapiens OX=9606 GN=A2M PE=1 SV=3	GC[+57.021]VLLSYLN[+2350.830]ETVTVSASLESVR	GCVLLSYLNETVTVSASLESVR	148.6062	4747.05555	4	364.6	Glycosylation	FALSE	FALSE	7.28	261.69	HexNAc(4)Hex(5)Fuc(1)NeuAc(2)
FS1_14373_1	>sp|P01023|A2MG_HUMAN Alpha-2-macroglobulin OS=Homo sapiens OX=9606 GN=A2M PE=1 SV=3	GC[+57.021]VLLSYLN[+2204.772]ETVTVSASLESVR	GCVLLSYLNETVTVSASLESVR	163.8023	4600.99755	4	369.72	Glycosylation	FALSE	FALSE	6.43	76.87	HexNAc(4)Hex(5)NeuAc(2)
FS1_14373_1	>sp|P01023|A2MG_HUMAN Alpha-2-macroglobulin OS=Homo sapiens OX=9606 GN=A2M PE=1 SV=3	GC[+57.021]VLLSYLN[+2350.830]ETVTVSASLESVR	GCVLLSYLNETVTVSASLESVR	152.5927	4747.05555	4	369.88	Glycosylation	FALSE	FALSE	7.36	273.99	HexNAc(4)Hex(5)Fuc(1)NeuAc(2)
FS1_14373_1	>sp|P01023|A2MG_HUMAN Alpha-2-macroglobulin OS=Homo sapiens OX=9606 GN=A2M PE=1 SV=3	GC[+57.021]VLLSYLN[+2059.735]ETVTVSASLESVR	GCVLLSYLNETVTVSASLESVR	147.9045	4455.96005	4	393.67	Glycosylation	FALSE	FALSE	6.23	251.47	HexNAc(4)Hex(5)Fuc(1)NeuAc(1)
FS1_14373_1	>sp|P01023|A2MG_HUMAN Alpha-2-macroglobulin OS=Homo sapiens OX=9606 GN=A2M PE=1 SV=3	GC[+57.021]VLLSYLN[+1913.677]ETVTVSASLESVR	GCVLLSYLNETVTVSASLESVR	149.5328	4309.90215	4	401.62	Glycosylation	FALSE	FALSE	6.44	165.7	HexNAc(4)Hex(5)NeuAc(1)
FS1_14373_1	>sp|P01023|A2MG_HUMAN Alpha-2-macroglobulin OS=Homo sapiens OX=9606 GN=A2M PE=1 SV=3	GC[+57.021]VLLSYLN[+2204.772]ETVTVSASLESVR	GCVLLSYLNETVTVSASLESVR	151.2641	4600.99755	4	409.54	Glycosylation	FALSE	FALSE	6.79	58.93	HexNAc(4)Hex(5)NeuAc(2)
FS1_14373_1	>sp|P01023|A2MG_HUMAN Alpha-2-macroglobulin OS=Homo sapiens OX=9606 GN=A2M PE=1 SV=3	GC[+57.021]VLLSYLN[+2350.830]ETVTVSASLESVR	GCVLLSYLNETVTVSASLESVR	150.4976	4747.05555	4	409.86	Glycosylation	FALSE	FALSE	7.39	302.04	HexNAc(4)Hex(5)Fuc(1)NeuAc(2)
FS1_14373_1	>sp|P01023|A2MG_HUMAN Alpha-2-macroglobulin OS=Homo sapiens OX=9606 GN=A2M PE=1 SV=3	GC[+57.021]VLLSYLN[+2204.772]ETVTVSASLESVR	GCVLLSYLNETVTVSASLESVR	162.9739	4600.99755	4	416.53	Glycosylation	FALSE	FALSE	7.18	88.62	HexNAc(4)Hex(5)NeuAc(2)
FS1_14373_1	>sp|P01023|A2MG_HUMAN Alpha-2-macroglobulin OS=Homo sapiens OX=9606 GN=A2M PE=1 SV=3	GC[+57.021]VLLSYLN[+2204.772]ETVTVSASLESVR	GCVLLSYLNETVTVSASLESVR	156.993	4600.99755	4	421.5	Glycosylation	FALSE	FALSE	7.41	111.17	HexNAc(4)Hex(5)NeuAc(2)
FS1_14373_1	>sp|P01023|A2MG_HUMAN Alpha-2-macroglobulin OS=Homo sapiens OX=9606 GN=A2M PE=1 SV=3	GC[+57.021]VLLSYLN[+2204.772]ETVTVSASLESVR	GCVLLSYLNETVTVSASLESVR	158.2161	4600.99755	4	422.58	Glycosylation	FALSE	FALSE	7.05	59.04	HexNAc(4)Hex(5)NeuAc(2)
FS1_14373_1	>sp|P01023|A2MG_HUMAN Alpha-2-macroglobulin OS=Homo sapiens OX=9606 GN=A2M PE=1 SV=3	GC[+57.021]VLLSYLN[+2204.772]ETVTVSASLESVR	GCVLLSYLNETVTVSASLESVR	162.8666	4600.99755	4	427.02	Glycosylation	FALSE	FALSE	6.62	133.83	HexNAc(4)Hex(5)NeuAc(2)
FS1_14373_1	>sp|P01023|A2MG_HUMAN Alpha-2-macroglobulin OS=Homo sapiens OX=9606 GN=A2M PE=1 SV=3	GC[+57.021]VLLSYLN[+2350.830]ETVTVSASLESVR	GCVLLSYLNETVTVSASLESVR	148.0415	4747.05555	4	428.49	Glycosylation	FALSE	FALSE	7.46	298	HexNAc(4)Hex(5)Fuc(1)NeuAc(2)
FS1_14373_1	>sp|P01023|A2MG_HUMAN Alpha-2-macroglobulin OS=Homo sapiens OX=9606 GN=A2M PE=1 SV=3	GC[+57.021]VLLSYLN[+2204.772]ETVTVSASLESVR	GCVLLSYLNETVTVSASLESVR	154.5904	4600.99755	4	433.73	Glycosylation	FALSE	FALSE	6.42	71.25	HexNAc(4)Hex(5)NeuAc(2)
FS1_14373_1	>sp|P01023|A2MG_HUMAN Alpha-2-macroglobulin OS=Homo sapiens OX=9606 GN=A2M PE=1 SV=3	GC[+57.021]VLLSYLN[+2204.772]ETVTVSASLESVR	GCVLLSYLNETVTVSASLESVR	163.2505	4600.99755	4	433.92	Glycosylation	FALSE	FALSE	7.21	94.28	HexNAc(4)Hex(5)NeuAc(2)
FS1_14373_1	>sp|P01023|A2MG_HUMAN Alpha-2-macroglobulin OS=Homo sapiens OX=9606 GN=A2M PE=1 SV=3	GC[+57.021]VLLSYLN[+2204.772]ETVTVSASLESVR	GCVLLSYLNETVTVSASLESVR	158.8671	4600.99755	4	441.07	Glycosylation	FALSE	FALSE	7.26	122.68	HexNAc(4)Hex(5)NeuAc(2)
FS1_14373_1	>sp|P01023|A2MG_HUMAN Alpha-2-macroglobulin OS=Homo sapiens OX=9606 GN=A2M PE=1 SV=3	GC[+57.021]VLLSYLN[+2204.772]ETVTVSASLESVR	GCVLLSYLNETVTVSASLESVR	175.8115	4600.99755	4	442.38	Glycosylation	FALSE	FALSE	7.26	120.64	HexNAc(4)Hex(5)NeuAc(2)
FS1_14373_1	>sp|P01023|A2MG_HUMAN Alpha-2-macroglobulin OS=Homo sapiens OX=9606 GN=A2M PE=1 SV=3	GC[+57.021]VLLSYLN[+2204.772]ETVTVSASLESVR	GCVLLSYLNETVTVSASLESVR	150.0283	4600.99755	4	457.35	Glycosylation	FALSE	FALSE	7.14	57.45	HexNAc(4)Hex(5)NeuAc(2)
FS1_14373_1	>sp|P01023|A2MG_HUMAN Alpha-2-macroglobulin OS=Homo sapiens OX=9606 GN=A2M PE=1 SV=3	GC[+57.021]VLLSYLN[+1913.677]ETVTVSASLESVR	GCVLLSYLNETVTVSASLESVR	148.0007	4309.90215	4	457.79	Glycosylation	FALSE	FALSE	5.75	112.18	HexNAc(4)Hex(5)NeuAc(1)
FS1_14373_1	>sp|P01023|A2MG_HUMAN Alpha-2-macroglobulin OS=Homo sapiens OX=9606 GN=A2M PE=1 SV=3	GC[+57.021]VLLSYLN[+2204.772]ETVTVSASLESVR	GCVLLSYLNETVTVSASLESVR	150.593	4600.99755	4	464.19	Glycosylation	FALSE	FALSE	7.29	131.48	HexNAc(4)Hex(5)NeuAc(2)
FS1_14373_1	>sp|P01023|A2MG_HUMAN Alpha-2-macroglobulin OS=Homo sapiens OX=9606 GN=A2M PE=1 SV=3	GC[+57.021]VLLSYLN[+2204.772]ETVTVSASLESVR	GCVLLSYLNETVTVSASLESVR	148.9101	4600.99755	4	493.72	Glycosylation	FALSE	FALSE	7.61	127.39	HexNAc(4)Hex(5)NeuAc(2)
FS1_14373_1	>sp|P01023|A2MG_HUMAN Alpha-2-macroglobulin OS=Homo sapiens OX=9606 GN=A2M PE=1 SV=3	GC[+57.021]VLLSYLN[+2059.735]ETVTVSASLESVR	GCVLLSYLNETVTVSASLESVR	145.4689	4455.96005	4	500.46	Glycosylation	FALSE	FALSE	7.46	192.21	HexNAc(4)Hex(5)Fuc(1)NeuAc(1)
FS1_14373_1	>sp|P01023|A2MG_HUMAN Alpha-2-macroglobulin OS=Homo sapiens OX=9606 GN=A2M PE=1 SV=3	GC[+57.021]VLLSYLN[+2059.735]ETVTVSASLESVR	GCVLLSYLNETVTVSASLESVR	144.8625	4455.96005	4	512.81	Glycosylation	FALSE	FALSE	7.46	185.91	HexNAc(4)Hex(5)Fuc(1)NeuAc(1)
FS1_14373_1	>sp|P01023|A2MG_HUMAN Alpha-2-macroglobulin OS=Homo sapiens OX=9606 GN=A2M PE=1 SV=3	GC[+57.021]VLLSYLN[+2204.772]ETVTVSASLESVR	GCVLLSYLNETVTVSASLESVR	152.6388	4600.99755	4	530.37	Glycosylation	FALSE	FALSE	9.01	116.53	HexNAc(4)Hex(5)NeuAc(2)
FS1_14373_1	>sp|P01023|A2MG_HUMAN Alpha-2-macroglobulin OS=Homo sapiens OX=9606 GN=A2M PE=1 SV=3	GC[+57.021]VLLSYLN[+2350.830]ETVTVSASLESVR	GCVLLSYLNETVTVSASLESVR	147.6646	4747.05555	4	560.22	Glycosylation	FALSE	FALSE	8.22	374.33	HexNAc(4)Hex(5)Fuc(1)NeuAc(2)
FS1_14373_1	>sp|P01023|A2MG_HUMAN Alpha-2-macroglobulin OS=Homo sapiens OX=9606 GN=A2M PE=1 SV=3	GC[+57.021]VLLSYLN[+2204.772]ETVTVSASLESVR	GCVLLSYLNETVTVSASLESVR	148.3495	4600.99755	4	649.27	Glycosylation	FALSE	FALSE	11.25	108.36	HexNAc(4)Hex(5)NeuAc(2)
FS1_14373_1	>sp|P01023|A2MG_HUMAN Alpha-2-macroglobulin OS=Homo sapiens OX=9606 GN=A2M PE=1 SV=3	GC[+57.021]VLLSYLN[+1913.677]ETVTVSASLESVR	GCVLLSYLNETVTVSASLESVR	145.9784	4309.90215	4	753.6	Glycosylation	FALSE	FALSE	14.25	296.56	HexNAc(4)Hex(5)NeuAc(1)
FS1_14373_1	>sp|P01023|A2MG_HUMAN Alpha-2-macroglobulin OS=Homo sapiens OX=9606 GN=A2M PE=1 SV=3	GC[+57.021]VLLSYLN[+1913.677]ETVTVSASLESVR	GCVLLSYLNETVTVSASLESVR	145.3201	4309.90215	4	900.78	Glycosylation	FALSE	FALSE	17.25	267.33	HexNAc(4)Hex(5)NeuAc(1)
FS1_14373_1	>sp|P01023|A2MG_HUMAN Alpha-2-macroglobulin OS=Homo sapiens OX=9606 GN=A2M PE=1 SV=3	NEDSLVFVQTDK[+162.053]SIYKPGQTVK	NEDSLVFVQTDKSIYKPGQTVK	83.206	2657.34305	4	723.61	Glycation	FALSE	NA	14.34	278.03	NA
FS1_14373_1	>sp|P01023|A2MG_HUMAN Alpha-2-macroglobulin OS=Homo sapiens OX=9606 GN=A2M PE=1 SV=3	SIYK[+162.053]PGQTVK	SIYKPGQTVK	29.3247	1281.68105	3	321.56	Glycation	FALSE	NA	6.11	124.21	NA
FS1_14373_1	>sp|P01023|A2MG_HUMAN Alpha-2-macroglobulin OS=Homo sapiens OX=9606 GN=A2M PE=1 SV=3	SIYK[+162.053]PGQTVK	SIYKPGQTVK	29.8759	1281.68105	3	350.46	Glycation	FALSE	NA	6.06	196.93	NA
FS1_14373_1	>sp|P01023|A2MG_HUMAN Alpha-2-macroglobulin OS=Homo sapiens OX=9606 GN=A2M PE=1 SV=3	SIYKPGQTVK[+162.053]FR	SIYKPGQTVKFR	50.7773	1584.85055	3	236.89	Glycation	FALSE	NA	5.84	147.75	NA
FS1_14373_1	>sp|P01023|A2MG_HUMAN Alpha-2-macroglobulin OS=Homo sapiens OX=9606 GN=A2M PE=1 SV=3	VVSMDENFHPLNELIPLVYIQDPK[+162.053]GNR	VVSMDENFHPLNELIPLVYIQDPKGNR	139.9412	3298.65385	4	959.98	Glycation	FALSE	NA	19.24	891.96	NA
FS1_14373_1	>sp|P01023|A2MG_HUMAN Alpha-2-macroglobulin OS=Homo sapiens OX=9606 GN=A2M PE=1 SV=3	IITILEEEMN[+1913.677]VSVC[+57.021]GLYTYGK	IITILEEEMNVSVCGLYTYGK	156.0368	4344.87795	4	201.05	Glycosylation	FALSE	FALSE	4.7	66.44	HexNAc(4)Hex(5)NeuAc(1)
FS1_14373_1	>sp|P01023|A2MG_HUMAN Alpha-2-macroglobulin OS=Homo sapiens OX=9606 GN=A2M PE=1 SV=3	IITILEEEMN[+1913.677]VSVC[+57.021]GLYTYGK	IITILEEEMNVSVCGLYTYGK	152.1493	4344.87795	4	232.01	Glycosylation	FALSE	FALSE	6.06	56.04	HexNAc(4)Hex(5)NeuAc(1)
FS1_14373_1	>sp|P01023|A2MG_HUMAN Alpha-2-macroglobulin OS=Homo sapiens OX=9606 GN=A2M PE=1 SV=3	IITILEEEMN[+1913.677]VSVC[+57.021]GLYTYGK	IITILEEEMNVSVCGLYTYGK	157.1002	4344.87795	4	234.67	Glycosylation	FALSE	FALSE	5.87	42.31	HexNAc(4)Hex(5)NeuAc(1)
FS1_14373_1	>sp|P01023|A2MG_HUMAN Alpha-2-macroglobulin OS=Homo sapiens OX=9606 GN=A2M PE=1 SV=3	IITILEEEMN[+1913.677]VSVC[+57.021]GLYTYGK	IITILEEEMNVSVCGLYTYGK	146.2965	4344.87795	4	243.63	Glycosylation	FALSE	FALSE	5.67	50	HexNAc(4)Hex(5)NeuAc(1)
FS1_14373_1	>sp|P01023|A2MG_HUMAN Alpha-2-macroglobulin OS=Homo sapiens OX=9606 GN=A2M PE=1 SV=3	IITILEEEMN[+1913.677]VSVC[+57.021]GLYTYGK	IITILEEEMNVSVCGLYTYGK	146.6799	4344.87795	4	250.54	Glycosylation	FALSE	FALSE	5.78	58.9	HexNAc(4)Hex(5)NeuAc(1)
FS1_14373_1	>sp|P01023|A2MG_HUMAN Alpha-2-macroglobulin OS=Homo sapiens OX=9606 GN=A2M PE=1 SV=3	IITILEEEMN[+2204.772]VSVC[+57.021]GLYTYGK	IITILEEEMNVSVCGLYTYGK	140.5636	4635.97335	4	256.09	Glycosylation	FALSE	FALSE	6.03	136.56	HexNAc(4)Hex(5)NeuAc(2)
FS1_14373_1	>sp|P01023|A2MG_HUMAN Alpha-2-macroglobulin OS=Homo sapiens OX=9606 GN=A2M PE=1 SV=3	IITILEEEMN[+2204.772]VSVC[+57.021]GLYTYGK	IITILEEEMNVSVCGLYTYGK	153.9325	4635.97335	4	263.66	Glycosylation	FALSE	FALSE	6.13	138.83	HexNAc(4)Hex(5)NeuAc(2)
FS1_14373_1	>sp|P01023|A2MG_HUMAN Alpha-2-macroglobulin OS=Homo sapiens OX=9606 GN=A2M PE=1 SV=3	IITILEEEMN[+1913.677]VSVC[+57.021]GLYTYGK	IITILEEEMNVSVCGLYTYGK	149.2885	4344.87795	4	268.12	Glycosylation	FALSE	FALSE	6.18	34.55	HexNAc(4)Hex(5)NeuAc(1)
FS1_14373_1	>sp|P01023|A2MG_HUMAN Alpha-2-macroglobulin OS=Homo sapiens OX=9606 GN=A2M PE=1 SV=3	IITILEEEMN[+1913.677]VSVC[+57.021]GLYTYGK	IITILEEEMNVSVCGLYTYGK	150.4151	4344.87795	4	271.56	Glycosylation	FALSE	FALSE	6.19	68.66	HexNAc(4)Hex(5)NeuAc(1)
FS1_14373_1	>sp|P01023|A2MG_HUMAN Alpha-2-macroglobulin OS=Homo sapiens OX=9606 GN=A2M PE=1 SV=3	IITILEEEMN[+2204.772]VSVC[+57.021]GLYTYGK	IITILEEEMNVSVCGLYTYGK	160.8735	4635.97335	4	295.19	Glycosylation	FALSE	FALSE	6.07	8.92	HexNAc(4)Hex(5)NeuAc(2)
FS1_14373_1	>sp|P01023|A2MG_HUMAN Alpha-2-macroglobulin OS=Homo sapiens OX=9606 GN=A2M PE=1 SV=3	IITILEEEMN[+2204.772]VSVC[+57.021]GLYTYGK	IITILEEEMNVSVCGLYTYGK	147.5897	4635.97335	4	322.57	Glycosylation	FALSE	FALSE	7.12	76.78	HexNAc(4)Hex(5)NeuAc(2)
FS1_14373_1	>sp|P01023|A2MG_HUMAN Alpha-2-macroglobulin OS=Homo sapiens OX=9606 GN=A2M PE=1 SV=3	IITILEEEMN[+1913.677]VSVC[+57.021]GLYTYGK	IITILEEEMNVSVCGLYTYGK	148.3832	4344.87795	4	326.32	Glycosylation	FALSE	FALSE	5.89	69.9	HexNAc(4)Hex(5)NeuAc(1)
FS1_14373_1	>sp|P01023|A2MG_HUMAN Alpha-2-macroglobulin OS=Homo sapiens OX=9606 GN=A2M PE=1 SV=3	IITILEEEMN[+2204.772]VSVC[+57.021]GLYTYGK	IITILEEEMNVSVCGLYTYGK	148.72	4635.97335	4	329.83	Glycosylation	FALSE	FALSE	6.6	224.42	HexNAc(4)Hex(5)NeuAc(2)
FS1_14373_1	>sp|P01023|A2MG_HUMAN Alpha-2-macroglobulin OS=Homo sapiens OX=9606 GN=A2M PE=1 SV=3	IITILEEEMN[+2204.772]VSVC[+57.021]GLYTYGK	IITILEEEMNVSVCGLYTYGK	162.0411	4635.97335	4	349.15	Glycosylation	FALSE	FALSE	7.06	121.25	HexNAc(4)Hex(5)NeuAc(2)
FS1_14373_1	>sp|P01023|A2MG_HUMAN Alpha-2-macroglobulin OS=Homo sapiens OX=9606 GN=A2M PE=1 SV=3	IITILEEEMN[+1913.677]VSVC[+57.021]GLYTYGK	IITILEEEMNVSVCGLYTYGK	141.4427	4344.87795	4	370.21	Glycosylation	FALSE	FALSE	7.19	41.57	HexNAc(4)Hex(5)NeuAc(1)
FS1_14373_1	>sp|P01023|A2MG_HUMAN Alpha-2-macroglobulin OS=Homo sapiens OX=9606 GN=A2M PE=1 SV=3	IITILEEEMN[+2204.772]VSVC[+57.021]GLYTYGK	IITILEEEMNVSVCGLYTYGK	162.6776	4635.97335	4	371.99	Glycosylation	FALSE	FALSE	7.12	46.05	HexNAc(4)Hex(5)NeuAc(2)
FS1_14373_1	>sp|P01023|A2MG_HUMAN Alpha-2-macroglobulin OS=Homo sapiens OX=9606 GN=A2M PE=1 SV=3	IITILEEEMN[+1913.677]VSVC[+57.021]GLYTYGK	IITILEEEMNVSVCGLYTYGK	140.3178	4344.87795	4	379.15	Glycosylation	FALSE	FALSE	6.73	62.75	HexNAc(4)Hex(5)NeuAc(1)
FS1_14373_1	>sp|P01023|A2MG_HUMAN Alpha-2-macroglobulin OS=Homo sapiens OX=9606 GN=A2M PE=1 SV=3	IITILEEEMN[+2204.772]VSVC[+57.021]GLYTYGK	IITILEEEMNVSVCGLYTYGK	144.2953	4635.97335	4	384.4	Glycosylation	FALSE	FALSE	6.78	146.73	HexNAc(4)Hex(5)NeuAc(2)
FS1_14373_1	>sp|P01023|A2MG_HUMAN Alpha-2-macroglobulin OS=Homo sapiens OX=9606 GN=A2M PE=1 SV=3	IITILEEEMN[+1913.677]VSVC[+57.021]GLYTYGK	IITILEEEMNVSVCGLYTYGK	143.1504	4344.87795	4	414.19	Glycosylation	FALSE	FALSE	7.27	58.35	HexNAc(4)Hex(5)NeuAc(1)
FS1_14373_1	>sp|P01023|A2MG_HUMAN Alpha-2-macroglobulin OS=Homo sapiens OX=9606 GN=A2M PE=1 SV=3	IITILEEEMN[+2204.772]VSVC[+57.021]GLYTYGK	IITILEEEMNVSVCGLYTYGK	158.0193	4635.97335	4	421.65	Glycosylation	FALSE	FALSE	7.04	305.07	HexNAc(4)Hex(5)NeuAc(2)
FS1_14373_1	>sp|P01023|A2MG_HUMAN Alpha-2-macroglobulin OS=Homo sapiens OX=9606 GN=A2M PE=1 SV=3	IITILEEEMN[+2204.772]VSVC[+57.021]GLYTYGK	IITILEEEMNVSVCGLYTYGK	151.3697	4635.97335	4	440.44	Glycosylation	FALSE	FALSE	6.66	313.58	HexNAc(4)Hex(5)NeuAc(2)
FS1_14373_1	>sp|P01023|A2MG_HUMAN Alpha-2-macroglobulin OS=Homo sapiens OX=9606 GN=A2M PE=1 SV=3	IITILEEEMN[+2204.772]VSVC[+57.021]GLYTYGK	IITILEEEMNVSVCGLYTYGK	175.7789	4635.97335	4	441.65	Glycosylation	FALSE	FALSE	7	153.92	HexNAc(4)Hex(5)NeuAc(2)
FS1_14373_1	>sp|P01023|A2MG_HUMAN Alpha-2-macroglobulin OS=Homo sapiens OX=9606 GN=A2M PE=1 SV=3	IITILEEEMN[+2204.772]VSVC[+57.021]GLYTYGK	IITILEEEMNVSVCGLYTYGK	158.2657	4635.97335	4	463.19	Glycosylation	FALSE	FALSE	7.62	143.9	HexNAc(4)Hex(5)NeuAc(2)
FS1_14373_1	>sp|P01023|A2MG_HUMAN Alpha-2-macroglobulin OS=Homo sapiens OX=9606 GN=A2M PE=1 SV=3	IITILEEEMN[+2204.772]VSVC[+57.021]GLYTYGK	IITILEEEMNVSVCGLYTYGK	164.6019	4635.97335	4	467.59	Glycosylation	FALSE	FALSE	8.65	136.03	HexNAc(4)Hex(5)NeuAc(2)
FS1_14373_1	>sp|P01023|A2MG_HUMAN Alpha-2-macroglobulin OS=Homo sapiens OX=9606 GN=A2M PE=1 SV=3	IITILEEEMN[+2204.772]VSVC[+57.021]GLYTYGK	IITILEEEMNVSVCGLYTYGK	157.9531	4635.97335	4	470.17	Glycosylation	FALSE	FALSE	8.24	119.98	HexNAc(4)Hex(5)NeuAc(2)
FS1_14373_1	>sp|P01023|A2MG_HUMAN Alpha-2-macroglobulin OS=Homo sapiens OX=9606 GN=A2M PE=1 SV=3	IITILEEEMN[+2204.772]VSVC[+57.021]GLYTYGK	IITILEEEMNVSVCGLYTYGK	153.1029	4635.97335	4	471.46	Glycosylation	FALSE	FALSE	7.38	81.18	HexNAc(4)Hex(5)NeuAc(2)
FS1_14373_1	>sp|P01023|A2MG_HUMAN Alpha-2-macroglobulin OS=Homo sapiens OX=9606 GN=A2M PE=1 SV=3	IITILEEEMN[+2204.772]VSVC[+57.021]GLYTYGK	IITILEEEMNVSVCGLYTYGK	144.3507	4635.97335	4	471.57	Glycosylation	FALSE	FALSE	7.21	162.53	HexNAc(4)Hex(5)NeuAc(2)
FS1_14373_1	>sp|P01023|A2MG_HUMAN Alpha-2-macroglobulin OS=Homo sapiens OX=9606 GN=A2M PE=1 SV=3	IITILEEEMN[+2204.772]VSVC[+57.021]GLYTYGK	IITILEEEMNVSVCGLYTYGK	160.1395	4635.97335	4	475.21	Glycosylation	FALSE	FALSE	8.72	131.1	HexNAc(4)Hex(5)NeuAc(2)
FS1_14373_1	>sp|P01023|A2MG_HUMAN Alpha-2-macroglobulin OS=Homo sapiens OX=9606 GN=A2M PE=1 SV=3	IITILEEEMN[+2204.772]VSVC[+57.021]GLYTYGK	IITILEEEMNVSVCGLYTYGK	157.1342	4635.97335	4	475.89	Glycosylation	FALSE	FALSE	8.49	173.8	HexNAc(4)Hex(5)NeuAc(2)
FS1_14373_1	>sp|P01023|A2MG_HUMAN Alpha-2-macroglobulin OS=Homo sapiens OX=9606 GN=A2M PE=1 SV=3	IITILEEEMN[+2204.772]VSVC[+57.021]GLYTYGK	IITILEEEMNVSVCGLYTYGK	156.5807	4635.97335	4	478.29	Glycosylation	FALSE	FALSE	7.68	87.87	HexNAc(4)Hex(5)NeuAc(2)
FS1_14373_1	>sp|P01023|A2MG_HUMAN Alpha-2-macroglobulin OS=Homo sapiens OX=9606 GN=A2M PE=1 SV=3	IITILEEEMN[+2204.772]VSVC[+57.021]GLYTYGK	IITILEEEMNVSVCGLYTYGK	146.0796	4635.97335	4	478.65	Glycosylation	FALSE	FALSE	7.68	78.81	HexNAc(4)Hex(5)NeuAc(2)
FS1_14373_1	>sp|P01023|A2MG_HUMAN Alpha-2-macroglobulin OS=Homo sapiens OX=9606 GN=A2M PE=1 SV=3	IITILEEEMN[+2204.772]VSVC[+57.021]GLYTYGK	IITILEEEMNVSVCGLYTYGK	157.6965	4635.97335	4	486.26	Glycosylation	FALSE	FALSE	7.47	372.77	HexNAc(4)Hex(5)NeuAc(2)
FS1_14373_1	>sp|P01023|A2MG_HUMAN Alpha-2-macroglobulin OS=Homo sapiens OX=9606 GN=A2M PE=1 SV=3	IITILEEEMN[+2204.772]VSVC[+57.021]GLYTYGK	IITILEEEMNVSVCGLYTYGK	153.778	4635.97335	4	490.07	Glycosylation	FALSE	FALSE	8.31	137.54	HexNAc(4)Hex(5)NeuAc(2)
FS1_14373_1	>sp|P01023|A2MG_HUMAN Alpha-2-macroglobulin OS=Homo sapiens OX=9606 GN=A2M PE=1 SV=3	IITILEEEMN[+2204.772]VSVC[+57.021]GLYTYGK	IITILEEEMNVSVCGLYTYGK	154.447	4635.97335	4	493.88	Glycosylation	FALSE	FALSE	8.1	402.22	HexNAc(4)Hex(5)NeuAc(2)
FS1_14373_1	>sp|P01023|A2MG_HUMAN Alpha-2-macroglobulin OS=Homo sapiens OX=9606 GN=A2M PE=1 SV=3	IITILEEEMN[+2204.772]VSVC[+57.021]GLYTYGK	IITILEEEMNVSVCGLYTYGK	146.7032	4635.97335	4	525.91	Glycosylation	FALSE	FALSE	8.8	171.67	HexNAc(4)Hex(5)NeuAc(2)
FS1_14373_1	>sp|P01023|A2MG_HUMAN Alpha-2-macroglobulin OS=Homo sapiens OX=9606 GN=A2M PE=1 SV=3	IITILEEEMN[+2204.772]VSVC[+57.021]GLYTYGK	IITILEEEMNVSVCGLYTYGK	155.2041	4635.97335	4	526.06	Glycosylation	FALSE	FALSE	8.57	184.89	HexNAc(4)Hex(5)NeuAc(2)
FS1_14373_1	>sp|P01023|A2MG_HUMAN Alpha-2-macroglobulin OS=Homo sapiens OX=9606 GN=A2M PE=1 SV=3	IITILEEEMN[+2204.772]VSVC[+57.021]GLYTYGK	IITILEEEMNVSVCGLYTYGK	164.0595	4635.97335	4	549.25	Glycosylation	FALSE	FALSE	8.88	185.51	HexNAc(4)Hex(5)NeuAc(2)
FS1_14373_1	>sp|P01023|A2MG_HUMAN Alpha-2-macroglobulin OS=Homo sapiens OX=9606 GN=A2M PE=1 SV=3	IITILEEEMN[+2204.772]VSVC[+57.021]GLYTYGK	IITILEEEMNVSVCGLYTYGK	163.3917	4635.97335	4	550.1	Glycosylation	FALSE	FALSE	8.65	26.57	HexNAc(4)Hex(5)NeuAc(2)
FS1_14373_1	>sp|P01023|A2MG_HUMAN Alpha-2-macroglobulin OS=Homo sapiens OX=9606 GN=A2M PE=1 SV=3	IITILEEEMN[+2204.772]VSVC[+57.021]GLYTYGK	IITILEEEMNVSVCGLYTYGK	155.8207	4635.97335	4	562.15	Glycosylation	FALSE	FALSE	9.04	159.72	HexNAc(4)Hex(5)NeuAc(2)
FS1_14373_1	>sp|P01023|A2MG_HUMAN Alpha-2-macroglobulin OS=Homo sapiens OX=9606 GN=A2M PE=1 SV=3	IITILEEEMN[+2204.772]VSVC[+57.021]GLYTYGK	IITILEEEMNVSVCGLYTYGK	158.8165	4635.97335	4	565.75	Glycosylation	FALSE	FALSE	9.04	177.76	HexNAc(4)Hex(5)NeuAc(2)
FS1_14373_1	>sp|P01023|A2MG_HUMAN Alpha-2-macroglobulin OS=Homo sapiens OX=9606 GN=A2M PE=1 SV=3	IITILEEEMN[+2204.772]VSVC[+57.021]GLYTYGK	IITILEEEMNVSVCGLYTYGK	145.8258	4635.97335	4	582.28	Glycosylation	FALSE	FALSE	10.04	195.8	HexNAc(4)Hex(5)NeuAc(2)
FS1_14373_1	>sp|P01023|A2MG_HUMAN Alpha-2-macroglobulin OS=Homo sapiens OX=9606 GN=A2M PE=1 SV=3	IITILEEEMN[+2204.772]VSVC[+57.021]GLYTYGK	IITILEEEMNVSVCGLYTYGK	143.1365	4635.97335	4	586.38	Glycosylation	FALSE	FALSE	10.04	115.21	HexNAc(4)Hex(5)NeuAc(2)
FS1_14373_1	>sp|P01023|A2MG_HUMAN Alpha-2-macroglobulin OS=Homo sapiens OX=9606 GN=A2M PE=1 SV=3	IITILEEEMN[+2204.772]VSVC[+57.021]GLYTYGK	IITILEEEMNVSVCGLYTYGK	145.163	4635.97335	4	663.33	Glycosylation	FALSE	FALSE	12.04	230.59	HexNAc(4)Hex(5)NeuAc(2)
FS1_14373_1	>sp|P01023|A2MG_HUMAN Alpha-2-macroglobulin OS=Homo sapiens OX=9606 GN=A2M PE=1 SV=3	IITILEEEMN[+2204.772]VSVC[+57.021]GLYTYGKPVPGHVTVSIC[+57.021]R	IITILEEEMNVSVCGLYTYGKPVPGHVTVSICR	142.5313	5938.66005	5	246.89	Glycosylation	FALSE	FALSE	5.88	67.31	HexNAc(4)Hex(5)NeuAc(2)
FS1_14373_1	>sp|P01023|A2MG_HUMAN Alpha-2-macroglobulin OS=Homo sapiens OX=9606 GN=A2M PE=1 SV=3	K[+162.053]YSDASDC[+57.021]HGEDSQAFC[+57.021]EK	KYSDASDCHGEDSQAFCEK	31.2215	2394.92105	4	655.91	Glycation	FALSE	NA	12.46	611.69	NA
FS1_14373_1	>sp|P01023|A2MG_HUMAN Alpha-2-macroglobulin OS=Homo sapiens OX=9606 GN=A2M PE=1 SV=3	FSGQLNSHGC[+57.021]FYQQVK[+162.053]TK	FSGQLNSHGCFYQQVKTK	58.2613	2290.06825	4	455.71	Glycation	FALSE	NA	8.98	77.24	NA
FS1_14373_1	>sp|P01023|A2MG_HUMAN Alpha-2-macroglobulin OS=Homo sapiens OX=9606 GN=A2M PE=1 SV=3	TK[+162.053]VFQLK	TKVFQLK	43.0374	1024.57985	2	200.57	Glycation	FALSE	NA	2.22	21.9	NA
FS1_14373_1	>sp|P01023|A2MG_HUMAN Alpha-2-macroglobulin OS=Homo sapiens OX=9606 GN=A2M PE=1 SV=3	LSFVK[+162.053]VDSHFR	LSFVKVDSHFR	70.742	1495.76655	3	314.85	Glycation	FALSE	NA	6.54	250.75	NA
FS1_14373_1	>sp|P01023|A2MG_HUMAN Alpha-2-macroglobulin OS=Homo sapiens OX=9606 GN=A2M PE=1 SV=3	LVDGK[+162.053]GVPIPNK	LVDGKGVPIPNK	52.817	1397.77605	3	487.92	Glycation	FALSE	NA	7.14	246.74	NA
FS1_14373_1	>sp|P01023|A2MG_HUMAN Alpha-2-macroglobulin OS=Homo sapiens OX=9606 GN=A2M PE=1 SV=3	GVPIPNK[+162.053]VIFIR	GVPIPNKVIFIR	100.531	1513.88625	3	462.64	Glycation	FALSE	NA	7.66	365.28	NA
FS1_14373_1	>sp|P01023|A2MG_HUMAN Alpha-2-macroglobulin OS=Homo sapiens OX=9606 GN=A2M PE=1 SV=3	GNEANYYSN[+2569.905]ATTDEHGLVQFSIN[+1548.545]TTNVMGTSLTVR	GNEANYYSNATTDEHGLVQFSINTTNVMGTSLTVR	136.4	7922.21855	5	244.52	Glycosylation	FALSE	FALSE	6.4	3.15	HexNAc(5)Hex(6)NeuAc(2),HexNAc(3)Hex(4)NeuAc(1)
FS1_14373_1	>sp|P01023|A2MG_HUMAN Alpha-2-macroglobulin OS=Homo sapiens OX=9606 GN=A2M PE=1 SV=3	GNEANYYSN[+2550.874]ATTDEHGLVQFSIN[+1565.560]TTNVMGTSLTVR	GNEANYYSNATTDEHGLVQFSINTTNVMGTSLTVR	136.4	7920.20295	5	256.17	Glycosylation	FALSE	FALSE	6.65	7.74	HexNAc(3)Hex(3)NeuAc(5),HexNAc(3)Hex(5)Fuc(1)
FS1_14373_1	>sp|P01023|A2MG_HUMAN Alpha-2-macroglobulin OS=Homo sapiens OX=9606 GN=A2M PE=1 SV=3	GNEANYYSN[+2550.874]ATTDEHGLVQFSIN[+1565.560]TTNVMGTSLTVR	GNEANYYSNATTDEHGLVQFSINTTNVMGTSLTVR	133.3686	7920.20295	5	291.72	Glycosylation	FALSE	FALSE	6.52	7.03	HexNAc(3)Hex(3)NeuAc(5),HexNAc(3)Hex(5)Fuc(1)
FS1_14373_1	>sp|P01023|A2MG_HUMAN Alpha-2-macroglobulin OS=Homo sapiens OX=9606 GN=A2M PE=1 SV=3	GNEANYYSN[+1913.677]ATTDEHGLVQFSIN[+2204.772]TTNVMGTSLTVR	GNEANYYSNATTDEHGLVQFSINTTNVMGTSLTVR	132.6399	7922.21855	5	379.88	Glycosylation	FALSE	FALSE	7.06	6.6	HexNAc(4)Hex(5)NeuAc(1),HexNAc(4)Hex(5)NeuAc(2)
FS1_14373_1	>sp|P01023|A2MG_HUMAN Alpha-2-macroglobulin OS=Homo sapiens OX=9606 GN=A2M PE=1 SV=3	KLSFYYLIMAK	KLSFYYLIMAK	116.9589	1375.75685	3	486.73	None	FALSE	NA	7.29	369.08	NA
FS1_14373_1	>sp|P01023|A2MG_HUMAN Alpha-2-macroglobulin OS=Homo sapiens OX=9606 GN=A2M PE=1 SV=3	LSFYYLIMAK	LSFYYLIMAK	134.8995	1247.66185	2	207.67	None	FALSE	NA	4.39	121.77	NA
FS1_14373_1	>sp|P01023|A2MG_HUMAN Alpha-2-macroglobulin OS=Homo sapiens OX=9606 GN=A2M PE=1 SV=3	TGTHGLLVK[+162.053]QEDMK	TGTHGLLVKQEDMK	39.0256	1717.85505	4	785.54	Glycation	FALSE	NA	14.42	456.55	NA
FS1_14373_1	>sp|P01023|A2MG_HUMAN Alpha-2-macroglobulin OS=Homo sapiens OX=9606 GN=A2M PE=1 SV=3	TGTHGLLVK[+162.053]QEDMK	TGTHGLLVKQEDMK	39.034	1717.85505	4	874.78	Glycation	FALSE	NA	15.45	488.84	NA
FS1_14373_1	>sp|P01023|A2MG_HUMAN Alpha-2-macroglobulin OS=Homo sapiens OX=9606 GN=A2M PE=1 SV=3	QEDMK[+162.053]GHFSISIPVK	QEDMKGHFSISIPVK	83.2761	1876.92345	4	536.29	Glycation	FALSE	NA	7.3	324.35	NA
FS1_14373_1	>sp|P01023|A2MG_HUMAN Alpha-2-macroglobulin OS=Homo sapiens OX=9606 GN=A2M PE=1 SV=3	GHFSISIPVK[+162.053]SDIAPVAR	GHFSISIPVKSDIAPVAR	96.3274	2055.09945	4	588.62	Glycation	FALSE	NA	10.92	588.62	NA
FS1_14373_1	>sp|P01023|A2MG_HUMAN Alpha-2-macroglobulin OS=Homo sapiens OX=9606 GN=A2M PE=1 SV=3	GHFSISIPVK[+162.053]SDIAPVAR	GHFSISIPVKSDIAPVAR	96.0357	2055.09945	4	1030.83	Glycation	FALSE	NA	19.92	900.49	NA
FS1_14373_1	>sp|P01023|A2MG_HUMAN Alpha-2-macroglobulin OS=Homo sapiens OX=9606 GN=A2M PE=1 SV=3	SDIAPVAR	SDIAPVAR	33.5469	827.44955	2	231.18	None	FALSE	NA	5.01	229.27	NA
FS1_14373_1	>sp|P01023|A2MG_HUMAN Alpha-2-macroglobulin OS=Homo sapiens OX=9606 GN=A2M PE=1 SV=3	VDLSFSPSQSLPASHAHLR	VDLSFSPSQSLPASHAHLR	84.394	2048.04335	4	860.15	None	FALSE	NA	16.69	801.47	NA
FS1_14373_1	>sp|P01023|A2MG_HUMAN Alpha-2-macroglobulin OS=Homo sapiens OX=9606 GN=A2M PE=1 SV=3	AVDQSVLLMK[+162.053]PDAELSASSVYNLLPEK	AVDQSVLLMKPDAELSASSVYNLLPEK	135.8539	3078.56765	3	280.22	Glycation	FALSE	NA	7.39	280.22	NA
FS1_14373_1	>sp|P01023|A2MG_HUMAN Alpha-2-macroglobulin OS=Homo sapiens OX=9606 GN=A2M PE=1 SV=3	SLGNVN[+1913.677]FTVSAEALESQELC[+57.021]GTEVPSVPEHGR	SLGNVNFTVSAEALESQELCGTEVPSVPEHGR	120.0096	5326.29695	5	295.73	Glycosylation	FALSE	FALSE	6.42	134.39	HexNAc(4)Hex(5)NeuAc(1)
FS1_14373_1	>sp|P01023|A2MG_HUMAN Alpha-2-macroglobulin OS=Homo sapiens OX=9606 GN=A2M PE=1 SV=3	SLGNVN[+1913.677]FTVSAEALESQELC[+57.021]GTEVPSVPEHGR	SLGNVNFTVSAEALESQELCGTEVPSVPEHGR	119.4586	5326.29695	5	301.46	Glycosylation	FALSE	FALSE	6.63	159.75	HexNAc(4)Hex(5)NeuAc(1)
FS1_14373_1	>sp|P01023|A2MG_HUMAN Alpha-2-macroglobulin OS=Homo sapiens OX=9606 GN=A2M PE=1 SV=3	K[+162.053]DTVIKPLLVEPEGLEK	KDTVIKPLLVEPEGLEK	89.0101	2069.15015	3	304.79	Glycation	FALSE	NA	7.14	96.03	NA
FS1_14373_1	>sp|P01023|A2MG_HUMAN Alpha-2-macroglobulin OS=Homo sapiens OX=9606 GN=A2M PE=1 SV=3	K[+162.053]DTVIKPLLVEPEGLEK	KDTVIKPLLVEPEGLEK	88.9298	2069.15015	4	781.73	Glycation	FALSE	NA	14.55	243	NA
FS1_14373_1	>sp|P01023|A2MG_HUMAN Alpha-2-macroglobulin OS=Homo sapiens OX=9606 GN=A2M PE=1 SV=3	DTVIKPLLVEPEGLEK	DTVIKPLLVEPEGLEK	105.9656	1779.00235	3	371.41	None	FALSE	NA	8.01	371.41	NA
FS1_14373_1	>sp|P01023|A2MG_HUMAN Alpha-2-macroglobulin OS=Homo sapiens OX=9606 GN=A2M PE=1 SV=3	DTVIK[+162.053]PLLVEPEGLEK	DTVIKPLLVEPEGLEK	104.657	1941.05525	3	475.67	Glycation	FALSE	NA	7.52	373.9	NA
FS1_14373_1	>sp|P01023|A2MG_HUMAN Alpha-2-macroglobulin OS=Homo sapiens OX=9606 GN=A2M PE=1 SV=3	DTVIKPLLVEPEGLEK[+162.053]ETTFNSLLC[+57.021]PSGGEVSEELSLK	DTVIKPLLVEPEGLEKETTFNSLLCPSGGEVSEELSLK	140.6618	4319.18635	4	726.64	Glycation	FALSE	NA	13.18	393.85	NA
FS1_14373_1	>sp|P01023|A2MG_HUMAN Alpha-2-macroglobulin OS=Homo sapiens OX=9606 GN=A2M PE=1 SV=3	SK[+162.053]AIGYLNTGYQR	SKAIGYLNTGYQR	53.0322	1631.81495	3	535.35	Glycation	FALSE	NA	8.55	423.56	NA
FS1_14373_1	>sp|P01023|A2MG_HUMAN Alpha-2-macroglobulin OS=Homo sapiens OX=9606 GN=A2M PE=1 SV=3	HYDGSYSTFGER	HYDGSYSTFGER	43.8594	1417.58925	3	355.97	None	FALSE	NA	6.55	296.5	NA
FS1_14373_1	>sp|P01023|A2MG_HUMAN Alpha-2-macroglobulin OS=Homo sapiens OX=9606 GN=A2M PE=1 SV=3	ALLAYAFALAGNQDK[+162.053]R	ALLAYAFALAGNQDKR	115.1911	1882.97835	3	284.33	Glycation	FALSE	NA	7.35	225.41	NA
FS1_14373_1	>sp|P01023|A2MG_HUMAN Alpha-2-macroglobulin OS=Homo sapiens OX=9606 GN=A2M PE=1 SV=3	ALLAYAFALAGNQDK[+162.053]R	ALLAYAFALAGNQDKR	114.6148	1882.97835	3	308.61	Glycation	FALSE	NA	7.94	260.82	NA
FS1_14373_1	>sp|P01023|A2MG_HUMAN Alpha-2-macroglobulin OS=Homo sapiens OX=9606 GN=A2M PE=1 SV=3	ALLAYAFALAGNQDK[+162.053]R	ALLAYAFALAGNQDKR	125.2268	1882.97835	3	334.15	Glycation	FALSE	NA	7.49	270.65	NA
FS1_14373_1	>sp|P01023|A2MG_HUMAN Alpha-2-macroglobulin OS=Homo sapiens OX=9606 GN=A2M PE=1 SV=3	KEVLK[+162.053]SLNEEAVK	KEVLKSLNEEAVK	43.71	1647.89255	3	317.75	Glycation	FALSE	NA	6.36	170.19	NA
FS1_14373_1	>sp|P01023|A2MG_HUMAN Alpha-2-macroglobulin OS=Homo sapiens OX=9606 GN=A2M PE=1 SV=3	EVLK[+162.053]SLNEEAVK	EVLKSLNEEAVK	58.7989	1519.79755	3	370.16	Glycation	FALSE	NA	6.77	207.7	NA
FS1_14373_1	>sp|P01023|A2MG_HUMAN Alpha-2-macroglobulin OS=Homo sapiens OX=9606 GN=A2M PE=1 SV=3	EVLK[+162.053]SLNEEAVK	EVLKSLNEEAVK	53.3263	1519.79755	3	509.15	Glycation	FALSE	NA	7.2	293.03	NA
FS1_14373_1	>sp|P01023|A2MG_HUMAN Alpha-2-macroglobulin OS=Homo sapiens OX=9606 GN=A2M PE=1 SV=3	EVLK[+162.053]SLNEEAVKK	EVLKSLNEEAVKK	44.2972	1647.89255	4	997.72	Glycation	FALSE	NA	17.88	668.57	NA
FS1_14373_1	>sp|P01023|A2MG_HUMAN Alpha-2-macroglobulin OS=Homo sapiens OX=9606 GN=A2M PE=1 SV=3	K[+162.053]DNSVHWER	KDNSVHWER	21.6696	1331.61005	3	307.99	Glycation	FALSE	NA	5.36	212.02	NA
FS1_14373_1	>sp|P01023|A2MG_HUMAN Alpha-2-macroglobulin OS=Homo sapiens OX=9606 GN=A2M PE=1 SV=3	DNSVHWERPQK[+162.053]PK	DNSVHWERPQKPK	30.2425	1781.86905	4	450.24	Glycation	FALSE	NA	7.12	55.39	NA
FS1_14373_1	>sp|P01023|A2MG_HUMAN Alpha-2-macroglobulin OS=Homo sapiens OX=9606 GN=A2M PE=1 SV=3	QQNAQGGFSSTQDTVVALHALSK[+162.053]YGAATFTR	QQNAQGGFSSTQDTVVALHALSKYGAATFTR	118.5246	3415.66385	4	1078.57	Glycation	FALSE	NA	21.69	984.67	NA
FS1_14373_1	>sp|P01023|A2MG_HUMAN Alpha-2-macroglobulin OS=Homo sapiens OX=9606 GN=A2M PE=1 SV=3	SASNMAIVDVK[+162.053]MVSGFIPLKPTVK	SASNMAIVDVKMVSGFIPLKPTVK	134.4371	2693.43775	4	689.61	Glycation	FALSE	NA	13.48	666.34	NA
FS1_14373_1	>sp|P01023|A2MG_HUMAN Alpha-2-macroglobulin OS=Homo sapiens OX=9606 GN=A2M PE=1 SV=3	SASNMAIVDVK[+162.053]MVSGFIPLKPTVK	SASNMAIVDVKMVSGFIPLKPTVK	135.0096	2693.43775	4	833.19	Glycation	FALSE	NA	16.48	833.19	NA
FS1_14373_1	>sp|P01023|A2MG_HUMAN Alpha-2-macroglobulin OS=Homo sapiens OX=9606 GN=A2M PE=1 SV=3	SASNM[+15.995]AIVDVK[+162.053]MVSGFIPLKPTVK	SASNMAIVDVKMVSGFIPLKPTVK	126.0658	2709.43275	4	304.25	Glycation	FALSE	NA	8.97	304.25	NA
FS1_14373_1	>sp|P01023|A2MG_HUMAN Alpha-2-macroglobulin OS=Homo sapiens OX=9606 GN=A2M PE=1 SV=3	SASNM[+15.995]AIVDVK[+162.053]MVSGFIPLKPTVK	SASNMAIVDVKMVSGFIPLKPTVK	126.6633	2709.43275	4	431.26	Glycation	FALSE	NA	10.21	431.26	NA
FS1_14373_1	>sp|P01023|A2MG_HUMAN Alpha-2-macroglobulin OS=Homo sapiens OX=9606 GN=A2M PE=1 SV=3	MVSGFIPLKPTVK	MVSGFIPLKPTVK	93.1408	1415.82045	3	379.39	None	FALSE	NA	6.8	328.93	NA
FS1_14373_1	>sp|P01023|A2MG_HUMAN Alpha-2-macroglobulin OS=Homo sapiens OX=9606 GN=A2M PE=1 SV=3	MVSGFIPLK[+162.053]PTVK	MVSGFIPLKPTVK	91.8982	1577.87325	3	307.73	Glycation	FALSE	NA	6.33	131.43	NA
FS1_14373_1	>sp|P01023|A2MG_HUMAN Alpha-2-macroglobulin OS=Homo sapiens OX=9606 GN=A2M PE=1 SV=3	MVSGFIPLKPTVK[+162.053]MLER	MVSGFIPLKPTVKMLER	107.4026	2107.14155	4	881.45	Glycation	FALSE	NA	17	131.3	NA
FS1_14373_1	>sp|P01023|A2MG_HUMAN Alpha-2-macroglobulin OS=Homo sapiens OX=9606 GN=A2M PE=1 SV=3	TEVSSNHVLIYLDK	TEVSSNHVLIYLDK	81.9039	1616.84045	3	355.4	None	FALSE	NA	6.66	318.23	NA
FS1_14373_1	>sp|P01023|A2MG_HUMAN Alpha-2-macroglobulin OS=Homo sapiens OX=9606 GN=A2M PE=1 SV=3	TEVSSNHVLIYLDKVSN[+2204.772]QTLSLFFTVLQDVPVR	TEVSSNHVLIYLDKVSNQTLSLFFTVLQDVPVR	164.064	5965.77585	5	494.89	Glycosylation	FALSE	FALSE	8.86	48.02	HexNAc(4)Hex(5)NeuAc(2)
FS1_14373_1	>sp|P01023|A2MG_HUMAN Alpha-2-macroglobulin OS=Homo sapiens OX=9606 GN=A2M PE=1 SV=3	VSN[+2862.021]QTLSLFFTVLQDVPVR	VSNQTLSLFFTVLQDVPVR	153.2019	5024.19345	4	200.44	Glycosylation	FALSE	FALSE	4.32	10.68	HexNAc(5)Hex(6)Fuc(2)NeuAc(2)
FS1_14373_1	>sp|P01023|A2MG_HUMAN Alpha-2-macroglobulin OS=Homo sapiens OX=9606 GN=A2M PE=1 SV=3	VSN[+1403.507]QTLSLFFTVLQDVPVR	VSNQTLSLFFTVLQDVPVR	151.5079	3565.68035	3	224.47	Glycosylation	FALSE	FALSE	5.89	202.23	HexNAc(3)Hex(4)Fuc(1)
FS1_14373_1	>sp|P01023|A2MG_HUMAN Alpha-2-macroglobulin OS=Homo sapiens OX=9606 GN=A2M PE=1 SV=3	VSN[+1913.677]QTLSLFFTVLQDVPVR	VSNQTLSLFFTVLQDVPVR	153.4229	4075.85005	4	225.97	Glycosylation	FALSE	FALSE	6.12	124.54	HexNAc(4)Hex(5)NeuAc(1)
FS1_14373_1	>sp|P01023|A2MG_HUMAN Alpha-2-macroglobulin OS=Homo sapiens OX=9606 GN=A2M PE=1 SV=3	VSN[+1897.682]QTLSLFFTVLQDVPVR	VSNQTLSLFFTVLQDVPVR	151.6435	4059.85505	4	242.18	Glycosylation	FALSE	FALSE	6.18	233	HexNAc(4)Hex(4)Fuc(1)NeuAc(1)
FS1_14373_1	>sp|P01023|A2MG_HUMAN Alpha-2-macroglobulin OS=Homo sapiens OX=9606 GN=A2M PE=1 SV=3	VSN[+2569.905]QTLSLFFTVLQDVPVR	VSNQTLSLFFTVLQDVPVR	156.8255	4732.07765	4	244.63	Glycosylation	FALSE	FALSE	6.1	31.42	HexNAc(5)Hex(6)NeuAc(2)
FS1_14373_1	>sp|P01023|A2MG_HUMAN Alpha-2-macroglobulin OS=Homo sapiens OX=9606 GN=A2M PE=1 SV=3	VSN[+2117.777]QTLSLFFTVLQDVPVR	VSNQTLSLFFTVLQDVPVR	149.0622	4279.94975	4	254.8	Glycosylation	FALSE	FALSE	5.98	80.29	HexNAc(5)Hex(5)Fuc(2)
FS1_14373_1	>sp|P01023|A2MG_HUMAN Alpha-2-macroglobulin OS=Homo sapiens OX=9606 GN=A2M PE=1 SV=3	VSN[+2180.718]QTLSLFFTVLQDVPVR	VSNQTLSLFFTVLQDVPVR	151.352	4342.89125	4	263.83	Glycosylation	FALSE	FALSE	5.41	229.75	HexNAc(5)Hex(4)Fuc(1)NeuAc(1)Sulfo(1)
FS1_14373_1	>sp|P01023|A2MG_HUMAN Alpha-2-macroglobulin OS=Homo sapiens OX=9606 GN=A2M PE=1 SV=3	VSN[+2350.830]QTLSLFFTVLQDVPVR	VSNQTLSLFFTVLQDVPVR	154.9013	4513.00335	4	265.84	Glycosylation	FALSE	FALSE	6.26	171.65	HexNAc(4)Hex(5)Fuc(1)NeuAc(2)
FS1_14373_1	>sp|P01023|A2MG_HUMAN Alpha-2-macroglobulin OS=Homo sapiens OX=9606 GN=A2M PE=1 SV=3	VSN[+2059.735]QTLSLFFTVLQDVPVR	VSNQTLSLFFTVLQDVPVR	151.2257	4221.90795	3	282.11	Glycosylation	FALSE	FALSE	5.55	63.83	HexNAc(4)Hex(5)Fuc(1)NeuAc(1)
FS1_14373_1	>sp|P01023|A2MG_HUMAN Alpha-2-macroglobulin OS=Homo sapiens OX=9606 GN=A2M PE=1 SV=3	VSN[+2570.925]QTLSLFFTVLQDVPVR	VSNQTLSLFFTVLQDVPVR	150.7503	4733.09805	4	296.19	Glycosylation	FALSE	FALSE	6.06	8.39	HexNAc(5)Hex(6)Fuc(2)NeuAc(1)
FS1_14373_1	>sp|P01023|A2MG_HUMAN Alpha-2-macroglobulin OS=Homo sapiens OX=9606 GN=A2M PE=1 SV=3	VSN[+2204.772]QTLSLFFTVLQDVPVR	VSNQTLSLFFTVLQDVPVR	152.8471	4366.94545	4	300.81	Glycosylation	FALSE	FALSE	6.12	160.44	HexNAc(4)Hex(5)NeuAc(2)
FS1_14373_1	>sp|P01023|A2MG_HUMAN Alpha-2-macroglobulin OS=Homo sapiens OX=9606 GN=A2M PE=1 SV=3	VSN[+2569.905]QTLSLFFTVLQDVPVR	VSNQTLSLFFTVLQDVPVR	156.8459	4732.07765	4	304.88	Glycosylation	FALSE	FALSE	6.27	66.76	HexNAc(5)Hex(6)NeuAc(2)
FS1_14373_1	>sp|P01023|A2MG_HUMAN Alpha-2-macroglobulin OS=Homo sapiens OX=9606 GN=A2M PE=1 SV=3	VSN[+2861.000]QTLSLFFTVLQDVPVR	VSNQTLSLFFTVLQDVPVR	156.783	5023.17305	5	306.07	Glycosylation	FALSE	FALSE	5.33	196.72	HexNAc(5)Hex(6)NeuAc(3)
FS1_14373_1	>sp|P01023|A2MG_HUMAN Alpha-2-macroglobulin OS=Homo sapiens OX=9606 GN=A2M PE=1 SV=3	VSN[+2204.772]QTLSLFFTVLQDVPVR	VSNQTLSLFFTVLQDVPVR	154.8969	4366.94545	4	306.84	Glycosylation	FALSE	FALSE	6.1	78.12	HexNAc(4)Hex(5)NeuAc(2)
FS1_14373_1	>sp|P01023|A2MG_HUMAN Alpha-2-macroglobulin OS=Homo sapiens OX=9606 GN=A2M PE=1 SV=3	VSN[+1768.640]QTLSLFFTVLQDVPVR	VSNQTLSLFFTVLQDVPVR	149.1078	3930.81245	4	320.93	Glycosylation	FALSE	FALSE	6.5	238.74	HexNAc(4)Hex(5)Fuc(1)
FS1_14373_1	>sp|P01023|A2MG_HUMAN Alpha-2-macroglobulin OS=Homo sapiens OX=9606 GN=A2M PE=1 SV=3	VSN[+2259.778]QTLSLFFTVLQDVPVR	VSNQTLSLFFTVLQDVPVR	154.3388	4421.95125	4	339.87	Glycosylation	FALSE	FALSE	4.98	179.31	HexNAc(3)Hex(3)NeuAc(4)
FS1_14373_1	>sp|P01023|A2MG_HUMAN Alpha-2-macroglobulin OS=Homo sapiens OX=9606 GN=A2M PE=1 SV=3	VSN[+2569.905]QTLSLFFTVLQDVPVR	VSNQTLSLFFTVLQDVPVR	153.7651	4732.07765	4	341.13	Glycosylation	FALSE	FALSE	6.39	74.47	HexNAc(5)Hex(6)NeuAc(2)
FS1_14373_1	>sp|P01023|A2MG_HUMAN Alpha-2-macroglobulin OS=Homo sapiens OX=9606 GN=A2M PE=1 SV=3	VSN[+2569.905]QTLSLFFTVLQDVPVR	VSNQTLSLFFTVLQDVPVR	152.9523	4732.07765	4	354.12	Glycosylation	FALSE	FALSE	5.96	80.61	HexNAc(5)Hex(6)NeuAc(2)
FS1_14373_1	>sp|P01023|A2MG_HUMAN Alpha-2-macroglobulin OS=Homo sapiens OX=9606 GN=A2M PE=1 SV=3	VSN[+1968.638]QTLSLFFTVLQDVPVR	VSNQTLSLFFTVLQDVPVR	151.5641	4130.81115	4	374.46	Glycosylation	FALSE	TRUE	4.62	16.73	DiNAcBac(4)HexA(6)
FS1_14373_1	>sp|P01023|A2MG_HUMAN Alpha-2-macroglobulin OS=Homo sapiens OX=9606 GN=A2M PE=1 SV=3	VSN[+2424.867]QTLSLFFTVLQDVPVR	VSNQTLSLFFTVLQDVPVR	151.1029	4587.04015	4	388.07	Glycosylation	FALSE	FALSE	6.43	84.76	HexNAc(5)Hex(6)Fuc(1)NeuAc(1)
FS1_14373_1	>sp|P01023|A2MG_HUMAN Alpha-2-macroglobulin OS=Homo sapiens OX=9606 GN=A2M PE=1 SV=3	VSN[+1913.677]QTLSLFFTVLQDVPVR	VSNQTLSLFFTVLQDVPVR	151.8263	4075.85005	4	390.67	Glycosylation	FALSE	FALSE	6.86	192.92	HexNAc(4)Hex(5)NeuAc(1)
FS1_14373_1	>sp|P01023|A2MG_HUMAN Alpha-2-macroglobulin OS=Homo sapiens OX=9606 GN=A2M PE=1 SV=3	VSN[+2205.793]QTLSLFFTVLQDVPVR	VSNQTLSLFFTVLQDVPVR	151.3771	4367.96585	4	402.94	Glycosylation	FALSE	FALSE	6.02	70.09	HexNAc(4)Hex(5)Fuc(2)NeuAc(1)
FS1_14373_1	>sp|P01023|A2MG_HUMAN Alpha-2-macroglobulin OS=Homo sapiens OX=9606 GN=A2M PE=1 SV=3	VSN[+1913.677]QTLSLFFTVLQDVPVR	VSNQTLSLFFTVLQDVPVR	152.8516	4075.85005	4	409.24	Glycosylation	FALSE	FALSE	6.56	216.67	HexNAc(4)Hex(5)NeuAc(1)
FS1_14373_1	>sp|P01023|A2MG_HUMAN Alpha-2-macroglobulin OS=Homo sapiens OX=9606 GN=A2M PE=1 SV=3	VSN[+2715.963]QTLSLFFTVLQDVPVR	VSNQTLSLFFTVLQDVPVR	153.6098	4878.13555	4	412.29	Glycosylation	FALSE	FALSE	6.99	22.62	HexNAc(5)Hex(6)Fuc(1)NeuAc(2)
FS1_14373_1	>sp|P01023|A2MG_HUMAN Alpha-2-macroglobulin OS=Homo sapiens OX=9606 GN=A2M PE=1 SV=3	VSN[+2262.814]QTLSLFFTVLQDVPVR	VSNQTLSLFFTVLQDVPVR	151.1103	4424.98725	4	436.51	Glycosylation	FALSE	FALSE	7.38	194.77	HexNAc(5)Hex(5)Fuc(1)NeuAc(1)
FS1_14373_1	>sp|P01023|A2MG_HUMAN Alpha-2-macroglobulin OS=Homo sapiens OX=9606 GN=A2M PE=1 SV=3	VSN[+2059.735]QTLSLFFTVLQDVPVR	VSNQTLSLFFTVLQDVPVR	151.7644	4221.90795	4	441.62	Glycosylation	FALSE	FALSE	6.97	215.98	HexNAc(4)Hex(5)Fuc(1)NeuAc(1)
FS1_14373_1	>sp|P01023|A2MG_HUMAN Alpha-2-macroglobulin OS=Homo sapiens OX=9606 GN=A2M PE=1 SV=3	VSN[+1809.666]QTLSLFFTVLQDVPVR	VSNQTLSLFFTVLQDVPVR	149.2848	3971.83905	4	451.72	Glycosylation	FALSE	FALSE	7.62	392.79	HexNAc(5)Hex(4)Fuc(1)
FS1_14373_1	>sp|P01023|A2MG_HUMAN Alpha-2-macroglobulin OS=Homo sapiens OX=9606 GN=A2M PE=1 SV=3	VSN[+2569.905]QTLSLFFTVLQDVPVR	VSNQTLSLFFTVLQDVPVR	153.0941	4732.07765	4	462.61	Glycosylation	FALSE	FALSE	6.89	108.47	HexNAc(5)Hex(6)NeuAc(2)
FS1_14373_1	>sp|P01023|A2MG_HUMAN Alpha-2-macroglobulin OS=Homo sapiens OX=9606 GN=A2M PE=1 SV=3	VSN[+2205.793]QTLSLFFTVLQDVPVR	VSNQTLSLFFTVLQDVPVR	151.2038	4367.96585	4	465.92	Glycosylation	FALSE	FALSE	6.62	30.1	HexNAc(4)Hex(5)Fuc(2)NeuAc(1)
FS1_14373_1	>sp|P01023|A2MG_HUMAN Alpha-2-macroglobulin OS=Homo sapiens OX=9606 GN=A2M PE=1 SV=3	VSN[+2350.830]QTLSLFFTVLQDVPVR	VSNQTLSLFFTVLQDVPVR	154.2356	4513.00335	4	469.79	Glycosylation	FALSE	FALSE	8.44	390.63	HexNAc(4)Hex(5)Fuc(1)NeuAc(2)
FS1_14373_1	>sp|P01023|A2MG_HUMAN Alpha-2-macroglobulin OS=Homo sapiens OX=9606 GN=A2M PE=1 SV=3	VSN[+2350.830]QTLSLFFTVLQDVPVR	VSNQTLSLFFTVLQDVPVR	153.5717	4513.00335	4	495.23	Glycosylation	FALSE	FALSE	8.25	390.12	HexNAc(4)Hex(5)Fuc(1)NeuAc(2)
FS1_14373_1	>sp|P01023|A2MG_HUMAN Alpha-2-macroglobulin OS=Homo sapiens OX=9606 GN=A2M PE=1 SV=3	VSN[+2262.814]QTLSLFFTVLQDVPVR	VSNQTLSLFFTVLQDVPVR	151.1511	4424.98725	4	584.42	Glycosylation	FALSE	FALSE	9.83	230.34	HexNAc(5)Hex(5)Fuc(1)NeuAc(1)
FS1_14373_1	>sp|P01023|A2MG_HUMAN Alpha-2-macroglobulin OS=Homo sapiens OX=9606 GN=A2M PE=1 SV=3	VSN[+2424.867]QTLSLFFTVLQDVPVR	VSNQTLSLFFTVLQDVPVR	150.8471	4587.04015	4	602.8	Glycosylation	FALSE	FALSE	10.59	97.85	HexNAc(5)Hex(6)Fuc(1)NeuAc(1)
FS1_14373_1	>sp|P01023|A2MG_HUMAN Alpha-2-macroglobulin OS=Homo sapiens OX=9606 GN=A2M PE=1 SV=3	VSN[+1913.677]QTLSLFFTVLQDVPVR	VSNQTLSLFFTVLQDVPVR	151.3379	4075.85005	5	654.88	Glycosylation	FALSE	FALSE	10.79	235.09	HexNAc(4)Hex(5)NeuAc(1)
FS1_14373_1	>sp|P01023|A2MG_HUMAN Alpha-2-macroglobulin OS=Homo sapiens OX=9606 GN=A2M PE=1 SV=3	VSN[+2278.809]QTLSLFFTVLQDVPVR	VSNQTLSLFFTVLQDVPVR	150.8699	4440.98225	4	679.46	Glycosylation	FALSE	FALSE	11.83	255.15	HexNAc(5)Hex(6)NeuAc(1)
FS1_14373_1	>sp|P01023|A2MG_HUMAN Alpha-2-macroglobulin OS=Homo sapiens OX=9606 GN=A2M PE=1 SV=3	VSN[+2059.735]QTLSLFFTVLQDVPVR	VSNQTLSLFFTVLQDVPVR	151.1555	4221.90795	4	779.67	Glycosylation	FALSE	FALSE	13.83	266.55	HexNAc(4)Hex(5)Fuc(1)NeuAc(1)
FS1_14373_1	>sp|P01023|A2MG_HUMAN Alpha-2-macroglobulin OS=Homo sapiens OX=9606 GN=A2M PE=1 SV=3	VSN[+1768.640]QTLSLFFTVLQDVPVR	VSNQTLSLFFTVLQDVPVR	151.5762	3930.81245	4	790.36	Glycosylation	FALSE	FALSE	13.83	652.55	HexNAc(4)Hex(5)Fuc(1)
FS1_14373_1	>sp|P01023|A2MG_HUMAN Alpha-2-macroglobulin OS=Homo sapiens OX=9606 GN=A2M PE=1 SV=3	VSN[+2059.735]QTLSLFFTVLQDVPVR	VSNQTLSLFFTVLQDVPVR	151.1464	4221.90795	4	792.77	Glycosylation	FALSE	FALSE	13.83	260.53	HexNAc(4)Hex(5)Fuc(1)NeuAc(1)
FS1_14373_1	>sp|P01023|A2MG_HUMAN Alpha-2-macroglobulin OS=Homo sapiens OX=9606 GN=A2M PE=1 SV=3	VSN[+1913.677]QTLSLFFTVLQDVPVR	VSNQTLSLFFTVLQDVPVR	154.0067	4075.85005	4	911.41	Glycosylation	FALSE	FALSE	16.83	276.67	HexNAc(4)Hex(5)NeuAc(1)
FS1_14373_1	>sp|P01023|A2MG_HUMAN Alpha-2-macroglobulin OS=Homo sapiens OX=9606 GN=A2M PE=1 SV=3	VSN[+1913.677]QTLSLFFTVLQDVPVR	VSNQTLSLFFTVLQDVPVR	151.2548	4075.85005	4	944.83	Glycosylation	FALSE	FALSE	16.83	327.82	HexNAc(4)Hex(5)NeuAc(1)
FS1_14373_1	>sp|P02787|TRFE_HUMAN Serotransferrin OS=Homo sapiens OX=9606 GN=TF PE=1 SV=4	WC[+57.021]AVSEHEATK	WCAVSEHEATK	32.1511	1316.58135	3	338.98	None	FALSE	NA	6.04	246.64	NA
FS1_14373_1	>sp|P02787|TRFE_HUMAN Serotransferrin OS=Homo sapiens OX=9606 GN=TF PE=1 SV=4	DHMK[+162.053]SVIPSDGPSVAC[+57.021]VK	DHMKSVIPSDGPSVACVK	66.9193	2087.98615	4	1004.7	Glycation	FALSE	NA	20.15	898.1	NA
FS1_14373_1	>sp|P02787|TRFE_HUMAN Serotransferrin OS=Homo sapiens OX=9606 GN=TF PE=1 SV=4	DHMK[+162.053]SVIPSDGPSVAC[+57.021]VK	DHMKSVIPSDGPSVACVK	67.477	2087.98615	4	1081.14	Glycation	FALSE	NA	21.15	949.36	NA
FS1_14373_1	>sp|P02787|TRFE_HUMAN Serotransferrin OS=Homo sapiens OX=9606 GN=TF PE=1 SV=4	DHM[+15.995]K[+162.053]SVIPSDGPSVAC[+57.021]VK	DHMKSVIPSDGPSVACVK	59.9132	2103.98105	4	556.69	Glycation	FALSE	NA	9.47	484.93	NA
FS1_14373_1	>sp|P02787|TRFE_HUMAN Serotransferrin OS=Homo sapiens OX=9606 GN=TF PE=1 SV=4	SVIPSDGPSVAC[+57.021]VK[+162.053]K	SVIPSDGPSVACVKK	59.1129	1704.85985	3	471.88	Glycation	FALSE	NA	7.28	38.47	NA
FS1_14373_1	>sp|P02787|TRFE_HUMAN Serotransferrin OS=Homo sapiens OX=9606 GN=TF PE=1 SV=4	K[+162.053]ASYLDC[+57.021]IR	KASYLDCIR	51.055	1286.61705	3	456.54	Glycation	FALSE	NA	5.7	305.26	NA
FS1_14373_1	>sp|P02787|TRFE_HUMAN Serotransferrin OS=Homo sapiens OX=9606 GN=TF PE=1 SV=4	EDPQTFYYAVAVVK[+162.053]K	EDPQTFYYAVAVVKK	94.5147	1918.95585	3	276.33	Glycation	FALSE	NA	6.36	36.02	NA
FS1_14373_1	>sp|P02787|TRFE_HUMAN Serotransferrin OS=Homo sapiens OX=9606 GN=TF PE=1 SV=4	EDPQTFYYAVAVVKKDSGFQMNQLR	EDPQTFYYAVAVVKKDSGFQMNQLR	124.187	2933.43765	4	656.51	None	FALSE	NA	12.3	595.62	NA
FS1_14373_1	>sp|P02787|TRFE_HUMAN Serotransferrin OS=Homo sapiens OX=9606 GN=TF PE=1 SV=4	K[+162.053]DSGFQMNQLR	KDSGFQMNQLR	53.7427	1484.69235	3	246.23	Glycation	FALSE	NA	5.76	213.59	NA
FS1_14373_1	>sp|P02787|TRFE_HUMAN Serotransferrin OS=Homo sapiens OX=9606 GN=TF PE=1 SV=4	K[+162.053]DSGFQMNQLR	KDSGFQMNQLR	52.9683	1484.69235	3	530.88	Glycation	FALSE	NA	7.98	381.45	NA
FS1_14373_1	>sp|P02787|TRFE_HUMAN Serotransferrin OS=Homo sapiens OX=9606 GN=TF PE=1 SV=4	K[+162.053]DSGFQMNQLR	KDSGFQMNQLR	52.4118	1484.69235	3	533.02	Glycation	FALSE	NA	7.85	389.4	NA
FS1_14373_1	>sp|P02787|TRFE_HUMAN Serotransferrin OS=Homo sapiens OX=9606 GN=TF PE=1 SV=4	K[+162.053]DSGFQM[+15.995]NQLR	KDSGFQMNQLR	30.1854	1500.68725	3	325.76	Glycation	FALSE	NA	6.31	233.34	NA
FS1_14373_1	>sp|P02787|TRFE_HUMAN Serotransferrin OS=Homo sapiens OX=9606 GN=TF PE=1 SV=4	SAGWNIPIGLLYC[+57.021]DLPEPR	SAGWNIPIGLLYCDLPEPR	146.1459	2170.08755	3	444.75	None	FALSE	NA	7.9	444.75	NA
FS1_14373_1	>sp|P02787|TRFE_HUMAN Serotransferrin OS=Homo sapiens OX=9606 GN=TF PE=1 SV=4	C[+57.021]LK[+162.053]DGAGDVAFVK	CLKDGAGDVAFVK	66.7065	1540.74375	3	476.04	Glycation	FALSE	NA	8.55	404.99	NA
FS1_14373_1	>sp|P02787|TRFE_HUMAN Serotransferrin OS=Homo sapiens OX=9606 GN=TF PE=1 SV=4	C[+57.021]LK[+162.053]DGAGDVAFVK	CLKDGAGDVAFVK	59.0674	1540.74375	3	498.38	Glycation	FALSE	NA	8.54	422.15	NA
FS1_14373_1	>sp|P02787|TRFE_HUMAN Serotransferrin OS=Homo sapiens OX=9606 GN=TF PE=1 SV=4	DGAGDVAFVK	DGAGDVAFVK	58.0386	977.48125	2	218.55	None	FALSE	NA	4.66	162.14	NA
FS1_14373_1	>sp|P02787|TRFE_HUMAN Serotransferrin OS=Homo sapiens OX=9606 GN=TF PE=1 SV=4	DGAGDVAFVK[+162.053]HSTIFENLANK	DGAGDVAFVKHSTIFENLANK	100.2838	2394.16975	4	332.77	Glycation	FALSE	NA	7.95	332.77	NA
FS1_14373_1	>sp|P02787|TRFE_HUMAN Serotransferrin OS=Homo sapiens OX=9606 GN=TF PE=1 SV=4	DGAGDVAFVK[+162.053]HSTIFENLANK	DGAGDVAFVKHSTIFENLANK	102.0309	2394.16975	4	777.62	Glycation	FALSE	NA	15.36	712.27	NA
FS1_14373_1	>sp|P02787|TRFE_HUMAN Serotransferrin OS=Homo sapiens OX=9606 GN=TF PE=1 SV=4	DGAGDVAFVK[+162.053]HSTIFENLANK	DGAGDVAFVKHSTIFENLANK	98.2724	2394.16975	4	911.05	Glycation	FALSE	NA	18.13	891.53	NA
FS1_14373_1	>sp|P02787|TRFE_HUMAN Serotransferrin OS=Homo sapiens OX=9606 GN=TF PE=1 SV=4	DGAGDVAFVK[+162.053]HSTIFENLANK	DGAGDVAFVKHSTIFENLANK	99.0938	2394.16975	4	1144.22	Glycation	FALSE	NA	22.13	837.94	NA
FS1_14373_1	>sp|P02787|TRFE_HUMAN Serotransferrin OS=Homo sapiens OX=9606 GN=TF PE=1 SV=4	DGAGDVAFVK[+162.053]HSTIFENLANK	DGAGDVAFVKHSTIFENLANK	99.6864	2394.16975	4	1239.17	Glycation	FALSE	NA	24.13	903.89	NA
FS1_14373_1	>sp|P02787|TRFE_HUMAN Serotransferrin OS=Homo sapiens OX=9606 GN=TF PE=1 SV=4	HSTIFENLANK[+162.053]ADR	HSTIFENLANKADR	63.3759	1776.86365	3	389.96	Glycation	FALSE	NA	6.95	366.95	NA
FS1_14373_1	>sp|P02787|TRFE_HUMAN Serotransferrin OS=Homo sapiens OX=9606 GN=TF PE=1 SV=4	ADRDQYELLC[+57.021]LDNTR	ADRDQYELLCLDNTR	84.1507	1880.86815	3	293.14	None	FALSE	NA	7.03	239.18	NA
FS1_14373_1	>sp|P02787|TRFE_HUMAN Serotransferrin OS=Homo sapiens OX=9606 GN=TF PE=1 SV=4	KPVDEYKDC[+57.021]HLAQVPSHTVVAR	KPVDEYKDCHLAQVPSHTVVAR	55.6905	2548.28505	4	205.23	None	FALSE	NA	5.61	205.23	NA
FS1_14373_1	>sp|P02787|TRFE_HUMAN Serotransferrin OS=Homo sapiens OX=9606 GN=TF PE=1 SV=4	KPVDEYK[+162.053]DC[+57.021]HLAQVPSHTVVAR	KPVDEYKDCHLAQVPSHTVVAR	56.3882	2710.33785	5	635.91	Glycation	FALSE	NA	12.08	284.9	NA
FS1_14373_1	>sp|P02787|TRFE_HUMAN Serotransferrin OS=Homo sapiens OX=9606 GN=TF PE=1 SV=4	K[+162.053]PVDEYKDC[+57.021]HLAQVPSHTVVAR	KPVDEYKDCHLAQVPSHTVVAR	55.2495	2710.33785	5	881.68	Glycation	FALSE	NA	16.85	287.2	NA
FS1_14373_1	>sp|P02787|TRFE_HUMAN Serotransferrin OS=Homo sapiens OX=9606 GN=TF PE=1 SV=4	KPVDEYK[+162.053]DC[+57.021]HLAQVPSHTVVAR	KPVDEYKDCHLAQVPSHTVVAR	55.8089	2710.33785	5	925.35	Glycation	FALSE	NA	16.54	319.73	NA
FS1_14373_1	>sp|P02787|TRFE_HUMAN Serotransferrin OS=Homo sapiens OX=9606 GN=TF PE=1 SV=4	KPVDEYK[+162.053]DC[+57.021]HLAQVPSHTVVAR	KPVDEYKDCHLAQVPSHTVVAR	55.6299	2710.33785	5	1176.72	Glycation	FALSE	NA	21.93	374.07	NA
FS1_14373_1	>sp|P02787|TRFE_HUMAN Serotransferrin OS=Homo sapiens OX=9606 GN=TF PE=1 SV=4	DC[+57.021]HLAQVPSHTVVAR	DCHLAQVPSHTVVAR	51.5351	1688.84105	4	885.79	None	FALSE	NA	15.96	736.56	NA
FS1_14373_1	>sp|P02787|TRFE_HUMAN Serotransferrin OS=Homo sapiens OX=9606 GN=TF PE=1 SV=4	SMGGK[+162.053]EDLIWELLNQAQEHFGK	SMGGKEDLIWELLNQAQEHFGK	142.7916	2691.28445	4	775.24	Glycation	FALSE	NA	15.57	712.26	NA
FS1_14373_1	>sp|P02787|TRFE_HUMAN Serotransferrin OS=Homo sapiens OX=9606 GN=TF PE=1 SV=4	SM[+15.995]GGK[+162.053]EDLIWELLNQAQEHFGK	SMGGKEDLIWELLNQAQEHFGK	141.6228	2707.27935	4	484.15	Glycation	FALSE	NA	9.88	416.8	NA
FS1_14373_1	>sp|P02787|TRFE_HUMAN Serotransferrin OS=Homo sapiens OX=9606 GN=TF PE=1 SV=4	SMGGKEDLIWELLNQAQEHFGK[+162.053]DK	SMGGKEDLIWELLNQAQEHFGKDK	139.7421	2934.40635	4	482.16	Glycation	FALSE	NA	8.71	82.59	NA
FS1_14373_1	>sp|P02787|TRFE_HUMAN Serotransferrin OS=Homo sapiens OX=9606 GN=TF PE=1 SV=4	EDLIWELLNQAQEHFGK[+162.053]DK	EDLIWELLNQAQEHFGKDK	144.8193	2474.19595	4	711.54	Glycation	FALSE	NA	13.72	121.62	NA
FS1_14373_1	>sp|P02787|TRFE_HUMAN Serotransferrin OS=Homo sapiens OX=9606 GN=TF PE=1 SV=4	DKSK[+162.053]EFQLFSSPHGK	DKSKEFQLFSSPHGK	56.1107	1895.92595	4	693.62	Glycation	FALSE	NA	10.83	81.47	NA
FS1_14373_1	>sp|P02787|TRFE_HUMAN Serotransferrin OS=Homo sapiens OX=9606 GN=TF PE=1 SV=4	SK[+162.053]EFQLFSSPHGK	SKEFQLFSSPHGK	58.7538	1652.80405	3	325.18	Glycation	FALSE	NA	6.56	285.16	NA
FS1_14373_1	>sp|P02787|TRFE_HUMAN Serotransferrin OS=Homo sapiens OX=9606 GN=TF PE=1 SV=4	SK[+162.053]EFQLFSSPHGK	SKEFQLFSSPHGK	59.3136	1652.80405	4	814.32	Glycation	FALSE	NA	14.88	686.75	NA
FS1_14373_1	>sp|P02787|TRFE_HUMAN Serotransferrin OS=Homo sapiens OX=9606 GN=TF PE=1 SV=4	SK[+162.053]EFQLFSSPHGK	SKEFQLFSSPHGK	59.1622	1652.80405	4	837.7	Glycation	FALSE	NA	15.08	834.05	NA
FS1_14373_1	>sp|P02787|TRFE_HUMAN Serotransferrin OS=Homo sapiens OX=9606 GN=TF PE=1 SV=4	SKEFQLFSSPHGK[+162.053]DLLFK	SKEFQLFSSPHGKDLLFK	94.7893	2269.16245	4	700.78	Glycation	FALSE	NA	12.99	291.36	NA
FS1_14373_1	>sp|P02787|TRFE_HUMAN Serotransferrin OS=Homo sapiens OX=9606 GN=TF PE=1 SV=4	EFQLFSSPHGK	EFQLFSSPHGK	74.8947	1275.62425	3	465.2	None	FALSE	NA	6.46	283.53	NA
FS1_14373_1	>sp|P02787|TRFE_HUMAN Serotransferrin OS=Homo sapiens OX=9606 GN=TF PE=1 SV=4	EFQLFSSPHGK[+162.053]DLLFK	EFQLFSSPHGKDLLFK	108.1971	2054.03545	4	577.28	Glycation	FALSE	NA	9.63	321.07	NA
FS1_14373_1	>sp|P02787|TRFE_HUMAN Serotransferrin OS=Homo sapiens OX=9606 GN=TF PE=1 SV=4	EFQLFSSPHGK[+162.053]DLLFK	EFQLFSSPHGKDLLFK	107.4988	2054.03545	4	974.29	Glycation	FALSE	NA	19	487.55	NA
FS1_14373_1	>sp|P02787|TRFE_HUMAN Serotransferrin OS=Homo sapiens OX=9606 GN=TF PE=1 SV=4	DLLFK[+162.053]DSAHGFLK	DLLFKDSAHGFLK	91.4275	1651.84515	3	237.73	Glycation	FALSE	NA	5.9	200.27	NA
FS1_14373_1	>sp|P02787|TRFE_HUMAN Serotransferrin OS=Homo sapiens OX=9606 GN=TF PE=1 SV=4	DLLFK[+162.053]DSAHGFLK	DLLFKDSAHGFLK	91.9848	1651.84515	3	315.65	Glycation	FALSE	NA	6.55	273.99	NA
FS1_14373_1	>sp|P02787|TRFE_HUMAN Serotransferrin OS=Homo sapiens OX=9606 GN=TF PE=1 SV=4	DSAHGFLK[+162.053]VPPR	DSAHGFLKVPPR	57.7744	1484.76175	3	203.94	Glycation	FALSE	NA	5.01	149.56	NA
FS1_14373_1	>sp|P02787|TRFE_HUMAN Serotransferrin OS=Homo sapiens OX=9606 GN=TF PE=1 SV=4	DSAHGFLK[+162.053]VPPR	DSAHGFLKVPPR	58.3282	1484.76175	3	226.19	Glycation	FALSE	NA	6.41	169.72	NA
FS1_14373_1	>sp|P02787|TRFE_HUMAN Serotransferrin OS=Homo sapiens OX=9606 GN=TF PE=1 SV=4	MDAK[+162.053]MYLGYEYVTAIR	MDAKMYLGYEYVTAIR	112.3957	2084.97925	3	208.85	Glycation	FALSE	NA	5.25	104.75	NA
FS1_14373_1	>sp|P02787|TRFE_HUMAN Serotransferrin OS=Homo sapiens OX=9606 GN=TF PE=1 SV=4	MDAK[+162.053]MYLGYEYVTAIR	MDAKMYLGYEYVTAIR	175.6195	2084.97925	3	214.88	Glycation	FALSE	NA	5.45	115.87	NA
FS1_14373_1	>sp|P02787|TRFE_HUMAN Serotransferrin OS=Homo sapiens OX=9606 GN=TF PE=1 SV=4	EGTC[+57.021]PEAPTDEC[+57.021]KPVK	EGTCPEAPTDECKPVK	33.4402	1816.79655	3	273.18	None	FALSE	NA	6.98	214.14	NA
FS1_14373_1	>sp|P02787|TRFE_HUMAN Serotransferrin OS=Homo sapiens OX=9606 GN=TF PE=1 SV=4	EGTC[+57.021]PEAPTDEC[+57.021]K[+162.053]PVK	EGTCPEAPTDECKPVK	33.241	1978.84945	3	313.88	Glycation	FALSE	NA	6.86	63.68	NA
FS1_14373_1	>sp|P02787|TRFE_HUMAN Serotransferrin OS=Homo sapiens OX=9606 GN=TF PE=1 SV=4	EGTC[+57.021]PEAPTDEC[+57.021]KPVK[+162.053]WC[+57.021]ALSHHER	EGTCPEAPTDECKPVKWCALSHHER	53.9661	3155.37405	5	804.97	Glycation	FALSE	NA	15.79	101.05	NA
FS1_14373_1	>sp|P02787|TRFE_HUMAN Serotransferrin OS=Homo sapiens OX=9606 GN=TF PE=1 SV=4	LKC[+57.021]DEWSVNSVGK	LKCDEWSVNSVGK	58.2415	1520.72875	3	294.64	None	FALSE	NA	6.85	229.54	NA
FS1_14373_1	>sp|P02787|TRFE_HUMAN Serotransferrin OS=Homo sapiens OX=9606 GN=TF PE=1 SV=4	LK[+162.053]C[+57.021]DEWSVNSVGK	LKCDEWSVNSVGK	57.9439	1682.78155	3	349.51	Glycation	FALSE	NA	7.26	313.99	NA
FS1_14373_1	>sp|P02787|TRFE_HUMAN Serotransferrin OS=Homo sapiens OX=9606 GN=TF PE=1 SV=4	C[+57.021]GLVPVLAENYN[+2569.905]K	CGLVPVLAENYNK	97.4267	4045.64835	4	305.53	Glycosylation	FALSE	FALSE	5.4	55.76	HexNAc(5)Hex(6)NeuAc(2)
FS1_14373_1	>sp|P02787|TRFE_HUMAN Serotransferrin OS=Homo sapiens OX=9606 GN=TF PE=1 SV=4	C[+57.021]GLVPVLAENYN[+2204.772]KSDNC[+57.021]EDTPEAGYFAVAVVK	CGLVPVLAENYNKSDNCEDTPEAGYFAVAVVK	132.5386	5733.42595	4	201.88	Glycosylation	FALSE	FALSE	5.76	38.16	HexNAc(4)Hex(5)NeuAc(2)
FS1_14373_1	>sp|P02787|TRFE_HUMAN Serotransferrin OS=Homo sapiens OX=9606 GN=TF PE=1 SV=4	SDNC[+57.021]EDTPEAGYFAVAVVKKSASDLTWDNLK	SDNCEDTPEAGYFAVAVVKKSASDLTWDNLK	136.1077	3429.60285	4	677.84	None	FALSE	NA	12.69	610.32	NA
FS1_14373_1	>sp|P02787|TRFE_HUMAN Serotransferrin OS=Homo sapiens OX=9606 GN=TF PE=1 SV=4	K[+162.053]SASDLTWDNLK	KSASDLTWDNLK	67.0219	1538.74585	3	441	Glycation	FALSE	NA	6.89	288.74	NA
FS1_14373_1	>sp|P02787|TRFE_HUMAN Serotransferrin OS=Homo sapiens OX=9606 GN=TF PE=1 SV=4	K[+162.053]SASDLTWDNLK	KSASDLTWDNLK	67.5879	1538.74585	3	486.2	Glycation	FALSE	NA	7.88	395.29	NA
FS1_14373_1	>sp|P02787|TRFE_HUMAN Serotransferrin OS=Homo sapiens OX=9606 GN=TF PE=1 SV=4	KSASDLTWDNLK[+162.053]GK	KSASDLTWDNLKGK	56.0219	1723.86225	3	306.63	Glycation	FALSE	NA	6.89	55.32	NA
FS1_14373_1	>sp|P02787|TRFE_HUMAN Serotransferrin OS=Homo sapiens OX=9606 GN=TF PE=1 SV=4	SASDLTWDNLK[+162.053]GK	SASDLTWDNLKGK	66.0054	1595.76735	3	352.97	Glycation	FALSE	NA	6.98	75.3	NA
FS1_14373_1	>sp|P02787|TRFE_HUMAN Serotransferrin OS=Homo sapiens OX=9606 GN=TF PE=1 SV=4	SASDLTWDNLK[+162.053]GK	SASDLTWDNLKGK	66.5506	1595.76735	3	383.03	Glycation	FALSE	NA	7.09	73.36	NA
FS1_14373_1	>sp|P02787|TRFE_HUMAN Serotransferrin OS=Homo sapiens OX=9606 GN=TF PE=1 SV=4	TAGWNIPMGLLYNK[+162.053]INHC[+57.021]R	TAGWNIPMGLLYNKINHCR	116.4398	2419.17705	4	729.66	Glycation	FALSE	NA	14.15	712.48	NA
FS1_14373_1	>sp|P02787|TRFE_HUMAN Serotransferrin OS=Homo sapiens OX=9606 GN=TF PE=1 SV=4	FDEFFSEGC[+57.021]APGSK[+162.053]K	FDEFFSEGCAPGSKK	72.0685	1866.79765	3	209.76	Glycation	FALSE	NA	4.77	42.73	NA
FS1_14373_1	>sp|P02787|TRFE_HUMAN Serotransferrin OS=Homo sapiens OX=9606 GN=TF PE=1 SV=4	FDEFFSEGC[+57.021]APGSK[+162.053]K	FDEFFSEGCAPGSKK	72.6234	1866.79765	3	213.94	Glycation	FALSE	NA	4.7	45.87	NA
FS1_14373_1	>sp|P02787|TRFE_HUMAN Serotransferrin OS=Homo sapiens OX=9606 GN=TF PE=1 SV=4	KDSSLC[+57.021]K[+162.053]LC[+57.021]MGSGLNLC[+57.021]EPNNK	KDSSLCKLCMGSGLNLCEPNNK	80.5624	2686.20645	4	702.12	Glycation	FALSE	NA	14.14	314.92	NA
FS1_14373_1	>sp|P02787|TRFE_HUMAN Serotransferrin OS=Homo sapiens OX=9606 GN=TF PE=1 SV=4	C[+57.021]LVEK[+162.053]GDVAFVK	CLVEKGDVAFVK	66.8638	1525.76925	3	406.69	Glycation	FALSE	NA	7.38	313.16	NA
FS1_14373_1	>sp|P02787|TRFE_HUMAN Serotransferrin OS=Homo sapiens OX=9606 GN=TF PE=1 SV=4	GDVAFVK[+162.053]HQTVPQNTGGK	GDVAFVKHQTVPQNTGGK	41.6174	2044.02195	4	512.63	Glycation	FALSE	NA	9.14	507.99	NA
FS1_14373_1	>sp|P02787|TRFE_HUMAN Serotransferrin OS=Homo sapiens OX=9606 GN=TF PE=1 SV=4	GDVAFVK[+162.053]HQTVPQNTGGK	GDVAFVKHQTVPQNTGGK	40.5066	2044.02195	4	932.88	Glycation	FALSE	NA	18.15	814.26	NA
FS1_14373_1	>sp|P02787|TRFE_HUMAN Serotransferrin OS=Homo sapiens OX=9606 GN=TF PE=1 SV=4	GDVAFVK[+162.053]HQTVPQNTGGK	GDVAFVKHQTVPQNTGGK	41.0552	2044.02195	4	1045.27	Glycation	FALSE	NA	20.15	909.52	NA
FS1_14373_1	>sp|P02787|TRFE_HUMAN Serotransferrin OS=Homo sapiens OX=9606 GN=TF PE=1 SV=4	HQTVPQNTGGK[+162.053]NPDPWAK	HQTVPQNTGGKNPDPWAK	41.1838	2136.02305	4	645.86	Glycation	FALSE	NA	11.48	615.66	NA
FS1_14373_1	>sp|P02787|TRFE_HUMAN Serotransferrin OS=Homo sapiens OX=9606 GN=TF PE=1 SV=4	HQTVPQNTGGK[+162.053]NPDPWAK	HQTVPQNTGGKNPDPWAK	41.7708	2136.02305	4	814.89	Glycation	FALSE	NA	15.92	312.68	NA
FS1_14373_1	>sp|P02787|TRFE_HUMAN Serotransferrin OS=Homo sapiens OX=9606 GN=TF PE=1 SV=4	HQTVPQNTGGK[+162.053]NPDPWAK	HQTVPQNTGGKNPDPWAK	41.2767	2136.02305	4	901.09	Glycation	FALSE	NA	17.92	358.79	NA
FS1_14373_1	>sp|P02787|TRFE_HUMAN Serotransferrin OS=Homo sapiens OX=9606 GN=TF PE=1 SV=4	NPDPWAK[+162.053]NLNEK	NPDPWAKNLNEK	49.5644	1586.75705	3	253.41	Glycation	FALSE	NA	6.36	162.72	NA
FS1_14373_1	>sp|P02787|TRFE_HUMAN Serotransferrin OS=Homo sapiens OX=9606 GN=TF PE=1 SV=4	NPDPWAK[+162.053]NLNEK	NPDPWAKNLNEK	50.2095	1586.75705	3	266.64	Glycation	FALSE	NA	6.31	161.63	NA
FS1_14373_1	>sp|P02787|TRFE_HUMAN Serotransferrin OS=Homo sapiens OX=9606 GN=TF PE=1 SV=4	NPDPWAK[+162.053]NLNEK	NPDPWAKNLNEK	49.6492	1586.75705	3	346.11	Glycation	FALSE	NA	6.58	221.46	NA
FS1_14373_1	>sp|P02787|TRFE_HUMAN Serotransferrin OS=Homo sapiens OX=9606 GN=TF PE=1 SV=4	NPDPWAK[+162.053]NLNEKDYELLC[+57.021]LDGTR	NPDPWAKNLNEKDYELLCLDGTR	103.9216	2922.36995	4	1050.46	Glycation	FALSE	NA	21.14	397.57	NA
FS1_14373_1	>sp|P02787|TRFE_HUMAN Serotransferrin OS=Homo sapiens OX=9606 GN=TF PE=1 SV=4	NLNEK[+162.053]DYELLC[+57.021]LDGTR	NLNEKDYELLCLDGTR	91.0929	2113.98315	3	393.22	Glycation	FALSE	NA	7.65	267.9	NA
FS1_14373_1	>sp|P02787|TRFE_HUMAN Serotransferrin OS=Homo sapiens OX=9606 GN=TF PE=1 SV=4	NLNEK[+162.053]DYELLC[+57.021]LDGTRK	NLNEKDYELLCLDGTRK	80.6985	2242.07815	4	675.52	Glycation	FALSE	NA	11.73	603.04	NA
FS1_14373_1	>sp|P02787|TRFE_HUMAN Serotransferrin OS=Homo sapiens OX=9606 GN=TF PE=1 SV=4	K[+162.053]PVEEYANC[+57.021]HLAR	KPVEEYANCHLAR	36.7931	1747.81935	4	536.95	Glycation	FALSE	NA	8.14	494.71	NA
FS1_14373_1	>sp|P02787|TRFE_HUMAN Serotransferrin OS=Homo sapiens OX=9606 GN=TF PE=1 SV=4	DKEAC[+57.021]VHK[+162.053]ILR	DKEACVHKILR	29.4545	1529.78665	3	241.15	Glycation	FALSE	NA	5.03	181.67	NA
FS1_14373_1	>sp|P02787|TRFE_HUMAN Serotransferrin OS=Homo sapiens OX=9606 GN=TF PE=1 SV=4	DKEAC[+57.021]VHK[+162.053]ILR	DKEACVHKILR	28.4046	1529.78665	3	283.23	Glycation	FALSE	NA	4.73	163.8	NA
FS1_14373_1	>sp|P02787|TRFE_HUMAN Serotransferrin OS=Homo sapiens OX=9606 GN=TF PE=1 SV=4	EAC[+57.021]VHK[+162.053]ILR	EACVHKILR	26.7114	1286.66465	3	215.1	Glycation	FALSE	NA	3.33	179.69	NA
FS1_14373_1	>sp|P02787|TRFE_HUMAN Serotransferrin OS=Homo sapiens OX=9606 GN=TF PE=1 SV=4	EAC[+57.021]VHK[+162.053]ILR	EACVHKILR	26.5517	1286.66465	3	288.65	Glycation	FALSE	NA	5.02	189.4	NA
FS1_14373_1	>sp|P02787|TRFE_HUMAN Serotransferrin OS=Homo sapiens OX=9606 GN=TF PE=1 SV=4	QQQHLFGSN[+2350.830]VTDC[+57.021]SGNFC[+57.021]LFR	QQQHLFGSNVTDCSGNFCLFR	111.3369	4864.94665	4	205.97	Glycosylation	FALSE	FALSE	4.26	119.75	HexNAc(4)Hex(5)Fuc(1)NeuAc(2)
FS1_14373_1	>sp|P02787|TRFE_HUMAN Serotransferrin OS=Homo sapiens OX=9606 GN=TF PE=1 SV=4	QQQHLFGSN[+2259.778]VTDC[+57.021]SGNFC[+57.021]LFR	QQQHLFGSNVTDCSGNFCLFR	116.5995	4773.89455	4	212.09	Glycosylation	FALSE	FALSE	3.33	96.46	HexNAc(3)Hex(3)NeuAc(4)
FS1_14373_1	>sp|P02787|TRFE_HUMAN Serotransferrin OS=Homo sapiens OX=9606 GN=TF PE=1 SV=4	QQQHLFGSN[+2753.953]VTDC[+57.021]SGNFC[+57.021]LFR	QQQHLFGSNVTDCSGNFCLFR	99.4793	5268.06935	5	215.03	Glycosylation	FALSE	FALSE	3.05	134.17	HexNAc(4)Hex(3)NeuAc(5)
FS1_14373_1	>sp|P02787|TRFE_HUMAN Serotransferrin OS=Homo sapiens OX=9606 GN=TF PE=1 SV=4	QQQHLFGSN[+2204.772]VTDC[+57.021]SGNFC[+57.021]LFR	QQQHLFGSNVTDCSGNFCLFR	115.2491	4718.88875	4	229.05	Glycosylation	FALSE	FALSE	6.3	108.49	HexNAc(4)Hex(5)NeuAc(2)
FS1_14373_1	>sp|P02787|TRFE_HUMAN Serotransferrin OS=Homo sapiens OX=9606 GN=TF PE=1 SV=4	QQQHLFGSN[+2861.000]VTDC[+57.021]SGNFC[+57.021]LFR	QQQHLFGSNVTDCSGNFCLFR	118.8883	5375.11635	4	236.52	Glycosylation	FALSE	FALSE	6.3	24.49	HexNAc(5)Hex(6)NeuAc(3)
FS1_14373_1	>sp|P02787|TRFE_HUMAN Serotransferrin OS=Homo sapiens OX=9606 GN=TF PE=1 SV=4	QQQHLFGSN[+2317.749]VTDC[+57.021]SGNFC[+57.021]LFR	QQQHLFGSNVTDCSGNFCLFR	101.8154	4831.86525	4	240.97	Glycosylation	FALSE	FALSE	4.79	176.42	HexNAc(4)Hex(7)NeuAc(1)Phospho(1)
FS1_14373_1	>sp|P02787|TRFE_HUMAN Serotransferrin OS=Homo sapiens OX=9606 GN=TF PE=1 SV=4	QQQHLFGSN[+2204.772]VTDC[+57.021]SGNFC[+57.021]LFR	QQQHLFGSNVTDCSGNFCLFR	114.8787	4718.88875	4	256.11	Glycosylation	FALSE	FALSE	6.54	42.11	HexNAc(4)Hex(5)NeuAc(2)
FS1_14373_1	>sp|P02787|TRFE_HUMAN Serotransferrin OS=Homo sapiens OX=9606 GN=TF PE=1 SV=4	QQQHLFGSN[+2259.778]VTDC[+57.021]SGNFC[+57.021]LFR	QQQHLFGSNVTDCSGNFCLFR	113.644	4773.89455	4	262.63	Glycosylation	FALSE	FALSE	5.77	160.93	HexNAc(3)Hex(3)NeuAc(4)
FS1_14373_1	>sp|P02787|TRFE_HUMAN Serotransferrin OS=Homo sapiens OX=9606 GN=TF PE=1 SV=4	QQQHLFGSN[+2861.000]VTDC[+57.021]SGNFC[+57.021]LFR	QQQHLFGSNVTDCSGNFCLFR	120.3701	5375.11635	4	271.76	Glycosylation	FALSE	FALSE	6.8	22.99	HexNAc(5)Hex(6)NeuAc(3)
FS1_14373_1	>sp|P02787|TRFE_HUMAN Serotransferrin OS=Homo sapiens OX=9606 GN=TF PE=1 SV=4	QQQHLFGSN[+2204.772]VTDC[+57.021]SGNFC[+57.021]LFR	QQQHLFGSNVTDCSGNFCLFR	113.2285	4718.88875	4	277.79	Glycosylation	FALSE	FALSE	6.75	154.9	HexNAc(4)Hex(5)NeuAc(2)
FS1_14373_1	>sp|P02787|TRFE_HUMAN Serotransferrin OS=Homo sapiens OX=9606 GN=TF PE=1 SV=4	QQQHLFGSN[+2350.830]VTDC[+57.021]SGNFC[+57.021]LFR	QQQHLFGSNVTDCSGNFCLFR	112.4059	4864.94665	4	306.17	Glycosylation	FALSE	FALSE	6.79	240.87	HexNAc(4)Hex(5)Fuc(1)NeuAc(2)
FS1_14373_1	>sp|P02787|TRFE_HUMAN Serotransferrin OS=Homo sapiens OX=9606 GN=TF PE=1 SV=4	QQQHLFGSN[+2861.000]VTDC[+57.021]SGNFC[+57.021]LFR	QQQHLFGSNVTDCSGNFCLFR	119.447	5375.11635	4	313.59	Glycosylation	FALSE	FALSE	6.75	24.8	HexNAc(5)Hex(6)NeuAc(3)
FS1_14373_1	>sp|P02787|TRFE_HUMAN Serotransferrin OS=Homo sapiens OX=9606 GN=TF PE=1 SV=4	QQQHLFGSN[+2204.772]VTDC[+57.021]SGNFC[+57.021]LFR	QQQHLFGSNVTDCSGNFCLFR	113.9006	4718.88875	4	337.17	Glycosylation	FALSE	FALSE	6.39	67.17	HexNAc(4)Hex(5)NeuAc(2)
FS1_14373_1	>sp|P02787|TRFE_HUMAN Serotransferrin OS=Homo sapiens OX=9606 GN=TF PE=1 SV=4	QQQHLFGSN[+2204.772]VTDC[+57.021]SGNFC[+57.021]LFR	QQQHLFGSNVTDCSGNFCLFR	115.9075	4718.88875	4	352.75	Glycosylation	FALSE	FALSE	6.08	83.08	HexNAc(4)Hex(5)NeuAc(2)
FS1_14373_1	>sp|P02787|TRFE_HUMAN Serotransferrin OS=Homo sapiens OX=9606 GN=TF PE=1 SV=4	QQQHLFGSN[+2569.905]VTDC[+57.021]SGNFC[+57.021]LFR	QQQHLFGSNVTDCSGNFCLFR	111.8962	5084.02095	4	370.11	Glycosylation	FALSE	FALSE	7	84.07	HexNAc(5)Hex(6)NeuAc(2)
FS1_14373_1	>sp|P02787|TRFE_HUMAN Serotransferrin OS=Homo sapiens OX=9606 GN=TF PE=1 SV=4	QQQHLFGSN[+1913.677]VTDC[+57.021]SGNFC[+57.021]LFR	QQQHLFGSNVTDCSGNFCLFR	110.7202	4427.79335	4	374.51	Glycosylation	FALSE	FALSE	7.01	247.77	HexNAc(4)Hex(5)NeuAc(1)
FS1_14373_1	>sp|P02787|TRFE_HUMAN Serotransferrin OS=Homo sapiens OX=9606 GN=TF PE=1 SV=4	QQQHLFGSN[+2204.772]VTDC[+57.021]SGNFC[+57.021]LFR	QQQHLFGSNVTDCSGNFCLFR	114.5161	4718.88875	4	383.13	Glycosylation	FALSE	FALSE	7.01	59.49	HexNAc(4)Hex(5)NeuAc(2)
FS1_14373_1	>sp|P02787|TRFE_HUMAN Serotransferrin OS=Homo sapiens OX=9606 GN=TF PE=1 SV=4	QQQHLFGSN[+2350.830]VTDC[+57.021]SGNFC[+57.021]LFR	QQQHLFGSNVTDCSGNFCLFR	113.1288	4864.94665	4	398.1	Glycosylation	FALSE	FALSE	7	261.64	HexNAc(4)Hex(5)Fuc(1)NeuAc(2)
FS1_14373_1	>sp|P02787|TRFE_HUMAN Serotransferrin OS=Homo sapiens OX=9606 GN=TF PE=1 SV=4	QQQHLFGSN[+1913.677]VTDC[+57.021]SGNFC[+57.021]LFR	QQQHLFGSNVTDCSGNFCLFR	110.4311	4427.79335	4	410.19	Glycosylation	FALSE	FALSE	6.67	200.61	HexNAc(4)Hex(5)NeuAc(1)
FS1_14373_1	>sp|P02787|TRFE_HUMAN Serotransferrin OS=Homo sapiens OX=9606 GN=TF PE=1 SV=4	QQQHLFGSN[+1913.677]VTDC[+57.021]SGNFC[+57.021]LFR	QQQHLFGSNVTDCSGNFCLFR	111.0237	4427.79335	4	441.52	Glycosylation	FALSE	FALSE	6.9	217.11	HexNAc(4)Hex(5)NeuAc(1)
FS1_14373_1	>sp|P02787|TRFE_HUMAN Serotransferrin OS=Homo sapiens OX=9606 GN=TF PE=1 SV=4	QQQHLFGSN[+2204.772]VTDC[+57.021]SGNFC[+57.021]LFR	QQQHLFGSNVTDCSGNFCLFR	112.1009	4718.88875	4	443.53	Glycosylation	FALSE	FALSE	6.76	325.35	HexNAc(4)Hex(5)NeuAc(2)
FS1_14373_1	>sp|P02787|TRFE_HUMAN Serotransferrin OS=Homo sapiens OX=9606 GN=TF PE=1 SV=4	QQQHLFGSN[+1913.677]VTDC[+57.021]SGNFC[+57.021]LFR	QQQHLFGSNVTDCSGNFCLFR	107.2856	4427.79335	4	452.02	Glycosylation	FALSE	FALSE	6.79	248.2	HexNAc(4)Hex(5)NeuAc(1)
FS1_14373_1	>sp|P02787|TRFE_HUMAN Serotransferrin OS=Homo sapiens OX=9606 GN=TF PE=1 SV=4	QQQHLFGSN[+2204.772]VTDC[+57.021]SGNFC[+57.021]LFR	QQQHLFGSNVTDCSGNFCLFR	112.6615	4718.88875	4	456.71	Glycosylation	FALSE	FALSE	8.55	204.85	HexNAc(4)Hex(5)NeuAc(2)
FS1_14373_1	>sp|P02787|TRFE_HUMAN Serotransferrin OS=Homo sapiens OX=9606 GN=TF PE=1 SV=4	QQQHLFGSN[+1913.677]VTDC[+57.021]SGNFC[+57.021]LFR	QQQHLFGSNVTDCSGNFCLFR	111.4463	4427.79335	4	565.89	Glycosylation	FALSE	FALSE	8.73	446.35	HexNAc(4)Hex(5)NeuAc(1)
FS1_14373_1	>sp|P02787|TRFE_HUMAN Serotransferrin OS=Homo sapiens OX=9606 GN=TF PE=1 SV=4	QQQHLFGSN[+2350.830]VTDC[+57.021]SGNFC[+57.021]LFR	QQQHLFGSNVTDCSGNFCLFR	111.5899	4864.94665	4	606.05	Glycosylation	FALSE	FALSE	10.93	418.54	HexNAc(4)Hex(5)Fuc(1)NeuAc(2)
FS1_14373_1	>sp|P02787|TRFE_HUMAN Serotransferrin OS=Homo sapiens OX=9606 GN=TF PE=1 SV=4	QQQHLFGSN[+1913.677]VTDC[+57.021]SGNFC[+57.021]LFR	QQQHLFGSNVTDCSGNFCLFR	106.3848	4427.79335	4	625.42	Glycosylation	FALSE	FALSE	10.52	265.73	HexNAc(4)Hex(5)NeuAc(1)
FS1_14373_1	>sp|P02787|TRFE_HUMAN Serotransferrin OS=Homo sapiens OX=9606 GN=TF PE=1 SV=4	SETK[+162.053]DLLFR	SETKDLLFR	60.5285	1269.64465	3	241.28	Glycation	FALSE	NA	5.09	139.72	NA
FS1_14373_1	>sp|P02787|TRFE_HUMAN Serotransferrin OS=Homo sapiens OX=9606 GN=TF PE=1 SV=4	SETK[+162.053]DLLFR	SETKDLLFR	59.9452	1269.64465	3	271.16	Glycation	FALSE	NA	5.79	166.35	NA
FS1_14373_1	>sp|P02787|TRFE_HUMAN Serotransferrin OS=Homo sapiens OX=9606 GN=TF PE=1 SV=4	SETK[+162.053]DLLFR	SETKDLLFR	58.6554	1269.64465	3	341.99	Glycation	FALSE	NA	5.98	211.68	NA
FS1_14373_1	>sp|P02787|TRFE_HUMAN Serotransferrin OS=Homo sapiens OX=9606 GN=TF PE=1 SV=4	SETK[+162.053]DLLFR	SETKDLLFR	59.3602	1269.64465	3	383.53	Glycation	FALSE	NA	5.66	242.83	NA
FS1_14373_1	>sp|P02787|TRFE_HUMAN Serotransferrin OS=Homo sapiens OX=9606 GN=TF PE=1 SV=4	SETK[+162.053]DLLFRDDTVC[+57.021]LAK	SETKDLLFRDDTVCLAK	82.3997	2172.06145	4	654.69	Glycation	FALSE	NA	11.9	621.31	NA
FS1_14373_1	>sp|P02787|TRFE_HUMAN Serotransferrin OS=Homo sapiens OX=9606 GN=TF PE=1 SV=4	SETK[+162.053]DLLFRDDTVC[+57.021]LAK	SETKDLLFRDDTVCLAK	82.9495	2172.06145	4	1139.3	Glycation	FALSE	NA	21.57	1049.94	NA
FS1_14373_1	>sp|P02787|TRFE_HUMAN Serotransferrin OS=Homo sapiens OX=9606 GN=TF PE=1 SV=4	DLLFRDDTVC[+57.021]LAK	DLLFRDDTVCLAK	98.3893	1564.79135	3	238.09	None	FALSE	NA	6.42	192.55	NA
FS1_14373_1	>sp|P02787|TRFE_HUMAN Serotransferrin OS=Homo sapiens OX=9606 GN=TF PE=1 SV=4	DLLFRDDTVC[+57.021]LAK[+162.053]LHDR	DLLFRDDTVCLAKLHDR	93.3342	2248.11525	4	825.02	Glycation	FALSE	NA	14.84	736.04	NA
FS1_14373_1	>sp|P02787|TRFE_HUMAN Serotransferrin OS=Homo sapiens OX=9606 GN=TF PE=1 SV=4	DDTVC[+57.021]LAK[+162.053]LHDR	DDTVCLAKLHDR	49.4449	1603.75065	3	300.83	Glycation	FALSE	NA	5.98	198.21	NA
FS1_14373_1	>sp|P02787|TRFE_HUMAN Serotransferrin OS=Homo sapiens OX=9606 GN=TF PE=1 SV=4	DDTVC[+57.021]LAK[+162.053]LHDR	DDTVCLAKLHDR	48.2828	1603.75065	3	335.95	Glycation	FALSE	NA	6.33	257.35	NA
FS1_14373_1	>sp|P02787|TRFE_HUMAN Serotransferrin OS=Homo sapiens OX=9606 GN=TF PE=1 SV=4	DDTVC[+57.021]LAK[+162.053]LHDR	DDTVCLAKLHDR	49.1759	1603.75065	4	380.12	Glycation	FALSE	NA	7.31	304.31	NA
FS1_14373_1	>sp|P02787|TRFE_HUMAN Serotransferrin OS=Homo sapiens OX=9606 GN=TF PE=1 SV=4	DDTVC[+57.021]LAK[+162.053]LHDR	DDTVCLAKLHDR	48.8748	1603.75065	3	389.81	Glycation	FALSE	NA	6.53	287.31	NA
FS1_14373_1	>sp|P02787|TRFE_HUMAN Serotransferrin OS=Homo sapiens OX=9606 GN=TF PE=1 SV=4	NTYEK[+162.053]YLGEEYVK	NTYEKYLGEEYVK	68.2528	1796.83505	3	345.15	Glycation	FALSE	NA	7.02	306.78	NA
FS1_14373_1	>sp|P02787|TRFE_HUMAN Serotransferrin OS=Homo sapiens OX=9606 GN=TF PE=1 SV=4	NTYEK[+162.053]YLGEEYVK	NTYEKYLGEEYVK	69.9544	1796.83505	3	384.05	Glycation	FALSE	NA	7.11	321.23	NA
FS1_14373_1	>sp|P02787|TRFE_HUMAN Serotransferrin OS=Homo sapiens OX=9606 GN=TF PE=1 SV=4	NTYEK[+162.053]YLGEEYVK	NTYEKYLGEEYVK	69.3763	1796.83505	3	508.56	Glycation	FALSE	NA	8.18	402.28	NA
FS1_14373_1	>sp|P02787|TRFE_HUMAN Serotransferrin OS=Homo sapiens OX=9606 GN=TF PE=1 SV=4	YLGEEYVK	YLGEEYVK	62.1323	999.49075	2	235.98	None	FALSE	NA	5.27	199.63	NA
FS1_14373_1	>sp|P02787|TRFE_HUMAN Serotransferrin OS=Homo sapiens OX=9606 GN=TF PE=1 SV=4	YLGEEYVK[+162.053]AVGNLR	YLGEEYVKAVGNLR	101.1327	1771.89865	3	330.79	Glycation	FALSE	NA	6.82	269.07	NA
FS1_14373_1	>sp|P02787|TRFE_HUMAN Serotransferrin OS=Homo sapiens OX=9606 GN=TF PE=1 SV=4	YLGEEYVK[+162.053]AVGNLR	YLGEEYVKAVGNLR	100.5677	1771.89865	3	408.53	Glycation	FALSE	NA	7.25	348.51	NA
FS1_14373_1	>sp|P02787|TRFE_HUMAN Serotransferrin OS=Homo sapiens OX=9606 GN=TF PE=1 SV=4	YLGEEYVK[+162.053]AVGNLRK	YLGEEYVKAVGNLRK	90.8255	1899.99365	4	723.76	Glycation	FALSE	NA	12.98	478.12	NA
FS1_14373_1	>sp|P02787|TRFE_HUMAN Serotransferrin OS=Homo sapiens OX=9606 GN=TF PE=1 SV=4	K[+162.053]C[+57.021]STSSLLEAC[+57.021]TFR	KCSTSSLLEACTFR	72.6478	1820.82785	3	454.73	Glycation	FALSE	NA	7.93	397.48	NA
FS1_14373_1	>sp|P02787|TRFE_HUMAN Serotransferrin OS=Homo sapiens OX=9606 GN=TF PE=1 SV=4	K[+162.053]C[+57.021]STSSLLEAC[+57.021]TFR	KCSTSSLLEACTFR	72.3811	1820.82785	3	477.95	Glycation	FALSE	NA	7.85	407.05	NA
FS1_14373_1	>sp|P01009|A1AT_HUMAN Alpha-1-antitrypsin OS=Homo sapiens OX=9606 GN=SERPINA1 PE=1 SV=3	TDTSHHDQDHPTFNK	TDTSHHDQDHPTFNK	17.4896	1778.76025	4	965.65	None	FALSE	NA	17.06	842.49	NA
FS1_14373_1	>sp|P01009|A1AT_HUMAN Alpha-1-antitrypsin OS=Homo sapiens OX=9606 GN=SERPINA1 PE=1 SV=3	TDTSHHDQDHPTFNK[+162.053]	TDTSHHDQDHPTFNK	17.6576	1940.81305	4	365.49	Glycation	FALSE	NA	6.18	322.44	NA
FS1_14373_1	>sp|P01009|A1AT_HUMAN Alpha-1-antitrypsin OS=Homo sapiens OX=9606 GN=SERPINA1 PE=1 SV=3	QLAHQSN[+2204.772]STNIFFSPVSIATAFAMLSLGTK	QLAHQSNSTNIFFSPVSIATAFAMLSLGTK	162.8801	5385.39965	4	235.62	Glycosylation	FALSE	FALSE	6.74	84.68	HexNAc(4)Hex(5)NeuAc(2)
FS1_14373_1	>sp|P01009|A1AT_HUMAN Alpha-1-antitrypsin OS=Homo sapiens OX=9606 GN=SERPINA1 PE=1 SV=3	QLAHQSN[+2350.830]STNIFFSPVSIATAFAMLSLGTK	QLAHQSNSTNIFFSPVSIATAFAMLSLGTK	161.8413	5531.45755	4	276.75	Glycosylation	FALSE	FALSE	7.31	276.75	HexNAc(4)Hex(5)Fuc(1)NeuAc(2)
FS1_14373_1	>sp|P01009|A1AT_HUMAN Alpha-1-antitrypsin OS=Homo sapiens OX=9606 GN=SERPINA1 PE=1 SV=3	QLAHQSN[+1548.534]STNIFFSPVSIATAFAMLSLGTK	QLAHQSNSTNIFFSPVSIATAFAMLSLGTK	161.662	4729.16125	4	294.75	Glycosylation	FALSE	TRUE	6.88	143.68	DiNAcBac(1)Pent(10)
FS1_14373_1	>sp|P01009|A1AT_HUMAN Alpha-1-antitrypsin OS=Homo sapiens OX=9606 GN=SERPINA1 PE=1 SV=3	QLAHQSN[+2204.772]STNIFFSPVSIATAFAMLSLGTK	QLAHQSNSTNIFFSPVSIATAFAMLSLGTK	161.4825	5385.39965	4	312.5	Glycosylation	FALSE	FALSE	7.02	138.51	HexNAc(4)Hex(5)NeuAc(2)
FS1_14373_1	>sp|P01009|A1AT_HUMAN Alpha-1-antitrypsin OS=Homo sapiens OX=9606 GN=SERPINA1 PE=1 SV=3	QLAHQSN[+2204.772]STNIFFSPVSIATAFAMLSLGTK	QLAHQSNSTNIFFSPVSIATAFAMLSLGTK	162.9787	5385.39965	4	330.91	Glycosylation	FALSE	FALSE	5.97	292.83	HexNAc(4)Hex(5)NeuAc(2)
FS1_14373_1	>sp|P01009|A1AT_HUMAN Alpha-1-antitrypsin OS=Homo sapiens OX=9606 GN=SERPINA1 PE=1 SV=3	QLAHQSN[+2204.772]STNIFFSPVSIATAFAMLSLGTK	QLAHQSNSTNIFFSPVSIATAFAMLSLGTK	163.7754	5385.39965	5	334.62	Glycosylation	FALSE	FALSE	5.97	137.29	HexNAc(4)Hex(5)NeuAc(2)
FS1_14373_1	>sp|P01009|A1AT_HUMAN Alpha-1-antitrypsin OS=Homo sapiens OX=9606 GN=SERPINA1 PE=1 SV=3	QLAHQSN[+2204.772]STNIFFSPVSIATAFAMLSLGTK	QLAHQSNSTNIFFSPVSIATAFAMLSLGTK	161.738	5385.39965	4	341.9	Glycosylation	FALSE	FALSE	7.17	113.32	HexNAc(4)Hex(5)NeuAc(2)
FS1_14373_1	>sp|P01009|A1AT_HUMAN Alpha-1-antitrypsin OS=Homo sapiens OX=9606 GN=SERPINA1 PE=1 SV=3	QLAHQSN[+2204.772]STNIFFSPVSIATAFAMLSLGTK	QLAHQSNSTNIFFSPVSIATAFAMLSLGTK	162.3105	5385.39965	5	580.06	Glycosylation	FALSE	FALSE	10.13	57.76	HexNAc(4)Hex(5)NeuAc(2)
FS1_14373_1	>sp|P01009|A1AT_HUMAN Alpha-1-antitrypsin OS=Homo sapiens OX=9606 GN=SERPINA1 PE=1 SV=3	QLAHQSN[+2204.772]STNIFFSPVSIATAFAM[+15.995]LSLGTK	QLAHQSNSTNIFFSPVSIATAFAMLSLGTK	158.5107	5401.39455	4	220.39	Glycosylation	FALSE	FALSE	5.5	119.67	HexNAc(4)Hex(5)NeuAc(2)
FS1_14373_1	>sp|P01009|A1AT_HUMAN Alpha-1-antitrypsin OS=Homo sapiens OX=9606 GN=SERPINA1 PE=1 SV=3	QLAHQSN[+3007.058]STNIFFSPVSIATAFAM[+15.995]LSLGTK	QLAHQSNSTNIFFSPVSIATAFAMLSLGTK	160.1309	6203.68005	5	243.73	Glycosylation	FALSE	FALSE	7.27	81.04	HexNAc(5)Hex(6)Fuc(1)NeuAc(3)
FS1_14373_1	>sp|P01009|A1AT_HUMAN Alpha-1-antitrypsin OS=Homo sapiens OX=9606 GN=SERPINA1 PE=1 SV=3	QLAHQSN[+2350.830]STNIFFSPVSIATAFAM[+15.995]LSLGTK	QLAHQSNSTNIFFSPVSIATAFAMLSLGTK	157.5073	5547.45245	4	373.91	Glycosylation	FALSE	FALSE	7.72	373.91	HexNAc(4)Hex(5)Fuc(1)NeuAc(2)
FS1_14373_1	>sp|P01009|A1AT_HUMAN Alpha-1-antitrypsin OS=Homo sapiens OX=9606 GN=SERPINA1 PE=1 SV=3	QLAHQSN[+2204.772]STNIFFSPVSIATAFAM[+15.995]LSLGTK	QLAHQSNSTNIFFSPVSIATAFAMLSLGTK	157.8755	5401.39455	6	660.37	Glycosylation	FALSE	FALSE	11.76	14.61	HexNAc(4)Hex(5)NeuAc(2)
FS1_14373_1	>sp|P01009|A1AT_HUMAN Alpha-1-antitrypsin OS=Homo sapiens OX=9606 GN=SERPINA1 PE=1 SV=3	ADTHDEILEGLNFN[+2204.772]LTEIPEAQIHEGFQELLR	ADTHDEILEGLNFNLTEIPEAQIHEGFQELLR	150.7548	5895.58845	5	204.3	Glycosylation	FALSE	FALSE	3.55	204.3	HexNAc(4)Hex(5)NeuAc(2)
FS1_14373_1	>sp|P01009|A1AT_HUMAN Alpha-1-antitrypsin OS=Homo sapiens OX=9606 GN=SERPINA1 PE=1 SV=3	ADTHDEILEGLNFN[+3663.286]LTEIPEAQIHEGFQELLR	ADTHDEILEGLNFNLTEIPEAQIHEGFQELLR	154.1843	7354.10155	6	217.42	Glycosylation	FALSE	FALSE	4.21	125.91	HexNAc(6)Hex(7)Fuc(1)NeuAc(4)
FS1_14373_1	>sp|P01009|A1AT_HUMAN Alpha-1-antitrypsin OS=Homo sapiens OX=9606 GN=SERPINA1 PE=1 SV=3	ADTHDEILEGLNFN[+2715.963]LTEIPEAQIHEGFQELLR	ADTHDEILEGLNFNLTEIPEAQIHEGFQELLR	148.6517	6406.77855	5	249.79	Glycosylation	FALSE	FALSE	6.23	228.44	HexNAc(5)Hex(6)Fuc(1)NeuAc(2)
FS1_14373_1	>sp|P01009|A1AT_HUMAN Alpha-1-antitrypsin OS=Homo sapiens OX=9606 GN=SERPINA1 PE=1 SV=3	ADTHDEILEGLNFN[+3663.286]LTEIPEAQIHEGFQELLR	ADTHDEILEGLNFNLTEIPEAQIHEGFQELLR	153.558	7354.10155	5	274.03	Glycosylation	FALSE	FALSE	6.75	250.23	HexNAc(6)Hex(7)Fuc(1)NeuAc(4)
FS1_14373_1	>sp|P01009|A1AT_HUMAN Alpha-1-antitrypsin OS=Homo sapiens OX=9606 GN=SERPINA1 PE=1 SV=3	ADTHDEILEGLNFN[+2861.000]LTEIPEAQIHEGFQELLR	ADTHDEILEGLNFNLTEIPEAQIHEGFQELLR	150.7098	6551.81605	5	294.25	Glycosylation	FALSE	FALSE	6.77	31.66	HexNAc(5)Hex(6)NeuAc(3)
FS1_14373_1	>sp|P01009|A1AT_HUMAN Alpha-1-antitrypsin OS=Homo sapiens OX=9606 GN=SERPINA1 PE=1 SV=3	ADTHDEILEGLNFN[+2204.772]LTEIPEAQIHEGFQELLR	ADTHDEILEGLNFNLTEIPEAQIHEGFQELLR	149.53	5895.58845	5	299.68	Glycosylation	FALSE	FALSE	6.75	22.76	HexNAc(4)Hex(5)NeuAc(2)
FS1_14373_1	>sp|P01009|A1AT_HUMAN Alpha-1-antitrypsin OS=Homo sapiens OX=9606 GN=SERPINA1 PE=1 SV=3	ADTHDEILEGLNFN[+3517.228]LTEIPEAQIHEGFQELLR	ADTHDEILEGLNFNLTEIPEAQIHEGFQELLR	154.3477	7208.04365	6	311.65	Glycosylation	FALSE	FALSE	6.98	189.99	HexNAc(6)Hex(7)NeuAc(4)
FS1_14373_1	>sp|P01009|A1AT_HUMAN Alpha-1-antitrypsin OS=Homo sapiens OX=9606 GN=SERPINA1 PE=1 SV=3	ADTHDEILEGLNFN[+2861.000]LTEIPEAQIHEGFQELLR	ADTHDEILEGLNFNLTEIPEAQIHEGFQELLR	151.7688	6551.81605	5	332.29	Glycosylation	FALSE	FALSE	6.89	21.04	HexNAc(5)Hex(6)NeuAc(3)
FS1_14373_1	>sp|P01009|A1AT_HUMAN Alpha-1-antitrypsin OS=Homo sapiens OX=9606 GN=SERPINA1 PE=1 SV=3	ADTHDEILEGLNFN[+3007.058]LTEIPEAQIHEGFQELLR	ADTHDEILEGLNFNLTEIPEAQIHEGFQELLR	151.0056	6697.87395	6	416.27	Glycosylation	FALSE	FALSE	8.42	404.71	HexNAc(5)Hex(6)Fuc(1)NeuAc(3)
FS1_14373_1	>sp|P01009|A1AT_HUMAN Alpha-1-antitrypsin OS=Homo sapiens OX=9606 GN=SERPINA1 PE=1 SV=3	ADTHDEILEGLNFN[+2569.905]LTEIPEAQIHEGFQELLR	ADTHDEILEGLNFNLTEIPEAQIHEGFQELLR	150.7115	6260.72065	5	433.73	Glycosylation	FALSE	FALSE	8.12	433.73	HexNAc(5)Hex(6)NeuAc(2)
FS1_14373_1	>sp|P01009|A1AT_HUMAN Alpha-1-antitrypsin OS=Homo sapiens OX=9606 GN=SERPINA1 PE=1 SV=3	ADTHDEILEGLNFN[+2204.772]LTEIPEAQIHEGFQELLR	ADTHDEILEGLNFNLTEIPEAQIHEGFQELLR	149.518	5895.58845	5	506.1	Glycosylation	FALSE	FALSE	8.4	58.36	HexNAc(4)Hex(5)NeuAc(2)
FS1_14373_1	>sp|P01009|A1AT_HUMAN Alpha-1-antitrypsin OS=Homo sapiens OX=9606 GN=SERPINA1 PE=1 SV=3	ADTHDEILEGLNFN[+2861.000]LTEIPEAQIHEGFQELLR	ADTHDEILEGLNFNLTEIPEAQIHEGFQELLR	150.7958	6551.81605	5	507.97	Glycosylation	FALSE	FALSE	7.48	30.28	HexNAc(5)Hex(6)NeuAc(3)
FS1_14373_1	>sp|P01009|A1AT_HUMAN Alpha-1-antitrypsin OS=Homo sapiens OX=9606 GN=SERPINA1 PE=1 SV=3	ADTHDEILEGLNFN[+2350.830]LTEIPEAQIHEGFQELLR	ADTHDEILEGLNFNLTEIPEAQIHEGFQELLR	148.9613	6041.64635	5	544.21	Glycosylation	FALSE	FALSE	8.41	544.21	HexNAc(4)Hex(5)Fuc(1)NeuAc(2)
FS1_14373_1	>sp|P01009|A1AT_HUMAN Alpha-1-antitrypsin OS=Homo sapiens OX=9606 GN=SERPINA1 PE=1 SV=3	ADTHDEILEGLNFN[+2204.772]LTEIPEAQIHEGFQELLR	ADTHDEILEGLNFNLTEIPEAQIHEGFQELLR	150.1306	5895.58845	5	641.04	Glycosylation	FALSE	FALSE	10.56	61.35	HexNAc(4)Hex(5)NeuAc(2)
FS1_14373_1	>sp|P01009|A1AT_HUMAN Alpha-1-antitrypsin OS=Homo sapiens OX=9606 GN=SERPINA1 PE=1 SV=3	ADTHDEILEGLNFN[+1913.677]LTEIPEAQIHEGFQELLR	ADTHDEILEGLNFNLTEIPEAQIHEGFQELLR	149.0031	5604.49305	5	944.67	Glycosylation	FALSE	FALSE	16.76	908.02	HexNAc(4)Hex(5)NeuAc(1)
FS1_14373_1	>sp|P01009|A1AT_HUMAN Alpha-1-antitrypsin OS=Homo sapiens OX=9606 GN=SERPINA1 PE=1 SV=3	LVDK[+162.053]FLEDVK	LVDKFLEDVK	78.5717	1366.72255	3	474.11	Glycation	FALSE	NA	6.53	319.3	NA
FS1_14373_1	>sp|P01009|A1AT_HUMAN Alpha-1-antitrypsin OS=Homo sapiens OX=9606 GN=SERPINA1 PE=1 SV=3	LVDK[+162.053]FLEDVKK	LVDKFLEDVKK	68.0127	1494.81755	3	232.65	Glycation	FALSE	NA	5.07	160.29	NA
FS1_14373_1	>sp|P01009|A1AT_HUMAN Alpha-1-antitrypsin OS=Homo sapiens OX=9606 GN=SERPINA1 PE=1 SV=3	LVDK[+162.053]FLEDVKK	LVDKFLEDVKK	97.2892	1494.81755	3	250.38	Glycation	FALSE	NA	5.43	184.56	NA
FS1_14373_1	>sp|P01009|A1AT_HUMAN Alpha-1-antitrypsin OS=Homo sapiens OX=9606 GN=SERPINA1 PE=1 SV=3	LVDKFLEDVK[+162.053]K	LVDKFLEDVKK	66.8463	1494.81755	3	284.34	Glycation	FALSE	NA	5.63	18.15	NA
FS1_14373_1	>sp|P01009|A1AT_HUMAN Alpha-1-antitrypsin OS=Homo sapiens OX=9606 GN=SERPINA1 PE=1 SV=3	LVDK[+162.053]FLEDVKK	LVDKFLEDVKK	67.4237	1494.81755	3	420.93	Glycation	FALSE	NA	5.82	279.28	NA
FS1_14373_1	>sp|P01009|A1AT_HUMAN Alpha-1-antitrypsin OS=Homo sapiens OX=9606 GN=SERPINA1 PE=1 SV=3	K[+162.053]LYHSEAFTVNFGDTEEAKK	KLYHSEAFTVNFGDTEEAKK	69.7953	2475.17995	4	305.35	Glycation	FALSE	NA	7.55	257.65	NA
FS1_14373_1	>sp|P01009|A1AT_HUMAN Alpha-1-antitrypsin OS=Homo sapiens OX=9606 GN=SERPINA1 PE=1 SV=3	K[+162.053]LYHSEAFTVNFGDTEEAKK	KLYHSEAFTVNFGDTEEAKK	69.243	2475.17995	4	537.42	Glycation	FALSE	NA	9.28	485.39	NA
FS1_14373_1	>sp|P01009|A1AT_HUMAN Alpha-1-antitrypsin OS=Homo sapiens OX=9606 GN=SERPINA1 PE=1 SV=3	LYHSEAFTVNFGDTEEAK[+162.053]K	LYHSEAFTVNFGDTEEAKK	82.5091	2347.08505	4	272.51	Glycation	FALSE	NA	8	4.86	NA
FS1_14373_1	>sp|P01009|A1AT_HUMAN Alpha-1-antitrypsin OS=Homo sapiens OX=9606 GN=SERPINA1 PE=1 SV=3	LYHSEAFTVNFGDTEEAK[+162.053]K	LYHSEAFTVNFGDTEEAKK	82.7484	2347.08505	4	370.21	Glycation	FALSE	NA	6.84	10.28	NA
FS1_14373_1	>sp|P01009|A1AT_HUMAN Alpha-1-antitrypsin OS=Homo sapiens OX=9606 GN=SERPINA1 PE=1 SV=3	LYHSEAFTVNFGDTEEAK[+162.053]K	LYHSEAFTVNFGDTEEAKK	81.2327	2347.08505	4	409.85	Glycation	FALSE	NA	9.26	5.9	NA
FS1_14373_1	>sp|P01009|A1AT_HUMAN Alpha-1-antitrypsin OS=Homo sapiens OX=9606 GN=SERPINA1 PE=1 SV=3	LYHSEAFTVNFGDTEEAK[+162.053]K	LYHSEAFTVNFGDTEEAKK	81.9333	2347.08505	4	411.42	Glycation	FALSE	NA	8.91	2.14	NA
FS1_14373_1	>sp|P01009|A1AT_HUMAN Alpha-1-antitrypsin OS=Homo sapiens OX=9606 GN=SERPINA1 PE=1 SV=3	LYHSEAFTVNFGDTEEAK[+162.053]K	LYHSEAFTVNFGDTEEAKK	79.3774	2347.08505	4	472.37	Glycation	FALSE	NA	9.01	12.88	NA
FS1_14373_1	>sp|P01009|A1AT_HUMAN Alpha-1-antitrypsin OS=Homo sapiens OX=9606 GN=SERPINA1 PE=1 SV=3	LYHSEAFTVNFGDTEEAK[+162.053]K	LYHSEAFTVNFGDTEEAKK	79.9427	2347.08505	4	711.23	Glycation	FALSE	NA	13.92	6.04	NA
FS1_14373_1	>sp|P01009|A1AT_HUMAN Alpha-1-antitrypsin OS=Homo sapiens OX=9606 GN=SERPINA1 PE=1 SV=3	LYHSEAFTVNFGDTEEAK[+162.053]K	LYHSEAFTVNFGDTEEAKK	78.8071	2347.08505	4	739.84	Glycation	FALSE	NA	12.55	8.88	NA
FS1_14373_1	>sp|P01009|A1AT_HUMAN Alpha-1-antitrypsin OS=Homo sapiens OX=9606 GN=SERPINA1 PE=1 SV=3	LYHSEAFTVNFGDTEEAK[+162.053]K	LYHSEAFTVNFGDTEEAKK	77.5763	2347.08505	4	894.56	Glycation	FALSE	NA	16.59	18.23	NA
FS1_14373_1	>sp|P01009|A1AT_HUMAN Alpha-1-antitrypsin OS=Homo sapiens OX=9606 GN=SERPINA1 PE=1 SV=3	LYHSEAFTVNFGDTEEAK[+162.053]K	LYHSEAFTVNFGDTEEAKK	78.1328	2347.08505	4	1135.31	Glycation	FALSE	NA	21.92	12.05	NA
FS1_14373_1	>sp|P01009|A1AT_HUMAN Alpha-1-antitrypsin OS=Homo sapiens OX=9606 GN=SERPINA1 PE=1 SV=3	LYHSEAFTVNFGDTEEAKK[+162.053]QINDYVEK	LYHSEAFTVNFGDTEEAKKQINDYVEK	97.0296	3336.56685	5	551.7	Glycation	FALSE	NA	8.98	87.49	NA
FS1_14373_1	>sp|P01009|A1AT_HUMAN Alpha-1-antitrypsin OS=Homo sapiens OX=9606 GN=SERPINA1 PE=1 SV=3	K[+162.053]QINDYVEK	KQINDYVEK	31.2085	1297.63955	3	399.1	Glycation	FALSE	NA	5.6	253.6	NA
FS1_14373_1	>sp|P01009|A1AT_HUMAN Alpha-1-antitrypsin OS=Homo sapiens OX=9606 GN=SERPINA1 PE=1 SV=3	KQINDYVEK[+162.053]GTQGK	KQINDYVEKGTQGK	30.3687	1768.88375	3	221.2	Glycation	FALSE	NA	6.01	136.62	NA
FS1_14373_1	>sp|P01009|A1AT_HUMAN Alpha-1-antitrypsin OS=Homo sapiens OX=9606 GN=SERPINA1 PE=1 SV=3	QINDYVEK[+162.053]GTQGK	QINDYVEKGTQGK	38.7243	1640.78875	3	204.97	Glycation	FALSE	NA	4.44	144.57	NA
FS1_14373_1	>sp|P01009|A1AT_HUMAN Alpha-1-antitrypsin OS=Homo sapiens OX=9606 GN=SERPINA1 PE=1 SV=3	QINDYVEK[+162.053]GTQGK	QINDYVEKGTQGK	38.141	1640.78875	3	289.06	Glycation	FALSE	NA	6.61	180.05	NA
FS1_14373_1	>sp|P01009|A1AT_HUMAN Alpha-1-antitrypsin OS=Homo sapiens OX=9606 GN=SERPINA1 PE=1 SV=3	GTQGK[+162.053]IVDLVK	GTQGKIVDLVK	55.9582	1318.73385	3	520.16	Glycation	FALSE	NA	7.83	315.98	NA
FS1_14373_1	>sp|P01009|A1AT_HUMAN Alpha-1-antitrypsin OS=Homo sapiens OX=9606 GN=SERPINA1 PE=1 SV=3	IVDLVK[+162.053]ELDR	IVDLVKELDR	87.8535	1360.74435	3	215.24	Glycation	FALSE	NA	4.95	129.17	NA
FS1_14373_1	>sp|P01009|A1AT_HUMAN Alpha-1-antitrypsin OS=Homo sapiens OX=9606 GN=SERPINA1 PE=1 SV=3	DTVFALVNYIFFK[+162.053]GK	DTVFALVNYIFFKGK	150.4039	1923.00235	3	327.43	Glycation	FALSE	NA	7.11	58.71	NA
FS1_14373_1	>sp|P01009|A1AT_HUMAN Alpha-1-antitrypsin OS=Homo sapiens OX=9606 GN=SERPINA1 PE=1 SV=3	GK[+162.053]WERPFEVK	GKWERPFEVK	50.7036	1436.72945	3	225.41	Glycation	FALSE	NA	6.2	168.65	NA
FS1_14373_1	>sp|P01009|A1AT_HUMAN Alpha-1-antitrypsin OS=Homo sapiens OX=9606 GN=SERPINA1 PE=1 SV=3	GK[+162.053]WERPFEVK	GKWERPFEVK	51.2811	1436.72945	3	280.91	Glycation	FALSE	NA	6.01	242.8	NA
FS1_14373_1	>sp|P01009|A1AT_HUMAN Alpha-1-antitrypsin OS=Homo sapiens OX=9606 GN=SERPINA1 PE=1 SV=3	DTEEEDFHVDQVTTVK	DTEEEDFHVDQVTTVK	71.5071	1890.84775	3	214.97	None	FALSE	NA	5.06	186.88	NA
FS1_14373_1	>sp|P01009|A1AT_HUMAN Alpha-1-antitrypsin OS=Homo sapiens OX=9606 GN=SERPINA1 PE=1 SV=3	DTEEEDFHVDQVTTVK	DTEEEDFHVDQVTTVK	70.9267	1890.84775	3	377.01	None	FALSE	NA	7.3	319.27	NA
FS1_14373_1	>sp|P01009|A1AT_HUMAN Alpha-1-antitrypsin OS=Homo sapiens OX=9606 GN=SERPINA1 PE=1 SV=3	DTEEEDFHVDQVTTVK[+162.053]VPMMK	DTEEEDFHVDQVTTVKVPMMK	99.6995	2639.19765	4	423.78	Glycation	FALSE	NA	8.05	178.04	NA
FS1_14373_1	>sp|P01009|A1AT_HUMAN Alpha-1-antitrypsin OS=Homo sapiens OX=9606 GN=SERPINA1 PE=1 SV=3	KLSSWVLLMK	KLSSWVLLMK	103.72	1203.70435	3	430.78	None	FALSE	NA	6.45	310.57	NA
FS1_14373_1	>sp|P01009|A1AT_HUMAN Alpha-1-antitrypsin OS=Homo sapiens OX=9606 GN=SERPINA1 PE=1 SV=3	K[+162.053]LSSWVLLMK	KLSSWVLLMK	103.2092	1365.75725	3	285.2	Glycation	FALSE	NA	6.2	223.53	NA
FS1_14373_1	>sp|P01009|A1AT_HUMAN Alpha-1-antitrypsin OS=Homo sapiens OX=9606 GN=SERPINA1 PE=1 SV=3	K[+162.053]LSSWVLLMK	KLSSWVLLMK	102.6345	1365.75725	3	401.5	Glycation	FALSE	NA	6.38	299.28	NA
FS1_14373_1	>sp|P01009|A1AT_HUMAN Alpha-1-antitrypsin OS=Homo sapiens OX=9606 GN=SERPINA1 PE=1 SV=3	K[+162.053]LSSWVLLM[+15.995]K	KLSSWVLLMK	86.0828	1381.75215	3	326.58	Glycation	FALSE	NA	6.21	223.75	NA
FS1_14373_1	>sp|P01009|A1AT_HUMAN Alpha-1-antitrypsin OS=Homo sapiens OX=9606 GN=SERPINA1 PE=1 SV=3	YLGN[+1548.545]ATAIFFLPDEGK	YLGNATAIFFLPDEGK	134.8266	3303.43215	3	209.42	Glycosylation	FALSE	FALSE	2.91	106.42	HexNAc(3)Hex(4)NeuAc(1)
FS1_14373_1	>sp|P01009|A1AT_HUMAN Alpha-1-antitrypsin OS=Homo sapiens OX=9606 GN=SERPINA1 PE=1 SV=3	YLGN[+1548.545]ATAIFFLPDEGK	YLGNATAIFFLPDEGK	135.4291	3303.43215	3	225.31	Glycosylation	FALSE	FALSE	5.36	129.54	HexNAc(3)Hex(4)NeuAc(1)
FS1_14373_1	>sp|P01009|A1AT_HUMAN Alpha-1-antitrypsin OS=Homo sapiens OX=9606 GN=SERPINA1 PE=1 SV=3	YLGN[+2204.772]ATAIFFLPDEGK	YLGNATAIFFLPDEGK	137.942	3959.65985	4	229.8	Glycosylation	FALSE	FALSE	5.79	212.19	HexNAc(4)Hex(5)NeuAc(2)
FS1_14373_1	>sp|P01009|A1AT_HUMAN Alpha-1-antitrypsin OS=Homo sapiens OX=9606 GN=SERPINA1 PE=1 SV=3	YLGN[+3007.058]ATAIFFLPDEGK	YLGNATAIFFLPDEGK	141.0804	4761.94535	4	267.13	Glycosylation	FALSE	FALSE	6.28	150.49	HexNAc(5)Hex(6)Fuc(1)NeuAc(3)
FS1_14373_1	>sp|P01009|A1AT_HUMAN Alpha-1-antitrypsin OS=Homo sapiens OX=9606 GN=SERPINA1 PE=1 SV=3	YLGN[+1386.492]ATAIFFLPDEGK	YLGNATAIFFLPDEGK	135.0409	3141.37935	3	268.41	Glycosylation	FALSE	FALSE	5.78	179.88	HexNAc(3)Hex(3)NeuAc(1)
FS1_14373_1	>sp|P01009|A1AT_HUMAN Alpha-1-antitrypsin OS=Homo sapiens OX=9606 GN=SERPINA1 PE=1 SV=3	YLGN[+2861.000]ATAIFFLPDEGK	YLGNATAIFFLPDEGK	140.7896	4615.88745	4	290.44	Glycosylation	FALSE	FALSE	6.12	81.3	HexNAc(5)Hex(6)NeuAc(3)
FS1_14373_1	>sp|P01009|A1AT_HUMAN Alpha-1-antitrypsin OS=Homo sapiens OX=9606 GN=SERPINA1 PE=1 SV=3	YLGN[+1913.677]ATAIFFLPDEGK	YLGNATAIFFLPDEGK	127.4902	3668.56435	4	294.02	Glycosylation	FALSE	FALSE	6.26	265.45	HexNAc(4)Hex(5)NeuAc(1)
FS1_14373_1	>sp|P01009|A1AT_HUMAN Alpha-1-antitrypsin OS=Homo sapiens OX=9606 GN=SERPINA1 PE=1 SV=3	YLGN[+2204.772]ATAIFFLPDEGK	YLGNATAIFFLPDEGK	139.394	3959.65985	4	298.88	Glycosylation	FALSE	FALSE	5.67	191.42	HexNAc(4)Hex(5)NeuAc(2)
FS1_14373_1	>sp|P01009|A1AT_HUMAN Alpha-1-antitrypsin OS=Homo sapiens OX=9606 GN=SERPINA1 PE=1 SV=3	YLGN[+2350.830]ATAIFFLPDEGK	YLGNATAIFFLPDEGK	134.4463	4105.71775	4	447.14	Glycosylation	FALSE	FALSE	6.95	317.77	HexNAc(4)Hex(5)Fuc(1)NeuAc(2)
FS1_14373_1	>sp|P01009|A1AT_HUMAN Alpha-1-antitrypsin OS=Homo sapiens OX=9606 GN=SERPINA1 PE=1 SV=3	YLGN[+2350.830]ATAIFFLPDEGK	YLGNATAIFFLPDEGK	134.8555	4105.71775	4	450.37	Glycosylation	FALSE	FALSE	6.54	316.57	HexNAc(4)Hex(5)Fuc(1)NeuAc(2)
FS1_14373_1	>sp|P01009|A1AT_HUMAN Alpha-1-antitrypsin OS=Homo sapiens OX=9606 GN=SERPINA1 PE=1 SV=3	YLGN[+2350.830]ATAIFFLPDEGK	YLGNATAIFFLPDEGK	134.6973	4105.71775	4	479.02	Glycosylation	FALSE	FALSE	7.15	344.43	HexNAc(4)Hex(5)Fuc(1)NeuAc(2)
FS1_14373_1	>sp|P01009|A1AT_HUMAN Alpha-1-antitrypsin OS=Homo sapiens OX=9606 GN=SERPINA1 PE=1 SV=3	YLGN[+2204.772]ATAIFFLPDEGK	YLGNATAIFFLPDEGK	137.2633	3959.65985	4	513.31	Glycosylation	FALSE	FALSE	6.89	347.81	HexNAc(4)Hex(5)NeuAc(2)
FS1_14373_1	>sp|P01009|A1AT_HUMAN Alpha-1-antitrypsin OS=Homo sapiens OX=9606 GN=SERPINA1 PE=1 SV=3	YLGN[+2350.830]ATAIFFLPDEGK	YLGNATAIFFLPDEGK	134.6411	4105.71775	4	520.79	Glycosylation	FALSE	FALSE	6.82	350.42	HexNAc(4)Hex(5)Fuc(1)NeuAc(2)
FS1_14373_1	>sp|P01009|A1AT_HUMAN Alpha-1-antitrypsin OS=Homo sapiens OX=9606 GN=SERPINA1 PE=1 SV=3	YLGN[+1913.677]ATAIFFLPDEGKLQHLENELTHDIITK	YLGNATAIFFLPDEGKLQHLENELTHDIITK	146.5511	5453.50645	5	203.73	Glycosylation	FALSE	FALSE	6.51	74.12	HexNAc(4)Hex(5)NeuAc(1)
FS1_14373_1	>sp|P01009|A1AT_HUMAN Alpha-1-antitrypsin OS=Homo sapiens OX=9606 GN=SERPINA1 PE=1 SV=3	YLGN[+2204.772]ATAIFFLPDEGKLQHLENELTHDIITK	YLGNATAIFFLPDEGKLQHLENELTHDIITK	149.1681	5744.60195	5	211.67	Glycosylation	FALSE	FALSE	6.3	135.5	HexNAc(4)Hex(5)NeuAc(2)
FS1_14373_1	>sp|P01009|A1AT_HUMAN Alpha-1-antitrypsin OS=Homo sapiens OX=9606 GN=SERPINA1 PE=1 SV=3	YLGN[+2350.830]ATAIFFLPDEGKLQHLENELTHDIITK	YLGNATAIFFLPDEGKLQHLENELTHDIITK	146.9639	5890.65985	5	212.3	Glycosylation	FALSE	FALSE	6.28	212.3	HexNAc(4)Hex(5)Fuc(1)NeuAc(2)
FS1_14373_1	>sp|P01009|A1AT_HUMAN Alpha-1-antitrypsin OS=Homo sapiens OX=9606 GN=SERPINA1 PE=1 SV=3	YLGN[+3007.058]ATAIFFLPDEGKLQHLENELTHDIITK	YLGNATAIFFLPDEGKLQHLENELTHDIITK	148.7547	6546.88745	5	257.62	Glycosylation	FALSE	FALSE	7.75	42.74	HexNAc(5)Hex(6)Fuc(1)NeuAc(3)
FS1_14373_1	>sp|P01009|A1AT_HUMAN Alpha-1-antitrypsin OS=Homo sapiens OX=9606 GN=SERPINA1 PE=1 SV=3	YLGN[+2204.772]ATAIFFLPDEGKLQHLENELTHDIITK	YLGNATAIFFLPDEGKLQHLENELTHDIITK	146.7668	5744.60195	5	262.37	Glycosylation	FALSE	FALSE	7.83	191.05	HexNAc(4)Hex(5)NeuAc(2)
FS1_14373_1	>sp|P01009|A1AT_HUMAN Alpha-1-antitrypsin OS=Homo sapiens OX=9606 GN=SERPINA1 PE=1 SV=3	YLGN[+2075.730]ATAIFFLPDEGKLQHLENELTHDIITK	YLGNATAIFFLPDEGKLQHLENELTHDIITK	144.9355	5615.55935	5	330.19	Glycosylation	FALSE	FALSE	8.76	47.98	HexNAc(4)Hex(6)NeuAc(1)
FS1_14373_1	>sp|P01009|A1AT_HUMAN Alpha-1-antitrypsin OS=Homo sapiens OX=9606 GN=SERPINA1 PE=1 SV=3	YLGN[+1913.677]ATAIFFLPDEGKLQHLENELTHDIITK	YLGNATAIFFLPDEGKLQHLENELTHDIITK	147.155	5453.50645	5	446.76	Glycosylation	FALSE	FALSE	9.19	242.66	HexNAc(4)Hex(5)NeuAc(1)
FS1_14373_1	>sp|P01009|A1AT_HUMAN Alpha-1-antitrypsin OS=Homo sapiens OX=9606 GN=SERPINA1 PE=1 SV=3	YLGN[+1913.677]ATAIFFLPDEGKLQHLENELTHDIITK	YLGNATAIFFLPDEGKLQHLENELTHDIITK	146.9753	5453.50645	5	904.94	Glycosylation	FALSE	FALSE	17.52	282.86	HexNAc(4)Hex(5)NeuAc(1)
FS1_14373_1	>sp|P01009|A1AT_HUMAN Alpha-1-antitrypsin OS=Homo sapiens OX=9606 GN=SERPINA1 PE=1 SV=3	YLGN[+2034.660]ATAIFFLPDEGK[+162.053]LQHLENELTHDIITK	YLGNATAIFFLPDEGKLQHLENELTHDIITK	146.9518	5736.54265	5	405.67	Glycosylation	FALSE	FALSE	7.98	373.3	HexNAc(5)Hex(4)NeuAc(1)Sulfo(1)
FS1_14373_1	>sp|P01009|A1AT_HUMAN Alpha-1-antitrypsin OS=Homo sapiens OX=9606 GN=SERPINA1 PE=1 SV=3	LQHLENELTHDIITK	LQHLENELTHDIITK	77.265	1802.95205	4	1118.03	None	FALSE	NA	20.96	925.57	NA
FS1_14373_1	>sp|P01009|A1AT_HUMAN Alpha-1-antitrypsin OS=Homo sapiens OX=9606 GN=SERPINA1 PE=1 SV=3	LQHLENELTHDIITK[+162.053]FLENEDR	LQHLENELTHDIITKFLENEDR	126.048	2868.41355	4	553.6	Glycation	FALSE	NA	9.92	544.95	NA
FS1_14373_1	>sp|P01009|A1AT_HUMAN Alpha-1-antitrypsin OS=Homo sapiens OX=9606 GN=SERPINA1 PE=1 SV=3	LQHLENELTHDIITK[+162.053]FLENEDR	LQHLENELTHDIITKFLENEDR	127.1711	2868.41355	4	943.46	Glycation	FALSE	NA	18.08	907.73	NA
FS1_14373_1	>sp|P01009|A1AT_HUMAN Alpha-1-antitrypsin OS=Homo sapiens OX=9606 GN=SERPINA1 PE=1 SV=3	LQHLENELTHDIITK[+162.053]FLENEDR	LQHLENELTHDIITKFLENEDR	126.6005	2868.41355	4	1064.69	Glycation	FALSE	NA	20.85	947.76	NA
FS1_14373_1	>sp|P01009|A1AT_HUMAN Alpha-1-antitrypsin OS=Homo sapiens OX=9606 GN=SERPINA1 PE=1 SV=3	LQHLENELTHDIITK[+162.053]FLENEDRR	LQHLENELTHDIITKFLENEDRR	121.3108	3024.51465	5	423.26	Glycation	FALSE	NA	8.82	423.26	NA
FS1_14373_1	>sp|P01009|A1AT_HUMAN Alpha-1-antitrypsin OS=Homo sapiens OX=9606 GN=SERPINA1 PE=1 SV=3	LQHLENELTHDIITK[+162.053]FLENEDRR	LQHLENELTHDIITKFLENEDRR	121.876	3024.51465	5	551.89	Glycation	FALSE	NA	8.58	522.28	NA
FS1_14373_1	>sp|P01009|A1AT_HUMAN Alpha-1-antitrypsin OS=Homo sapiens OX=9606 GN=SERPINA1 PE=1 SV=3	SASLHLPK[+162.053]LSITGTYDLK	SASLHLPKLSITGTYDLK	104.8629	2105.12505	4	1135.31	Glycation	FALSE	NA	22.15	819.92	NA
FS1_14373_1	>sp|P01009|A1AT_HUMAN Alpha-1-antitrypsin OS=Homo sapiens OX=9606 GN=SERPINA1 PE=1 SV=3	LSITGTYDLK[+162.053]SVLGQLGITK	LSITGTYDLKSVLGQLGITK	140.6445	2268.24585	3	373.75	Glycation	FALSE	NA	8.23	287.46	NA
FS1_14373_1	>sp|P01009|A1AT_HUMAN Alpha-1-antitrypsin OS=Homo sapiens OX=9606 GN=SERPINA1 PE=1 SV=3	SVLGQLGITK[+162.053]VFSNGADLSGVTEEAPLK	SVLGQLGITKVFSNGADLSGVTEEAPLK	136.7005	2991.56465	3	333.74	Glycation	FALSE	NA	8.08	333.74	NA
FS1_14373_1	>sp|P01009|A1AT_HUMAN Alpha-1-antitrypsin OS=Homo sapiens OX=9606 GN=SERPINA1 PE=1 SV=3	SVLGQLGITK[+162.053]VFSNGADLSGVTEEAPLK	SVLGQLGITKVFSNGADLSGVTEEAPLK	136.813	2991.56465	3	417.87	Glycation	FALSE	NA	9.49	417.87	NA
FS1_14373_1	>sp|P01009|A1AT_HUMAN Alpha-1-antitrypsin OS=Homo sapiens OX=9606 GN=SERPINA1 PE=1 SV=3	VFSNGADLSGVTEEAPLK[+162.053]LSK	VFSNGADLSGVTEEAPLKLSK	97.54	2323.17895	3	355.7	Glycation	FALSE	NA	8.15	71.42	NA
FS1_14373_1	>sp|P01009|A1AT_HUMAN Alpha-1-antitrypsin OS=Homo sapiens OX=9606 GN=SERPINA1 PE=1 SV=3	AVHK[+162.053]AVLTIDEK	AVHKAVLTIDEK	42.2336	1484.80805	3	267.21	Glycation	FALSE	NA	6.15	212.7	NA
FS1_14373_1	>sp|P01009|A1AT_HUMAN Alpha-1-antitrypsin OS=Homo sapiens OX=9606 GN=SERPINA1 PE=1 SV=3	AVHK[+162.053]AVLTIDEK	AVHKAVLTIDEK	38.6311	1484.80805	3	306.49	Glycation	FALSE	NA	6.13	268.62	NA
FS1_14373_1	>sp|P01009|A1AT_HUMAN Alpha-1-antitrypsin OS=Homo sapiens OX=9606 GN=SERPINA1 PE=1 SV=3	AVHK[+162.053]AVLTIDEK	AVHKAVLTIDEK	38.0636	1484.80805	3	311.1	Glycation	FALSE	NA	6.15	237.35	NA
FS1_14373_1	>sp|P01009|A1AT_HUMAN Alpha-1-antitrypsin OS=Homo sapiens OX=9606 GN=SERPINA1 PE=1 SV=3	AVHK[+162.053]AVLTIDEK	AVHKAVLTIDEK	37.4923	1484.80805	3	424.4	Glycation	FALSE	NA	6.29	273.2	NA
FS1_14373_1	>sp|P01009|A1AT_HUMAN Alpha-1-antitrypsin OS=Homo sapiens OX=9606 GN=SERPINA1 PE=1 SV=3	FNKPFVFLMIEQNTK	FNKPFVFLMIEQNTK	126.9334	1854.96965	3	315.84	None	FALSE	NA	6.65	267.88	NA
FS1_14373_1	>sp|P01009|A1AT_HUMAN Alpha-1-antitrypsin OS=Homo sapiens OX=9606 GN=SERPINA1 PE=1 SV=3	FNK[+162.053]PFVFLMIEQNTK	FNKPFVFLMIEQNTK	124.7637	2017.02245	3	314.15	Glycation	FALSE	NA	6.76	314.15	NA
FS1_14373_1	>sp|P01009|A1AT_HUMAN Alpha-1-antitrypsin OS=Homo sapiens OX=9606 GN=SERPINA1 PE=1 SV=3	SPLFMGK[+162.053]VVNPTQK	SPLFMGKVVNPTQK	77.4777	1706.89075	3	341.21	Glycation	FALSE	NA	6.81	208.43	NA
FS1_14373_1	>sp|P01009|A1AT_HUMAN Alpha-1-antitrypsin OS=Homo sapiens OX=9606 GN=SERPINA1 PE=1 SV=3	SPLFM[+15.995]GK[+162.053]VVNPTQK	SPLFMGKVVNPTQK	63.9171	1722.88565	3	208.96	Glycation	FALSE	NA	5.13	163.2	NA
FS1_14373_1	>sp|P01009|A1AT_HUMAN Alpha-1-antitrypsin OS=Homo sapiens OX=9606 GN=SERPINA1 PE=1 SV=3	SPLFM[+15.995]GK[+162.053]VVNPTQK	SPLFMGKVVNPTQK	63.8772	1722.88565	3	211.3	Glycation	FALSE	NA	4.51	166.37	NA
FS1_14373_1	>sp|P01009|A1AT_HUMAN Alpha-1-antitrypsin OS=Homo sapiens OX=9606 GN=SERPINA1 PE=1 SV=3	VVNPTQK[+162.053]	VVNPTQK	18.031	946.49655	2	205.32	Glycation	FALSE	NA	2.89	115.11	NA
FS1_14373_1	>sp|P01024|CO3_HUMAN Complement C3 OS=Homo sapiens OX=9606 GN=C3 PE=1 SV=2	LESEETMVLEAHDAQGDVPVTVTVHDFPGK[+162.053]K	LESEETMVLEAHDAQGDVPVTVTVHDFPGKK	98.9189	3539.69715	5	648.83	Glycation	FALSE	NA	12.24	17.58	NA
FS1_14373_1	>sp|P01024|CO3_HUMAN Complement C3 OS=Homo sapiens OX=9606 GN=C3 PE=1 SV=2	LESEETMVLEAHDAQGDVPVTVTVHDFPGK[+162.053]K	LESEETMVLEAHDAQGDVPVTVTVHDFPGKK	98.3692	3539.69715	5	761.71	Glycation	FALSE	NA	14.89	19.95	NA
FS1_14373_1	>sp|P01024|CO3_HUMAN Complement C3 OS=Homo sapiens OX=9606 GN=C3 PE=1 SV=2	TVLTPATNHMGN[+203.079]VTFTIPANR	TVLTPATNHMGNVTFTIPANR	94.0562	2457.23165	3	218.72	Glycosylation	FALSE	FALSE	5.81	193.87	HexNAc(1)
FS1_14373_1	>sp|P01024|CO3_HUMAN Complement C3 OS=Homo sapiens OX=9606 GN=C3 PE=1 SV=2	TVLTPATNHMGN[+1378.476]VTFTIPANR	TVLTPATNHMGNVTFTIPANR	96.0455	3632.62795	4	236.78	Glycosylation	FALSE	FALSE	5.38	43.35	HexNAc(2)Hex(6)
FS1_14373_1	>sp|P01024|CO3_HUMAN Complement C3 OS=Homo sapiens OX=9606 GN=C3 PE=1 SV=2	TVLTPATNHMGN[+1378.433]VTFTIPANR	TVLTPATNHMGNVTFTIPANR	97.5517	3632.58505	4	249.67	Glycosylation	FALSE	FALSE	4.48	31.35	HexNAc(4)Hex(3)Sulfo(1)
FS1_14373_1	>sp|P01024|CO3_HUMAN Complement C3 OS=Homo sapiens OX=9606 GN=C3 PE=1 SV=2	TVLTPATNHMGN[+203.079]VTFTIPANR	TVLTPATNHMGNVTFTIPANR	93.2466	2457.23165	3	298.24	Glycosylation	FALSE	FALSE	7.56	282.65	HexNAc(1)
FS1_14373_1	>sp|P01024|CO3_HUMAN Complement C3 OS=Homo sapiens OX=9606 GN=C3 PE=1 SV=2	TVLTPATNHMGN[+1872.651]VTFTIPANR	TVLTPATNHMGNVTFTIPANR	97.7852	4126.80275	4	671.15	Glycosylation	FALSE	FALSE	11.7	208.97	HexNAc(3)Hex(6)NeuAc(1)
FS1_14373_1	>sp|P01024|CO3_HUMAN Complement C3 OS=Homo sapiens OX=9606 GN=C3 PE=1 SV=2	TVLTPATNHMGN[+1710.598]VTFTIPANR	TVLTPATNHMGNVTFTIPANR	98.3048	3964.74995	4	884.54	Glycosylation	FALSE	FALSE	15.7	770.89	HexNAc(3)Hex(5)NeuAc(1)
FS1_14373_1	>sp|P01024|CO3_HUMAN Complement C3 OS=Homo sapiens OX=9606 GN=C3 PE=1 SV=2	TVLTPATNHMGN[+1216.423]VTFTIPANR	TVLTPATNHMGNVTFTIPANR	93.3184	3470.57515	4	934.16	Glycosylation	FALSE	FALSE	16.7	832.13	HexNAc(2)Hex(5)
FS1_14373_1	>sp|P01024|CO3_HUMAN Complement C3 OS=Homo sapiens OX=9606 GN=C3 PE=1 SV=2	TVLTPATNHM[+15.995]GN[+1257.449]VTFTIPANR	TVLTPATNHMGNVTFTIPANR	70.8349	3527.59655	4	284.49	Glycosylation	FALSE	FALSE	6.53	263.29	HexNAc(3)Hex(4)
FS1_14373_1	>sp|P01024|CO3_HUMAN Complement C3 OS=Homo sapiens OX=9606 GN=C3 PE=1 SV=2	TVLTPATNHM[+15.995]GN[+1378.476]VTFTIPANR	TVLTPATNHMGNVTFTIPANR	88.7572	3648.62285	4	311.76	Glycosylation	FALSE	FALSE	6.2	242.95	HexNAc(2)Hex(6)
FS1_14373_1	>sp|P01024|CO3_HUMAN Complement C3 OS=Homo sapiens OX=9606 GN=C3 PE=1 SV=2	TVLTPATNHM[+15.995]GN[+1872.651]VTFTIPANR	TVLTPATNHMGNVTFTIPANR	84.8754	4142.79765	4	321.86	Glycosylation	FALSE	FALSE	6.23	87.46	HexNAc(3)Hex(6)NeuAc(1)
FS1_14373_1	>sp|P01024|CO3_HUMAN Complement C3 OS=Homo sapiens OX=9606 GN=C3 PE=1 SV=2	TVLTPATNHM[+15.995]GN[+1378.476]VTFTIPANR	TVLTPATNHMGNVTFTIPANR	84.7383	3648.62285	4	453.81	Glycosylation	FALSE	FALSE	6.96	342.41	HexNAc(2)Hex(6)
FS1_14373_1	>sp|P01024|CO3_HUMAN Complement C3 OS=Homo sapiens OX=9606 GN=C3 PE=1 SV=2	TVLTPATNHM[+15.995]GN[+1378.476]VTFTIPANR	TVLTPATNHMGNVTFTIPANR	87.0699	3648.62285	4	526.87	Glycosylation	FALSE	FALSE	7.91	443.07	HexNAc(2)Hex(6)
FS1_14373_1	>sp|P01024|CO3_HUMAN Complement C3 OS=Homo sapiens OX=9606 GN=C3 PE=1 SV=2	TVLTPATNHM[+15.995]GN[+1378.476]VTFTIPANR	TVLTPATNHMGNVTFTIPANR	85.3243	3648.62285	4	552.16	Glycosylation	FALSE	FALSE	8.4	445.83	HexNAc(2)Hex(6)
FS1_14373_1	>sp|P01024|CO3_HUMAN Complement C3 OS=Homo sapiens OX=9606 GN=C3 PE=1 SV=2	TVLTPATNHM[+15.995]GN[+1378.476]VTFTIPANR	TVLTPATNHMGNVTFTIPANR	80.9299	3648.62285	4	802.08	Glycosylation	FALSE	FALSE	14.52	691.25	HexNAc(2)Hex(6)
FS1_14373_1	>sp|P01024|CO3_HUMAN Complement C3 OS=Homo sapiens OX=9606 GN=C3 PE=1 SV=2	TVLTPATNHMGN[+1378.433]VTFTIPANREFK	TVLTPATNHMGNVTFTIPANREFK	99.0684	4036.79105	4	456.39	Glycosylation	FALSE	FALSE	7.94	96.26	HexNAc(4)Hex(3)Sulfo(1)
FS1_14373_1	>sp|P01024|CO3_HUMAN Complement C3 OS=Homo sapiens OX=9606 GN=C3 PE=1 SV=2	IFTVNHK[+162.053]LLPVGR	IFTVNHKLLPVGR	78.9701	1654.94005	4	902.65	Glycation	FALSE	NA	17.31	709.41	NA
FS1_14373_1	>sp|P01024|CO3_HUMAN Complement C3 OS=Homo sapiens OX=9606 GN=C3 PE=1 SV=2	QDSLSSQNQLGVLPLSWDIPELVNMGQWK[+162.053]IR	QDSLSSQNQLGVLPLSWDIPELVNMGQWKIR	151.8789	3712.87645	4	868.29	Glycation	FALSE	NA	16.72	786.14	NA
FS1_14373_1	>sp|P01024|CO3_HUMAN Complement C3 OS=Homo sapiens OX=9606 GN=C3 PE=1 SV=2	KVLLDGVQNPR	KVLLDGVQNPR	50.6631	1237.71365	3	304.62	None	FALSE	NA	6.27	287.62	NA
FS1_14373_1	>sp|P01024|CO3_HUMAN Complement C3 OS=Homo sapiens OX=9606 GN=C3 PE=1 SV=2	K[+162.053]VLLDGVQNPR	KVLLDGVQNPR	49.8178	1399.76655	3	405.22	Glycation	FALSE	NA	6.92	337.56	NA
FS1_14373_1	>sp|P01024|CO3_HUMAN Complement C3 OS=Homo sapiens OX=9606 GN=C3 PE=1 SV=2	SGIPIVTSPYQIHFTK	SGIPIVTSPYQIHFTK	108.3502	1786.96115	3	362.13	None	FALSE	NA	7.16	285.78	NA
FS1_14373_1	>sp|P01024|CO3_HUMAN Complement C3 OS=Homo sapiens OX=9606 GN=C3 PE=1 SV=2	SGIPIVTSPYQIHFTK[+162.053]TPK	SGIPIVTSPYQIHFTKTPK	96.9851	2275.20945	4	843	Glycation	FALSE	NA	16.15	162.58	NA
FS1_14373_1	>sp|P01024|CO3_HUMAN Complement C3 OS=Homo sapiens OX=9606 GN=C3 PE=1 SV=2	TPK[+162.053]YFKPGMPFDLMVFVTNPDGSPAYR	TPKYFKPGMPFDLMVFVTNPDGSPAYR	140.3954	3236.55565	4	243.08	Glycation	FALSE	NA	7.59	163.49	NA
FS1_14373_1	>sp|P01024|CO3_HUMAN Complement C3 OS=Homo sapiens OX=9606 GN=C3 PE=1 SV=2	LSINTHPSQKPLSITVR	LSINTHPSQKPLSITVR	72.7683	1890.06815	4	789.99	None	FALSE	NA	14.55	701.38	NA
FS1_14373_1	>sp|P01024|CO3_HUMAN Complement C3 OS=Homo sapiens OX=9606 GN=C3 PE=1 SV=2	LSINTHPSQK[+162.053]PLSITVR	LSINTHPSQKPLSITVR	72.1099	2052.12095	4	879.87	Glycation	FALSE	NA	16.31	829.37	NA
FS1_14373_1	>sp|P01024|CO3_HUMAN Complement C3 OS=Homo sapiens OX=9606 GN=C3 PE=1 SV=2	KQELSEAEQATR	KQELSEAEQATR	25.5071	1388.68895	3	322.02	None	FALSE	NA	6.53	259.74	NA
FS1_14373_1	>sp|P01024|CO3_HUMAN Complement C3 OS=Homo sapiens OX=9606 GN=C3 PE=1 SV=2	K[+162.053]QELSEAEQATR	KQELSEAEQATR	25.4209	1550.74185	3	449.86	Glycation	FALSE	NA	6.57	351.94	NA
FS1_14373_1	>sp|P01024|CO3_HUMAN Complement C3 OS=Homo sapiens OX=9606 GN=C3 PE=1 SV=2	TELRPGETLNVNFLLR	TELRPGETLNVNFLLR	117.1309	1871.02595	3	285.96	None	FALSE	NA	7.58	282.73	NA
FS1_14373_1	>sp|P01024|CO3_HUMAN Complement C3 OS=Homo sapiens OX=9606 GN=C3 PE=1 SV=2	DSC[+57.021]VGSLVVK[+162.053]SGQSEDR	DSCVGSLVVKSGQSEDR	54.2302	1983.90495	3	316.27	Glycation	FALSE	NA	7.33	266.14	NA
FS1_14373_1	>sp|P01024|CO3_HUMAN Complement C3 OS=Homo sapiens OX=9606 GN=C3 PE=1 SV=2	DSC[+57.021]VGSLVVK[+162.053]SGQSEDRQPVPGQQMTLK	DSCVGSLVVKSGQSEDRQPVPGQQMTLK	79.583	3191.54325	4	550.95	Glycation	FALSE	NA	8.55	547.33	NA
FS1_14373_1	>sp|P01024|CO3_HUMAN Complement C3 OS=Homo sapiens OX=9606 GN=C3 PE=1 SV=2	SGQSEDRQPVPGQQMTLK[+162.053]IEGDHGAR	SGQSEDRQPVPGQQMTLKIEGDHGAR	59.2111	2982.40955	5	828.07	Glycation	FALSE	NA	15.8	777.51	NA
FS1_14373_1	>sp|P01024|CO3_HUMAN Complement C3 OS=Homo sapiens OX=9606 GN=C3 PE=1 SV=2	VVLVAVDK	VVLVAVDK	61.1463	841.52675	2	277.3	None	FALSE	NA	5.14	95.97	NA
FS1_14373_1	>sp|P01024|CO3_HUMAN Complement C3 OS=Homo sapiens OX=9606 GN=C3 PE=1 SV=2	VVLVAVDK[+162.053]GVFVLNK	VVLVAVDKGVFVLNK	109.585	1761.02825	3	220.11	Glycation	FALSE	NA	5.66	210.2	NA
FS1_14373_1	>sp|P01024|CO3_HUMAN Complement C3 OS=Homo sapiens OX=9606 GN=C3 PE=1 SV=2	LTQSK[+162.053]IWDVVEK	LTQSKIWDVVEK	78.9202	1606.84485	3	459.89	Glycation	FALSE	NA	7.06	312.01	NA
FS1_14373_1	>sp|P01024|CO3_HUMAN Complement C3 OS=Homo sapiens OX=9606 GN=C3 PE=1 SV=2	IWDVVEK[+162.053]ADIGC[+57.021]TPGSGK	IWDVVEKADIGCTPGSGK	85.7622	2092.99815	3	282.51	Glycation	FALSE	NA	7.37	249.71	NA
FS1_14373_1	>sp|P01024|CO3_HUMAN Complement C3 OS=Homo sapiens OX=9606 GN=C3 PE=1 SV=2	MDK[+162.053]VGKYPK	MDKVGKYPK	18.2479	1226.62115	3	287.76	Glycation	FALSE	NA	5.06	132.34	NA
FS1_14373_1	>sp|P01024|CO3_HUMAN Complement C3 OS=Homo sapiens OX=9606 GN=C3 PE=1 SV=2	NGISTK[+162.053]LMNIFLK	NGISTKLMNIFLK	119.4952	1639.88495	3	243.02	Glycation	FALSE	NA	6.62	197.65	NA
FS1_14373_1	>sp|P01024|CO3_HUMAN Complement C3 OS=Homo sapiens OX=9606 GN=C3 PE=1 SV=2	VELLHNPAFC[+57.021]SLATTK[+162.053]R	VELLHNPAFCSLATTKR	85.8336	2118.07735	4	812.52	Glycation	FALSE	NA	15.77	705.93	NA
FS1_14373_1	>sp|P01024|CO3_HUMAN Complement C3 OS=Homo sapiens OX=9606 GN=C3 PE=1 SV=2	HQQTVTIPPK[+162.053]SSLSVPYVIVPLK	HQQTVTIPPKSSLSVPYVIVPLK	116.4749	2692.50455	4	588.97	Glycation	FALSE	NA	11.57	286.2	NA
FS1_14373_1	>sp|P01024|CO3_HUMAN Complement C3 OS=Homo sapiens OX=9606 GN=C3 PE=1 SV=2	HQQTVTIPPK[+162.053]SSLSVPYVIVPLK	HQQTVTIPPKSSLSVPYVIVPLK	117.668	2692.50455	4	715.55	Glycation	FALSE	NA	14.57	715.55	NA
FS1_14373_1	>sp|P01024|CO3_HUMAN Complement C3 OS=Homo sapiens OX=9606 GN=C3 PE=1 SV=2	HQQTVTIPPK[+162.053]SSLSVPYVIVPLK	HQQTVTIPPKSSLSVPYVIVPLK	117.0652	2692.50455	4	727.01	Glycation	FALSE	NA	14.57	433.68	NA
FS1_14373_1	>sp|P01024|CO3_HUMAN Complement C3 OS=Homo sapiens OX=9606 GN=C3 PE=1 SV=2	SSLSVPYVIVPLK[+162.053]TGLQEVEVK	SSLSVPYVIVPLKTGLQEVEVK	134.9669	2546.40895	3	342.47	Glycation	FALSE	NA	8.82	342.47	NA
FS1_14373_1	>sp|P01024|CO3_HUMAN Complement C3 OS=Homo sapiens OX=9606 GN=C3 PE=1 SV=2	TGLQEVEVK	TGLQEVEVK	50.5954	1001.53875	2	203.08	None	FALSE	NA	3.27	64.71	NA
FS1_14373_1	>sp|P01024|CO3_HUMAN Complement C3 OS=Homo sapiens OX=9606 GN=C3 PE=1 SV=2	TGLQEVEVK[+162.053]AAVYHHFISDGVR	TGLQEVEVKAAVYHHFISDGVR	93.0652	2616.31785	4	841.52	Glycation	FALSE	NA	15.85	813.75	NA
FS1_14373_1	>sp|P01024|CO3_HUMAN Complement C3 OS=Homo sapiens OX=9606 GN=C3 PE=1 SV=2	SLK[+162.053]VVPEGIR	SLKVVPEGIR	59.6546	1258.71265	3	202.59	Glycation	FALSE	NA	4.5	117.01	NA
FS1_14373_1	>sp|P01024|CO3_HUMAN Complement C3 OS=Homo sapiens OX=9606 GN=C3 PE=1 SV=2	SLK[+162.053]VVPEGIR	SLKVVPEGIR	60.3166	1258.71265	3	262.41	Glycation	FALSE	NA	6.34	185.73	NA
FS1_14373_1	>sp|P01024|CO3_HUMAN Complement C3 OS=Homo sapiens OX=9606 GN=C3 PE=1 SV=2	SLK[+162.053]VVPEGIR	SLKVVPEGIR	59.0805	1258.71265	3	403.94	Glycation	FALSE	NA	6.35	275.51	NA
FS1_14373_1	>sp|P01024|CO3_HUMAN Complement C3 OS=Homo sapiens OX=9606 GN=C3 PE=1 SV=2	ILLQGTPVAQMTEDAVDAER	ILLQGTPVAQMTEDAVDAER	122.1591	2156.07775	3	313.53	None	FALSE	NA	6.68	306.51	NA
FS1_14373_1	>sp|P01024|CO3_HUMAN Complement C3 OS=Homo sapiens OX=9606 GN=C3 PE=1 SV=2	RQGALELIK[+162.053]K	RQGALELIKK	41.1116	1316.76575	3	306.64	Glycation	FALSE	NA	6.52	21.58	NA
FS1_14373_1	>sp|P01024|CO3_HUMAN Complement C3 OS=Homo sapiens OX=9606 GN=C3 PE=1 SV=2	K[+162.053]GYTQQLAFR	KGYTQQLAFR	52.3793	1372.69815	3	484.51	Glycation	FALSE	NA	7.96	385.43	NA
FS1_14373_1	>sp|P01024|CO3_HUMAN Complement C3 OS=Homo sapiens OX=9606 GN=C3 PE=1 SV=2	QPSSAFAAFVK[+162.053]R	QPSSAFAAFVKR	74.0084	1469.75085	3	343.32	Glycation	FALSE	NA	7.01	205.58	NA
FS1_14373_1	>sp|P01024|CO3_HUMAN Complement C3 OS=Homo sapiens OX=9606 GN=C3 PE=1 SV=2	QK[+162.053]PDGVFQEDAPVIHQEMIGGLR	QKPDGVFQEDAPVIHQEMIGGLR	97.5797	2725.33755	4	1055.4	Glycation	FALSE	NA	20.88	972.73	NA
FS1_14373_1	>sp|P01024|CO3_HUMAN Complement C3 OS=Homo sapiens OX=9606 GN=C3 PE=1 SV=2	GPLLNK[+162.053]FLTTAK	GPLLNKFLTTAK	85.4563	1463.82295	3	361.81	Glycation	FALSE	NA	7.33	227.63	NA
FS1_14373_1	>sp|P01024|CO3_HUMAN Complement C3 OS=Homo sapiens OX=9606 GN=C3 PE=1 SV=2	GQGTLSVVTMYHAK	GQGTLSVVTMYHAK	71.8274	1490.75455	3	412.47	None	FALSE	NA	6.74	355.01	NA
FS1_14373_1	>sp|P01024|CO3_HUMAN Complement C3 OS=Homo sapiens OX=9606 GN=C3 PE=1 SV=2	GQGTLSVVTMYHAK[+162.053]AK	GQGTLSVVTMYHAKAK	61.3916	1851.93945	4	629.6	Glycation	FALSE	NA	11.63	127.64	NA
FS1_14373_1	>sp|P01024|CO3_HUMAN Complement C3 OS=Homo sapiens OX=9606 GN=C3 PE=1 SV=2	AKDQLTC[+57.021]NK[+162.053]FDLK	AKDQLTCNKFDLK	49.5594	1741.85505	4	250.09	Glycation	FALSE	NA	5.83	146.09	NA
FS1_14373_1	>sp|P01024|CO3_HUMAN Complement C3 OS=Homo sapiens OX=9606 GN=C3 PE=1 SV=2	AKDQLTC[+57.021]NK[+162.053]FDLK	AKDQLTCNKFDLK	49.3937	1741.85505	4	879.69	Glycation	FALSE	NA	15.47	351.89	NA
FS1_14373_1	>sp|P01024|CO3_HUMAN Complement C3 OS=Homo sapiens OX=9606 GN=C3 PE=1 SV=2	DQLTC[+57.021]NK[+162.053]FDLK	DQLTCNKFDLK	60.286	1542.72305	3	260.58	Glycation	FALSE	NA	6.06	141.98	NA
FS1_14373_1	>sp|P01024|CO3_HUMAN Complement C3 OS=Homo sapiens OX=9606 GN=C3 PE=1 SV=2	FDLK[+162.053]VTIKPAPETEK	FDLKVTIKPAPETEK	77.6893	1877.00275	4	736.64	Glycation	FALSE	NA	13.42	252.49	NA
FS1_14373_1	>sp|P01024|CO3_HUMAN Complement C3 OS=Homo sapiens OX=9606 GN=C3 PE=1 SV=2	VTIKPAPETEK	VTIKPAPETEK	31.1628	1211.67555	3	328.34	None	FALSE	NA	6.15	265.91	NA
FS1_14373_1	>sp|P01024|CO3_HUMAN Complement C3 OS=Homo sapiens OX=9606 GN=C3 PE=1 SV=2	VTIK[+162.053]PAPETEK	VTIKPAPETEK	31.0451	1373.72845	3	345.58	Glycation	FALSE	NA	5.87	164.6	NA
FS1_14373_1	>sp|P01024|CO3_HUMAN Complement C3 OS=Homo sapiens OX=9606 GN=C3 PE=1 SV=2	VTIKPAPETEK[+162.053]RPQDAK	VTIKPAPETEKRPQDAK	27.0712	2069.09985	4	722.98	Glycation	FALSE	NA	13.51	318.78	NA
FS1_14373_1	>sp|P01024|CO3_HUMAN Complement C3 OS=Homo sapiens OX=9606 GN=C3 PE=1 SV=2	YISK[+162.053]YELDK	YISKYELDK	42.1098	1319.64905	3	261.92	Glycation	FALSE	NA	5.86	139.82	NA
FS1_14373_1	>sp|P01024|CO3_HUMAN Complement C3 OS=Homo sapiens OX=9606 GN=C3 PE=1 SV=2	YISK[+162.053]YELDK	YISKYELDK	41.1723	1319.64905	3	407.3	Glycation	FALSE	NA	6.04	245.38	NA
FS1_14373_1	>sp|P01024|CO3_HUMAN Complement C3 OS=Homo sapiens OX=9606 GN=C3 PE=1 SV=2	YISK[+162.053]YELDK	YISKYELDK	41.2807	1319.64905	3	463.97	Glycation	FALSE	NA	6.2	268.86	NA
FS1_14373_1	>sp|P01024|CO3_HUMAN Complement C3 OS=Homo sapiens OX=9606 GN=C3 PE=1 SV=2	YELDK[+162.053]AFSDR	YELDKAFSDR	61.7786	1404.64035	3	202.24	Glycation	FALSE	NA	4.32	94.76	NA
FS1_14373_1	>sp|P01024|CO3_HUMAN Complement C3 OS=Homo sapiens OX=9606 GN=C3 PE=1 SV=2	YELDK[+162.053]AFSDR	YELDKAFSDR	61.1909	1404.64035	3	401.12	Glycation	FALSE	NA	6.59	225.6	NA
FS1_14373_1	>sp|P01024|CO3_HUMAN Complement C3 OS=Homo sapiens OX=9606 GN=C3 PE=1 SV=2	FYHPEK[+162.053]EDGK	FYHPEKEDGK	20.082	1410.62975	3	217.29	Glycation	FALSE	NA	4.51	128.16	NA
FS1_14373_1	>sp|P01024|CO3_HUMAN Complement C3 OS=Homo sapiens OX=9606 GN=C3 PE=1 SV=2	SDDK[+162.053]VTLEER	SDDKVTLEER	28.866	1352.63015	3	275.7	Glycation	FALSE	NA	6.59	188.1	NA
FS1_14373_1	>sp|P01024|CO3_HUMAN Complement C3 OS=Homo sapiens OX=9606 GN=C3 PE=1 SV=2	SDDK[+162.053]VTLEER	SDDKVTLEER	29.4112	1352.63015	3	527.88	Glycation	FALSE	NA	8.44	379.82	NA
FS1_14373_1	>sp|P01024|CO3_HUMAN Complement C3 OS=Homo sapiens OX=9606 GN=C3 PE=1 SV=2	LDK[+162.053]AC[+57.021]EPGVDYVYK	LDKACEPGVDYVYK	60.4081	1817.83875	3	225.86	Glycation	FALSE	NA	6.36	177.09	NA
FS1_14373_1	>sp|P01024|CO3_HUMAN Complement C3 OS=Homo sapiens OX=9606 GN=C3 PE=1 SV=2	LDK[+162.053]AC[+57.021]EPGVDYVYK	LDKACEPGVDYVYK	60.9027	1817.83875	3	229.88	Glycation	FALSE	NA	6.63	185.62	NA
FS1_14373_1	>sp|P01024|CO3_HUMAN Complement C3 OS=Homo sapiens OX=9606 GN=C3 PE=1 SV=2	LDK[+162.053]AC[+57.021]EPGVDYVYK	LDKACEPGVDYVYK	60.3539	1817.83875	3	347.14	Glycation	FALSE	NA	7.08	250.8	NA
FS1_14373_1	>sp|P01024|CO3_HUMAN Complement C3 OS=Homo sapiens OX=9606 GN=C3 PE=1 SV=2	AC[+57.021]EPGVDYVYK[+162.053]TR	ACEPGVDYVYKTR	56.7881	1718.78155	3	237.63	Glycation	FALSE	NA	6.37	203.21	NA
FS1_14373_1	>sp|P01024|CO3_HUMAN Complement C3 OS=Homo sapiens OX=9606 GN=C3 PE=1 SV=2	TFISPIK	TFISPIK	70.0049	804.47395	2	254.08	None	FALSE	NA	5.19	179.98	NA
FS1_14373_1	>sp|P01024|CO3_HUMAN Complement C3 OS=Homo sapiens OX=9606 GN=C3 PE=1 SV=2	TFISPIK[+162.053]C[+57.021]R	TFISPIKCR	56.9604	1282.65855	3	257.11	Glycation	FALSE	NA	5.86	145.27	NA
FS1_14373_1	>sp|P01024|CO3_HUMAN Complement C3 OS=Homo sapiens OX=9606 GN=C3 PE=1 SV=2	DTWVEHWPEEDEC[+57.021]QDEENQK	DTWVEHWPEEDECQDEENQK	81.9293	2602.01845	3	277.98	None	FALSE	NA	7.54	277.98	NA
FS1_14373_1	>sp|P02790|HEMO_HUMAN Hemopexin OS=Homo sapiens OX=9606 GN=HPX PE=1 SV=2	C[+57.021]SDGWSFDATTLDDN[+2569.905]GTMLFFK	CSDGWSFDATTLDDNGTMLFFK	143.529	5096.97125	4	222.84	Glycosylation	FALSE	FALSE	6.41	92.3	HexNAc(5)Hex(6)NeuAc(2)
FS1_14373_1	>sp|P02790|HEMO_HUMAN Hemopexin OS=Homo sapiens OX=9606 GN=HPX PE=1 SV=2	C[+57.021]SDGWSFDATTLDDN[+2861.000]GTMLFFK	CSDGWSFDATTLDDNGTMLFFK	151.2124	5388.06665	4	226.73	Glycosylation	FALSE	FALSE	6.85	51.92	HexNAc(5)Hex(6)NeuAc(3)
FS1_14373_1	>sp|P02790|HEMO_HUMAN Hemopexin OS=Homo sapiens OX=9606 GN=HPX PE=1 SV=2	C[+57.021]SDGWSFDATTLDDN[+2861.000]GTMLFFK	CSDGWSFDATTLDDNGTMLFFK	152.276	5388.06665	4	248.67	Glycosylation	FALSE	FALSE	6.95	15.61	HexNAc(5)Hex(6)NeuAc(3)
FS1_14373_1	>sp|P02790|HEMO_HUMAN Hemopexin OS=Homo sapiens OX=9606 GN=HPX PE=1 SV=2	C[+57.021]SDGWSFDATTLDDN[+2204.772]GTMLFFK	CSDGWSFDATTLDDNGTMLFFK	145.0672	4731.83905	4	271.32	Glycosylation	FALSE	FALSE	7.05	29.04	HexNAc(4)Hex(5)NeuAc(2)
FS1_14373_1	>sp|P02790|HEMO_HUMAN Hemopexin OS=Homo sapiens OX=9606 GN=HPX PE=1 SV=2	C[+57.021]SDGWSFDATTLDDN[+2569.905]GTMLFFK	CSDGWSFDATTLDDNGTMLFFK	143.5921	5096.97125	4	427.03	Glycosylation	FALSE	FALSE	7.48	79.21	HexNAc(5)Hex(6)NeuAc(2)
FS1_14373_1	>sp|P02790|HEMO_HUMAN Hemopexin OS=Homo sapiens OX=9606 GN=HPX PE=1 SV=2	C[+57.021]SDGWSFDATTLDDN[+2204.772]GTMLFFK	CSDGWSFDATTLDDNGTMLFFK	145.7337	4731.83905	4	480.57	Glycosylation	FALSE	FALSE	7.59	37.62	HexNAc(4)Hex(5)NeuAc(2)
FS1_14373_1	>sp|P02790|HEMO_HUMAN Hemopexin OS=Homo sapiens OX=9606 GN=HPX PE=1 SV=2	C[+57.021]SDGWSFDATTLDDN[+2350.830]GTMLFFK	CSDGWSFDATTLDDNGTMLFFK	144.5086	4877.89695	4	499.67	Glycosylation	FALSE	FALSE	8.91	432.39	HexNAc(4)Hex(5)Fuc(1)NeuAc(2)
FS1_14373_1	>sp|P02790|HEMO_HUMAN Hemopexin OS=Homo sapiens OX=9606 GN=HPX PE=1 SV=2	C[+57.021]SDGWSFDATTLDDN[+2350.830]GTMLFFK	CSDGWSFDATTLDDNGTMLFFK	143.9382	4877.89695	4	513.26	Glycosylation	FALSE	FALSE	8.91	424.23	HexNAc(4)Hex(5)Fuc(1)NeuAc(2)
FS1_14373_1	>sp|P02790|HEMO_HUMAN Hemopexin OS=Homo sapiens OX=9606 GN=HPX PE=1 SV=2	C[+57.021]SDGWSFDATTLDDN[+2204.772]GTMLFFK	CSDGWSFDATTLDDNGTMLFFK	144.4489	4731.83905	4	615.82	Glycosylation	FALSE	FALSE	11.02	146.83	HexNAc(4)Hex(5)NeuAc(2)
FS1_14373_1	>sp|P02790|HEMO_HUMAN Hemopexin OS=Homo sapiens OX=9606 GN=HPX PE=1 SV=2	C[+57.021]SDGWSFDATTLDDN[+1913.677]GTMLFFK	CSDGWSFDATTLDDNGTMLFFK	140.7074	4440.74365	4	942.3	Glycosylation	FALSE	FALSE	17.25	184.92	HexNAc(4)Hex(5)NeuAc(1)
FS1_14373_1	>sp|P02790|HEMO_HUMAN Hemopexin OS=Homo sapiens OX=9606 GN=HPX PE=1 SV=2	C[+57.021]SDGWSFDATTLDDN[+2204.772]GTM[+15.995]LFFK	CSDGWSFDATTLDDNGTMLFFK	139.911	4747.83395	4	539.12	Glycosylation	FALSE	FALSE	9.1	166.71	HexNAc(4)Hex(5)NeuAc(2)
FS1_14373_1	>sp|P02790|HEMO_HUMAN Hemopexin OS=Homo sapiens OX=9606 GN=HPX PE=1 SV=2	GEFVWK[+162.053]SHK	GEFVWKSHK	34.6372	1278.62385	3	218.01	Glycation	FALSE	NA	3	120.01	NA
FS1_14373_1	>sp|P02790|HEMO_HUMAN Hemopexin OS=Homo sapiens OX=9606 GN=HPX PE=1 SV=2	WK[+162.053]NFPSPVDAAFR	WKNFPSPVDAAFR	96.2289	1695.82505	3	276.19	Glycation	FALSE	NA	6.63	221.32	NA
FS1_14373_1	>sp|P02790|HEMO_HUMAN Hemopexin OS=Homo sapiens OX=9606 GN=HPX PE=1 SV=2	QGHNSVFLIK[+162.053]GDK	QGHNSVFLIKGDK	46.2122	1603.82005	4	971.92	Glycation	FALSE	NA	18.31	309.71	NA
FS1_14373_1	>sp|P02790|HEMO_HUMAN Hemopexin OS=Homo sapiens OX=9606 GN=HPX PE=1 SV=2	QGHNSVFLIK[+162.053]GDK	QGHNSVFLIKGDK	46.1655	1603.82005	4	981.95	Glycation	FALSE	NA	18.31	316.97	NA
FS1_14373_1	>sp|P02790|HEMO_HUMAN Hemopexin OS=Homo sapiens OX=9606 GN=HPX PE=1 SV=2	GDK[+162.053]VWVYPPEK	GDKVWVYPPEK	63.5641	1478.72875	3	209.78	Glycation	FALSE	NA	4.28	162.14	NA
FS1_14373_1	>sp|P02790|HEMO_HUMAN Hemopexin OS=Homo sapiens OX=9606 GN=HPX PE=1 SV=2	GDK[+162.053]VWVYPPEK	GDKVWVYPPEK	63.7344	1478.72875	3	235.47	Glycation	FALSE	NA	5.13	190.35	NA
FS1_14373_1	>sp|P02790|HEMO_HUMAN Hemopexin OS=Homo sapiens OX=9606 GN=HPX PE=1 SV=2	GDK[+162.053]VWVYPPEK	GDKVWVYPPEK	60.9767	1478.72875	3	236.03	Glycation	FALSE	NA	5.54	183.13	NA
FS1_14373_1	>sp|P02790|HEMO_HUMAN Hemopexin OS=Homo sapiens OX=9606 GN=HPX PE=1 SV=2	GDK[+162.053]VWVYPPEK	GDKVWVYPPEK	62.6042	1478.72875	3	323.92	Glycation	FALSE	NA	6.54	232.33	NA
FS1_14373_1	>sp|P02790|HEMO_HUMAN Hemopexin OS=Homo sapiens OX=9606 GN=HPX PE=1 SV=2	GDK[+162.053]VWVYPPEK	GDKVWVYPPEK	63.1602	1478.72875	3	328.68	Glycation	FALSE	NA	6.61	234.79	NA
FS1_14373_1	>sp|P02790|HEMO_HUMAN Hemopexin OS=Homo sapiens OX=9606 GN=HPX PE=1 SV=2	GDK[+162.053]VWVYPPEK	GDKVWVYPPEK	61.5216	1478.72875	3	350.61	Glycation	FALSE	NA	6.29	207.11	NA
FS1_14373_1	>sp|P02790|HEMO_HUMAN Hemopexin OS=Homo sapiens OX=9606 GN=HPX PE=1 SV=2	GDK[+162.053]VWVYPPEK	GDKVWVYPPEK	62.0872	1478.72875	3	354.97	Glycation	FALSE	NA	6.14	205.94	NA
FS1_14373_1	>sp|P02790|HEMO_HUMAN Hemopexin OS=Homo sapiens OX=9606 GN=HPX PE=1 SV=2	GDK[+162.053]VWVYPPEKK	GDKVWVYPPEKK	50.8965	1606.82375	4	404.91	Glycation	FALSE	NA	6.19	162.68	NA
FS1_14373_1	>sp|P02790|HEMO_HUMAN Hemopexin OS=Homo sapiens OX=9606 GN=HPX PE=1 SV=2	GDK[+162.053]VWVYPPEKK	GDKVWVYPPEKK	50.3162	1606.82375	4	642.46	Glycation	FALSE	NA	10.46	251.1	NA
FS1_14373_1	>sp|P02790|HEMO_HUMAN Hemopexin OS=Homo sapiens OX=9606 GN=HPX PE=1 SV=2	GDK[+162.053]VWVYPPEKK	GDKVWVYPPEKK	49.7522	1606.82375	4	714.2	Glycation	FALSE	NA	11.94	382.14	NA
FS1_14373_1	>sp|P02790|HEMO_HUMAN Hemopexin OS=Homo sapiens OX=9606 GN=HPX PE=1 SV=2	VWVYPPEK[+162.053]K	VWVYPPEKK	55.4034	1306.68035	3	267.91	Glycation	FALSE	NA	4.79	47.68	NA
FS1_14373_1	>sp|P02790|HEMO_HUMAN Hemopexin OS=Homo sapiens OX=9606 GN=HPX PE=1 SV=2	VWVYPPEK[+162.053]K	VWVYPPEKK	54.2562	1306.68035	3	279.42	Glycation	FALSE	NA	5.52	51.2	NA
FS1_14373_1	>sp|P02790|HEMO_HUMAN Hemopexin OS=Homo sapiens OX=9606 GN=HPX PE=1 SV=2	VWVYPPEK[+162.053]K	VWVYPPEKK	54.8475	1306.68035	3	308.45	Glycation	FALSE	NA	5.63	53.32	NA
FS1_14373_1	>sp|P02790|HEMO_HUMAN Hemopexin OS=Homo sapiens OX=9606 GN=HPX PE=1 SV=2	EKGYPK[+162.053]LLQDEFPGIPSPLDAAVEC[+57.021]HR	EKGYPKLLQDEFPGIPSPLDAAVECHR	120.2122	3227.58035	4	317.44	Glycation	FALSE	NA	6.72	109.9	NA
FS1_14373_1	>sp|P02790|HEMO_HUMAN Hemopexin OS=Homo sapiens OX=9606 GN=HPX PE=1 SV=2	GYPK[+162.053]LLQDEFPGIPSPLDAAVEC[+57.021]HR	GYPKLLQDEFPGIPSPLDAAVECHR	128.7002	2970.44275	4	801.72	Glycation	FALSE	NA	16.89	770.41	NA
FS1_14373_1	>sp|P02790|HEMO_HUMAN Hemopexin OS=Homo sapiens OX=9606 GN=HPX PE=1 SV=2	GYPK[+162.053]LLQDEFPGIPSPLDAAVEC[+57.021]HR	GYPKLLQDEFPGIPSPLDAAVECHR	128.1413	2970.44275	4	924.26	Glycation	FALSE	NA	18.89	827.36	NA
FS1_14373_1	>sp|P02790|HEMO_HUMAN Hemopexin OS=Homo sapiens OX=9606 GN=HPX PE=1 SV=2	SWPAVGN[+1913.677]C[+57.021]SSALR	SWPAVGNCSSALR	80.3355	3317.33805	3	204.67	Glycosylation	FALSE	FALSE	3.52	92.16	HexNAc(4)Hex(5)NeuAc(1)
FS1_14373_1	>sp|P02790|HEMO_HUMAN Hemopexin OS=Homo sapiens OX=9606 GN=HPX PE=1 SV=2	SWPAVGN[+3007.058]C[+57.021]SSALR	SWPAVGNCSSALR	88.3899	4410.71895	4	207.41	Glycosylation	FALSE	FALSE	2.91	65.61	HexNAc(5)Hex(6)Fuc(1)NeuAc(3)
FS1_14373_1	>sp|P02790|HEMO_HUMAN Hemopexin OS=Homo sapiens OX=9606 GN=HPX PE=1 SV=2	SWPAVGN[+2861.000]C[+57.021]SSALR	SWPAVGNCSSALR	88.7538	4264.66105	4	312.68	Glycosylation	FALSE	FALSE	5.88	115.13	HexNAc(5)Hex(6)NeuAc(3)
FS1_14373_1	>sp|P02790|HEMO_HUMAN Hemopexin OS=Homo sapiens OX=9606 GN=HPX PE=1 SV=2	SWPAVGN[+2861.000]C[+57.021]SSALR	SWPAVGNCSSALR	88.0822	4264.66105	4	379.94	Glycosylation	FALSE	FALSE	6.03	67.64	HexNAc(5)Hex(6)NeuAc(3)
FS1_14373_1	>sp|P02790|HEMO_HUMAN Hemopexin OS=Homo sapiens OX=9606 GN=HPX PE=1 SV=2	SWPAVGN[+2350.830]C[+57.021]SSALR	SWPAVGNCSSALR	80.0785	3754.49135	4	544.94	Glycosylation	FALSE	FALSE	6.44	287.91	HexNAc(4)Hex(5)Fuc(1)NeuAc(2)
FS1_14373_1	>sp|P02790|HEMO_HUMAN Hemopexin OS=Homo sapiens OX=9606 GN=HPX PE=1 SV=2	SWPAVGN[+2204.772]C[+57.021]SSALR	SWPAVGNCSSALR	81.3594	3608.43345	4	552.17	Glycosylation	FALSE	FALSE	6.62	353.77	HexNAc(4)Hex(5)NeuAc(2)
FS1_14373_1	>sp|P02790|HEMO_HUMAN Hemopexin OS=Homo sapiens OX=9606 GN=HPX PE=1 SV=2	SWPAVGN[+2204.772]C[+57.021]SSALR	SWPAVGNCSSALR	80.7928	3608.43345	4	558.45	Glycosylation	FALSE	FALSE	6.37	343.83	HexNAc(4)Hex(5)NeuAc(2)
FS1_14373_1	>sp|P02790|HEMO_HUMAN Hemopexin OS=Homo sapiens OX=9606 GN=HPX PE=1 SV=2	NGTGHGN[+2569.905]STHHGPEYMR	NGTGHGNSTHHGPEYMR	20.5389	4420.69075	5	210.89	Glycosylation	FALSE	FALSE	4.43	7.07	HexNAc(5)Hex(6)NeuAc(2)
FS1_14373_1	>sp|P02790|HEMO_HUMAN Hemopexin OS=Homo sapiens OX=9606 GN=HPX PE=1 SV=2	NGTGHGN[+2204.772]STHHGPEYMR	NGTGHGNSTHHGPEYMR	20.7946	4055.55855	4	232.59	Glycosylation	FALSE	FALSE	6.17	95.18	HexNAc(4)Hex(5)NeuAc(2)
FS1_14373_1	>sp|P02790|HEMO_HUMAN Hemopexin OS=Homo sapiens OX=9606 GN=HPX PE=1 SV=2	NGTGHGN[+2861.000]STHHGPEYMR	NGTGHGNSTHHGPEYMR	25.1715	4711.78615	5	251.66	Glycosylation	FALSE	FALSE	5.67	19.5	HexNAc(5)Hex(6)NeuAc(3)
FS1_14373_1	>sp|P02790|HEMO_HUMAN Hemopexin OS=Homo sapiens OX=9606 GN=HPX PE=1 SV=2	NGTGHGN[+2350.830]STHHGPEYMR	NGTGHGNSTHHGPEYMR	21.9954	4201.61645	4	266.7	Glycosylation	FALSE	FALSE	6.28	153.37	HexNAc(4)Hex(5)Fuc(1)NeuAc(2)
FS1_14373_1	>sp|P02790|HEMO_HUMAN Hemopexin OS=Homo sapiens OX=9606 GN=HPX PE=1 SV=2	NGTGHGN[+1914.697]STHHGPEYMR	NGTGHGNSTHHGPEYMR	17.9796	3765.48355	4	278.59	Glycosylation	FALSE	FALSE	5.51	127.07	HexNAc(4)Hex(5)Fuc(2)
FS1_14373_1	>sp|P02790|HEMO_HUMAN Hemopexin OS=Homo sapiens OX=9606 GN=HPX PE=1 SV=2	NGTGHGN[+2204.772]STHHGPEYMR	NGTGHGNSTHHGPEYMR	21.3552	4055.55855	4	283.95	Glycosylation	FALSE	FALSE	6.13	108.11	HexNAc(4)Hex(5)NeuAc(2)
FS1_14373_1	>sp|P02790|HEMO_HUMAN Hemopexin OS=Homo sapiens OX=9606 GN=HPX PE=1 SV=2	NGTGHGN[+1914.697]STHHGPEYMR	NGTGHGNSTHHGPEYMR	17.9455	3765.48355	4	284.72	Glycosylation	FALSE	FALSE	5.58	85.55	HexNAc(4)Hex(5)Fuc(2)
FS1_14373_1	>sp|P02790|HEMO_HUMAN Hemopexin OS=Homo sapiens OX=9606 GN=HPX PE=1 SV=2	NGTGHGN[+2204.772]STHHGPEYMR	NGTGHGNSTHHGPEYMR	21.9792	4055.55855	4	341.44	Glycosylation	FALSE	FALSE	6.39	131.83	HexNAc(4)Hex(5)NeuAc(2)
FS1_14373_1	>sp|P02790|HEMO_HUMAN Hemopexin OS=Homo sapiens OX=9606 GN=HPX PE=1 SV=2	NGTGHGN[+2204.772]STHHGPEYM[+15.995]R	NGTGHGNSTHHGPEYMR	16.1078	4071.55345	4	206.62	Glycosylation	FALSE	FALSE	4.49	119.91	HexNAc(4)Hex(5)NeuAc(2)
FS1_14373_1	>sp|P02790|HEMO_HUMAN Hemopexin OS=Homo sapiens OX=9606 GN=HPX PE=1 SV=2	N[+2204.772]GTGHGN[+3517.228]STHHGPEYMR	NGTGHGNSTHHGPEYMR	31.992	7572.78625	6	209.46	Glycosylation	FALSE	FALSE	3.28	8	HexNAc(4)Hex(5)NeuAc(2),HexNAc(6)Hex(7)NeuAc(4)
FS1_14373_1	>sp|P02790|HEMO_HUMAN Hemopexin OS=Homo sapiens OX=9606 GN=HPX PE=1 SV=2	N[+352.064]GTGHGN[+1880.667]STHHGPEYMR	NGTGHGNSTHHGPEYMR	22.44	4083.51705	4	216.08	Glycosylation	FALSE	TRUE	3.52	18.72	HexA(1)HexA(1),HexNAc(4)Hex(3)NeuAc(2)
FS1_14373_1	>sp|P02790|HEMO_HUMAN Hemopexin OS=Homo sapiens OX=9606 GN=HPX PE=1 SV=2	N[+1528.372]GTGHGN[+730.264]STHHGPEYMR	NGTGHGNSTHHGPEYMR	20.4915	4109.42225	5	220.72	Glycosylation	FALSE	TRUE	4.33	1.57	Kdn(4)HexA(3),HexNAc(2)Hex(2)
FS1_14373_1	>sp|P02790|HEMO_HUMAN Hemopexin OS=Homo sapiens OX=9606 GN=HPX PE=1 SV=2	N[+544.238]GTGHGN[+2317.749]STHHGPEYMR	NGTGHGNSTHHGPEYMR	26.0549	4712.77355	5	222.62	Glycosylation	FALSE	TRUE	6.11	0.48	DiNAcBac(1)pseudaminic(1),HexNAc(4)Hex(7)NeuAc(1)Phospho(1)
FS1_14373_1	>sp|P02790|HEMO_HUMAN Hemopexin OS=Homo sapiens OX=9606 GN=HPX PE=1 SV=2	N[+1565.560]GTGHGN[+2550.874]STHHGPEYMR	NGTGHGNSTHHGPEYMR	21.7718	5967.21995	5	227.87	Glycosylation	FALSE	FALSE	7.17	3.45	HexNAc(3)Hex(5)Fuc(1),HexNAc(3)Hex(3)NeuAc(5)
FS1_14373_1	>sp|P02790|HEMO_HUMAN Hemopexin OS=Homo sapiens OX=9606 GN=HPX PE=1 SV=2	NGTGHGN[+2204.772]STHHGPEYM[+15.995]R	NGTGHGNSTHHGPEYMR	16.1293	4071.55345	4	262.08	Glycosylation	FALSE	FALSE	6.02	114.53	HexNAc(4)Hex(5)NeuAc(2)
FS1_14373_1	>sp|P02790|HEMO_HUMAN Hemopexin OS=Homo sapiens OX=9606 GN=HPX PE=1 SV=2	NGTGHGN[+2204.772]STHHGPEYM[+15.995]R	NGTGHGNSTHHGPEYMR	15.5379	4071.55345	5	298.56	Glycosylation	FALSE	FALSE	6.38	96.74	HexNAc(4)Hex(5)NeuAc(2)
FS1_14373_1	>sp|P02790|HEMO_HUMAN Hemopexin OS=Homo sapiens OX=9606 GN=HPX PE=1 SV=2	N[+544.238]GTGHGN[+2317.749]STHHGPEYMR	NGTGHGNSTHHGPEYMR	23.8462	4712.77355	5	315.82	Glycosylation	FALSE	TRUE	5.84	0.48	DiNAcBac(1)pseudaminic(1),HexNAc(4)Hex(7)NeuAc(1)Phospho(1)
FS1_14373_1	>sp|P02790|HEMO_HUMAN Hemopexin OS=Homo sapiens OX=9606 GN=HPX PE=1 SV=2	GGYTLVSGYPK[+162.053]R	GGYTLVSGYPKR	55.7197	1458.73485	3	316.61	Glycation	FALSE	NA	6.68	197.72	NA
FS1_14373_1	>sp|P02790|HEMO_HUMAN Hemopexin OS=Homo sapiens OX=9606 GN=HPX PE=1 SV=2	GGYTLVSGYPK[+162.053]R	GGYTLVSGYPKR	56.2847	1458.73485	3	396.87	Glycation	FALSE	NA	7.22	268.86	NA
FS1_14373_1	>sp|P02790|HEMO_HUMAN Hemopexin OS=Homo sapiens OX=9606 GN=HPX PE=1 SV=2	RLEK[+162.053]EVGTPHGIILDSVDAAFIC[+57.021]PGSSR	RLEKEVGTPHGIILDSVDAAFICPGSSR	107.5556	3185.60215	4	845.76	Glycation	FALSE	NA	15.44	771.51	NA
FS1_14373_1	>sp|P02790|HEMO_HUMAN Hemopexin OS=Homo sapiens OX=9606 GN=HPX PE=1 SV=2	EVGTPHGIILDSVDAAFIC[+57.021]PGSSR	EVGTPHGIILDSVDAAFICPGSSR	123.069	2497.22655	3	244.73	None	FALSE	NA	7.9	244.73	NA
FS1_14373_1	>sp|P02790|HEMO_HUMAN Hemopexin OS=Homo sapiens OX=9606 GN=HPX PE=1 SV=2	SGAQATWTELPWPHEK	SGAQATWTELPWPHEK	101.2	1836.87895	3	214.52	None	FALSE	NA	5	133.83	NA
FS1_14373_1	>sp|P02790|HEMO_HUMAN Hemopexin OS=Homo sapiens OX=9606 GN=HPX PE=1 SV=2	SGAQATWTELPWPHEK[+162.053]VDGALC[+57.021]MEK	SGAQATWTELPWPHEKVDGALCMEK	110.7316	3002.37845	4	910.72	Glycation	FALSE	NA	18.48	810.34	NA
FS1_14373_1	>sp|P02790|HEMO_HUMAN Hemopexin OS=Homo sapiens OX=9606 GN=HPX PE=1 SV=2	SLGPNSC[+57.021]SANGPGLYLIHGPNLYC[+57.021]YSDVEK[+162.053]LNAAK	SLGPNSCSANGPGLYLIHGPNLYCYSDVEKLNAAK	117.589	3940.86055	4	495.37	Glycation	FALSE	NA	9.27	130.36	NA
FS1_14373_1	>sp|P02790|HEMO_HUMAN Hemopexin OS=Homo sapiens OX=9606 GN=HPX PE=1 SV=2	SLGPNSC[+57.021]SANGPGLYLIHGPNLYC[+57.021]YSDVEK[+162.053]LNAAK	SLGPNSCSANGPGLYLIHGPNLYCYSDVEKLNAAK	117.6129	3940.86055	4	913.02	Glycation	FALSE	NA	18.05	218.03	NA
FS1_14373_1	>sp|P02790|HEMO_HUMAN Hemopexin OS=Homo sapiens OX=9606 GN=HPX PE=1 SV=2	ALPQPQN[+2861.000]VTSLLGC[+57.021]TH	ALPQPQNVTSLLGCTH	118.0463	4595.87175	4	229.51	Glycosylation	FALSE	FALSE	5.63	91.55	HexNAc(5)Hex(6)NeuAc(3)
FS1_14373_1	>sp|P02790|HEMO_HUMAN Hemopexin OS=Homo sapiens OX=9606 GN=HPX PE=1 SV=2	ALPQPQN[+1913.677]VTSLLGC[+57.021]TH	ALPQPQNVTSLLGCTH	110.2008	3648.54875	4	274.27	Glycosylation	FALSE	FALSE	5.91	235.88	HexNAc(4)Hex(5)NeuAc(1)
FS1_14373_1	>sp|P02790|HEMO_HUMAN Hemopexin OS=Homo sapiens OX=9606 GN=HPX PE=1 SV=2	ALPQPQN[+1913.677]VTSLLGC[+57.021]TH	ALPQPQNVTSLLGCTH	109.5152	3648.54875	4	325.73	Glycosylation	FALSE	FALSE	6.22	257.92	HexNAc(4)Hex(5)NeuAc(1)
FS1_14373_1	>sp|P02790|HEMO_HUMAN Hemopexin OS=Homo sapiens OX=9606 GN=HPX PE=1 SV=2	ALPQPQN[+2204.772]VTSLLGC[+57.021]TH	ALPQPQNVTSLLGCTH	111.6921	3939.64415	4	379.37	Glycosylation	FALSE	FALSE	6.1	262.28	HexNAc(4)Hex(5)NeuAc(2)
FS1_14373_1	>sp|P04114|APOB_HUMAN Apolipoprotein B-100 OS=Homo sapiens OX=9606 GN=APOB PE=1 SV=2	K[+162.053]YTYNYEAESSSGVPGTADSR	KYTYNYEAESSSGVPGTADSR	55.0595	2443.06575	3	293.6	Glycation	FALSE	NA	7.48	272.1	NA
FS1_14373_1	>sp|P04114|APOB_HUMAN Apolipoprotein B-100 OS=Homo sapiens OX=9606 GN=APOB PE=1 SV=2	EVYGFNPEGK[+162.053]ALLK	EVYGFNPEGKALLK	82.6505	1725.88195	3	318.11	Glycation	FALSE	NA	7.19	150.71	NA
FS1_14373_1	>sp|P04114|APOB_HUMAN Apolipoprotein B-100 OS=Homo sapiens OX=9606 GN=APOB PE=1 SV=2	TK[+162.053]NSEEFAAAMSR	TKNSEEFAAAMSR	45.8205	1602.71895	3	296.58	Glycation	FALSE	NA	6.43	296.58	NA
FS1_14373_1	>sp|P04114|APOB_HUMAN Apolipoprotein B-100 OS=Homo sapiens OX=9606 GN=APOB PE=1 SV=2	LAIPEGK[+162.053]QVFLYPEKDEPTYILNIK	LAIPEGKQVFLYPEKDEPTYILNIK	122.3661	3079.63635	4	642.17	Glycation	FALSE	NA	12.45	457.1	NA
FS1_14373_1	>sp|P04114|APOB_HUMAN Apolipoprotein B-100 OS=Homo sapiens OX=9606 GN=APOB PE=1 SV=2	QVFLYPEK[+162.053]DEPTYILNIK	QVFLYPEKDEPTYILNIK	117.4069	2371.21935	3	251.21	Glycation	FALSE	NA	7.39	212	NA
FS1_14373_1	>sp|P04114|APOB_HUMAN Apolipoprotein B-100 OS=Homo sapiens OX=9606 GN=APOB PE=1 SV=2	K[+162.053]GNVATEISTER	KGNVATEISTER	33.1366	1465.72545	3	269.34	Glycation	FALSE	NA	6.42	229.86	NA
FS1_14373_1	>sp|P04114|APOB_HUMAN Apolipoprotein B-100 OS=Homo sapiens OX=9606 GN=APOB PE=1 SV=2	K[+162.053]GNVATEISTER	KGNVATEISTER	32.8859	1465.72545	3	391.94	Glycation	FALSE	NA	6.52	283.97	NA
FS1_14373_1	>sp|P04114|APOB_HUMAN Apolipoprotein B-100 OS=Homo sapiens OX=9606 GN=APOB PE=1 SV=2	EQHLFLPFSYK[+162.053]NK	EQHLFLPFSYKNK	88.9661	1811.90885	4	293.05	Glycation	FALSE	NA	7.15	74.69	NA
FS1_14373_1	>sp|P04114|APOB_HUMAN Apolipoprotein B-100 OS=Homo sapiens OX=9606 GN=APOB PE=1 SV=2	LEDTPK[+162.053]INSR	LEDTPKINSR	31.8986	1333.67195	3	220.59	Glycation	FALSE	NA	4.75	127.6	NA
FS1_14373_1	>sp|P04114|APOB_HUMAN Apolipoprotein B-100 OS=Homo sapiens OX=9606 GN=APOB PE=1 SV=2	K[+162.053]MGLAFESTK	KMGLAFESTK	52.5517	1272.62655	3	355.06	Glycation	FALSE	NA	6.2	313.57	NA
FS1_14373_1	>sp|P04114|APOB_HUMAN Apolipoprotein B-100 OS=Homo sapiens OX=9606 GN=APOB PE=1 SV=2	MGLAFESTK[+162.053]STSPPK	MGLAFESTKSTSPPK	61.2807	1741.84385	3	264.38	Glycation	FALSE	NA	6.89	137.35	NA
FS1_14373_1	>sp|P04114|APOB_HUMAN Apolipoprotein B-100 OS=Homo sapiens OX=9606 GN=APOB PE=1 SV=2	QAEAVLK[+162.053]TLQELK	QAEAVLKTLQELK	95.2293	1631.89755	3	251.46	Glycation	FALSE	NA	6.6	198.46	NA
FS1_14373_1	>sp|P04114|APOB_HUMAN Apolipoprotein B-100 OS=Homo sapiens OX=9606 GN=APOB PE=1 SV=2	K[+162.053]LTISEQNIQR	KLTISEQNIQR	46.2082	1490.79345	3	455.63	Glycation	FALSE	NA	6.81	344.68	NA
FS1_14373_1	>sp|P04114|APOB_HUMAN Apolipoprotein B-100 OS=Homo sapiens OX=9606 GN=APOB PE=1 SV=2	LK[+162.053]FIIPSPK	LKFIIPSPK	86.9508	1203.71095	3	286.49	Glycation	FALSE	NA	6.25	189.17	NA
FS1_14373_1	>sp|P04114|APOB_HUMAN Apolipoprotein B-100 OS=Homo sapiens OX=9606 GN=APOB PE=1 SV=2	RPVK[+162.053]LLSGGNTLHLVSTTK	RPVKLLSGGNTLHLVSTTK	69.7051	2182.23155	4	445.63	Glycation	FALSE	NA	9.01	445.63	NA
FS1_14373_1	>sp|P04114|APOB_HUMAN Apolipoprotein B-100 OS=Homo sapiens OX=9606 GN=APOB PE=1 SV=2	QVFPGLNYC[+57.021]TSGAYSN[+1914.697]ASSTDSASYYPLTGDTR	QVFPGLNYCTSGAYSNASSTDSASYYPLTGDTR	113.8087	5464.25995	4	218.56	Glycosylation	FALSE	FALSE	4.43	11.37	HexNAc(4)Hex(5)Fuc(2)
FS1_14373_1	>sp|P04114|APOB_HUMAN Apolipoprotein B-100 OS=Homo sapiens OX=9606 GN=APOB PE=1 SV=2	QVFPGLNYC[+57.021]TSGAYSN[+1913.677]ASSTDSASYYPLTGDTR	QVFPGLNYCTSGAYSNASSTDSASYYPLTGDTR	113.7463	5463.23955	4	334.69	Glycosylation	FALSE	FALSE	6.88	74.46	HexNAc(4)Hex(5)NeuAc(1)
FS1_14373_1	>sp|P04114|APOB_HUMAN Apolipoprotein B-100 OS=Homo sapiens OX=9606 GN=APOB PE=1 SV=2	ALVDTLK[+162.053]FVTQAEGAK	ALVDTLKFVTQAEGAK	109.6784	1851.98235	3	319.57	Glycation	FALSE	NA	7.56	245.28	NA
FS1_14373_1	>sp|P04114|APOB_HUMAN Apolipoprotein B-100 OS=Homo sapiens OX=9606 GN=APOB PE=1 SV=2	VNDESTEGK[+162.053]TSYR	VNDESTEGKTSYR	17.8202	1646.72655	3	290.18	Glycation	FALSE	NA	5.87	222.66	NA
FS1_14373_1	>sp|P04114|APOB_HUMAN Apolipoprotein B-100 OS=Homo sapiens OX=9606 GN=APOB PE=1 SV=2	DLK[+162.053]M[+15.995]LETVR	DLKMLETVR	56.7031	1281.64805	3	220.31	Glycation	FALSE	NA	4.4	191.81	NA
FS1_14373_1	>sp|P04114|APOB_HUMAN Apolipoprotein B-100 OS=Homo sapiens OX=9606 GN=APOB PE=1 SV=2	DLK[+162.053]M[+15.995]LETVR	DLKMLETVR	55.7997	1281.64805	3	271.23	Glycation	FALSE	NA	6.22	219.37	NA
FS1_14373_1	>sp|P04114|APOB_HUMAN Apolipoprotein B-100 OS=Homo sapiens OX=9606 GN=APOB PE=1 SV=2	HK[+162.053]FLDSNIK	HKFLDSNIK	35.3482	1262.65005	3	204.92	Glycation	FALSE	NA	2.91	123.73	NA
FS1_14373_1	>sp|P04114|APOB_HUMAN Apolipoprotein B-100 OS=Homo sapiens OX=9606 GN=APOB PE=1 SV=2	FLDSNIK[+162.053]FSHVEK	FLDSNIKFSHVEK	66.3097	1724.86155	4	666.3	Glycation	FALSE	NA	11.38	526.16	NA
FS1_14373_1	>sp|P04114|APOB_HUMAN Apolipoprotein B-100 OS=Homo sapiens OX=9606 GN=APOB PE=1 SV=2	FN[+1913.677]SSYLQGTNQITGR	FNSSYLQGTNQITGR	75.8688	3598.49335	4	502.35	Glycosylation	FALSE	FALSE	6.72	359.64	HexNAc(4)Hex(5)NeuAc(1)
FS1_14373_1	>sp|P04114|APOB_HUMAN Apolipoprotein B-100 OS=Homo sapiens OX=9606 GN=APOB PE=1 SV=2	FN[+2204.772]SSYLQGTNQITGR	FNSSYLQGTNQITGR	82.3045	3889.58875	4	558.99	Glycosylation	FALSE	FALSE	7.06	377.74	HexNAc(4)Hex(5)NeuAc(2)
FS1_14373_1	>sp|P04114|APOB_HUMAN Apolipoprotein B-100 OS=Homo sapiens OX=9606 GN=APOB PE=1 SV=2	NTASLK[+162.053]YENYELTLK	NTASLKYENYELTLK	83.7744	1947.96715	3	224.2	Glycation	FALSE	NA	6.38	224.2	NA
FS1_14373_1	>sp|P04114|APOB_HUMAN Apolipoprotein B-100 OS=Homo sapiens OX=9606 GN=APOB PE=1 SV=2	YK[+162.053]NFATSNK	YKNFATSNK	19.807	1233.58715	3	267.25	Glycation	FALSE	NA	5.47	135.67	NA
FS1_14373_1	>sp|P04114|APOB_HUMAN Apolipoprotein B-100 OS=Homo sapiens OX=9606 GN=APOB PE=1 SV=2	LDNIYSSDK[+162.053]FYK	LDNIYSSDKFYK	65.8899	1653.77685	3	321.4	Glycation	FALSE	NA	6.7	114.05	NA
FS1_14373_1	>sp|P04114|APOB_HUMAN Apolipoprotein B-100 OS=Homo sapiens OX=9606 GN=APOB PE=1 SV=2	ADTVAK[+162.053]VQGVEFSHR	ADTVAKVQGVEFSHR	50.9501	1804.89495	4	750.87	Glycation	FALSE	NA	13.99	610.54	NA
FS1_14373_1	>sp|P04114|APOB_HUMAN Apolipoprotein B-100 OS=Homo sapiens OX=9606 GN=APOB PE=1 SV=2	K[+162.053]SISAALEHK	KSISAALEHK	24.108	1244.66065	3	296.53	Glycation	FALSE	NA	5.46	177.47	NA
FS1_14373_1	>sp|P04114|APOB_HUMAN Apolipoprotein B-100 OS=Homo sapiens OX=9606 GN=APOB PE=1 SV=2	SISAALEHK[+162.053]VSALLTPAEQTGTWK	SISAALEHKVSALLTPAEQTGTWK	116.6712	2699.40125	4	441.96	Glycation	FALSE	NA	10.48	441.96	NA
FS1_14373_1	>sp|P04114|APOB_HUMAN Apolipoprotein B-100 OS=Homo sapiens OX=9606 GN=APOB PE=1 SV=2	VSALLTPAEQTGTWK[+162.053]LK	VSALLTPAEQTGTWKLK	94.1098	2004.07735	3	230.15	Glycation	FALSE	NA	7.31	90.92	NA
FS1_14373_1	>sp|P04114|APOB_HUMAN Apolipoprotein B-100 OS=Homo sapiens OX=9606 GN=APOB PE=1 SV=2	DK[+162.053]IGVELTGR	DKIGVELTGR	52.1496	1248.65555	3	434.22	Glycation	FALSE	NA	6.49	256.67	NA
FS1_14373_1	>sp|P04114|APOB_HUMAN Apolipoprotein B-100 OS=Homo sapiens OX=9606 GN=APOB PE=1 SV=2	DK[+162.053]IGVELTGR	DKIGVELTGR	51.5608	1248.65555	3	486.94	Glycation	FALSE	NA	6.99	271.5	NA
FS1_14373_1	>sp|P04114|APOB_HUMAN Apolipoprotein B-100 OS=Homo sapiens OX=9606 GN=APOB PE=1 SV=2	TIHDLHLFIENIDFN[+2204.772]K	TIHDLHLFIENIDFNK	121.3498	4172.78235	4	387.56	Glycosylation	FALSE	FALSE	7.47	131.95	HexNAc(4)Hex(5)NeuAc(2)
FS1_14373_1	>sp|P04114|APOB_HUMAN Apolipoprotein B-100 OS=Homo sapiens OX=9606 GN=APOB PE=1 SV=2	TIHDLHLFIENIDFN[+2204.772]K	TIHDLHLFIENIDFNK	120.737	4172.78235	4	511.91	Glycosylation	FALSE	FALSE	8.17	124.21	HexNAc(4)Hex(5)NeuAc(2)
FS1_14373_1	>sp|P04114|APOB_HUMAN Apolipoprotein B-100 OS=Homo sapiens OX=9606 GN=APOB PE=1 SV=2	TIHDLHLFIENIDFN[+1913.677]K	TIHDLHLFIENIDFNK	115.1029	3881.68695	4	550.41	Glycosylation	FALSE	FALSE	8.72	81.19	HexNAc(4)Hex(5)NeuAc(1)
FS1_14373_1	>sp|P04114|APOB_HUMAN Apolipoprotein B-100 OS=Homo sapiens OX=9606 GN=APOB PE=1 SV=2	TIHDLHLFIENIDFN[+1913.677]K	TIHDLHLFIENIDFNK	115.1867	3881.68695	4	635.57	Glycosylation	FALSE	FALSE	10.76	78.5	HexNAc(4)Hex(5)NeuAc(1)
FS1_14373_1	>sp|P04114|APOB_HUMAN Apolipoprotein B-100 OS=Homo sapiens OX=9606 GN=APOB PE=1 SV=2	AK[+162.053]VHELIER	AKVHELIER	26.7676	1255.67665	3	253.27	Glycation	FALSE	NA	4.77	193.49	NA
FS1_14373_1	>sp|P04114|APOB_HUMAN Apolipoprotein B-100 OS=Homo sapiens OX=9606 GN=APOB PE=1 SV=2	LVGFIDDAVK[+162.053]K	LVGFIDDAVKK	76.1754	1365.73855	3	287.93	Glycation	FALSE	NA	6.37	28.45	NA
FS1_14373_1	>sp|P04114|APOB_HUMAN Apolipoprotein B-100 OS=Homo sapiens OX=9606 GN=APOB PE=1 SV=2	SFDYHQFVDETNDK[+162.053]IR	SFDYHQFVDETNDKIR	86.6535	2174.97505	4	278.4	Glycation	FALSE	NA	7.64	278.4	NA
FS1_14373_1	>sp|P04114|APOB_HUMAN Apolipoprotein B-100 OS=Homo sapiens OX=9606 GN=APOB PE=1 SV=2	AEALK[+162.053]LFLEETK	AEALKLFLEETK	97.0539	1552.82305	3	213.19	Glycation	FALSE	NA	5.21	164	NA
FS1_14373_1	>sp|P04114|APOB_HUMAN Apolipoprotein B-100 OS=Homo sapiens OX=9606 GN=APOB PE=1 SV=2	M[+15.995]K[+162.053]ALVEQGFTVPEIK	MKALVEQGFTVPEIK	92.663	1866.96425	3	367.67	Glycation	FALSE	NA	7.3	367.67	NA
FS1_14373_1	>sp|P04114|APOB_HUMAN Apolipoprotein B-100 OS=Homo sapiens OX=9606 GN=APOB PE=1 SV=2	DLK[+162.053]VEDIPLAR	DLKVEDIPLAR	87.4721	1429.76585	3	334.71	Glycation	FALSE	NA	6.75	273.8	NA
FS1_14373_1	>sp|P04114|APOB_HUMAN Apolipoprotein B-100 OS=Homo sapiens OX=9606 GN=APOB PE=1 SV=2	IQSPLFTLDANADIGN[+2204.772]GTTSANEAGIAASITAK	IQSPLFTLDANADIGNGTTSANEAGIAASITAK	143.5876	5436.39775	4	201.75	Glycosylation	FALSE	FALSE	4.72	43.65	HexNAc(4)Hex(5)NeuAc(2)
FS1_14373_1	>sp|P04114|APOB_HUMAN Apolipoprotein B-100 OS=Homo sapiens OX=9606 GN=APOB PE=1 SV=2	IQSPLFTLDANADIGN[+2205.793]GTTSANEAGIAASITAK	IQSPLFTLDANADIGNGTTSANEAGIAASITAK	140.1064	5437.41815	4	204.17	Glycosylation	FALSE	FALSE	4.49	27.97	HexNAc(4)Hex(5)Fuc(2)NeuAc(1)
FS1_14373_1	>sp|P04114|APOB_HUMAN Apolipoprotein B-100 OS=Homo sapiens OX=9606 GN=APOB PE=1 SV=2	IQSPLFTLDANADIGN[+2205.793]GTTSANEAGIAASITAK	IQSPLFTLDANADIGNGTTSANEAGIAASITAK	137.7852	5437.41815	4	224.28	Glycosylation	FALSE	FALSE	5.72	23.34	HexNAc(4)Hex(5)Fuc(2)NeuAc(1)
FS1_14373_1	>sp|P04114|APOB_HUMAN Apolipoprotein B-100 OS=Homo sapiens OX=9606 GN=APOB PE=1 SV=2	IQSPLFTLDANADIGN[+2205.793]GTTSANEAGIAASITAK	IQSPLFTLDANADIGNGTTSANEAGIAASITAK	143.3095	5437.41815	4	228.97	Glycosylation	FALSE	FALSE	4.96	3.67	HexNAc(4)Hex(5)Fuc(2)NeuAc(1)
FS1_14373_1	>sp|P04114|APOB_HUMAN Apolipoprotein B-100 OS=Homo sapiens OX=9606 GN=APOB PE=1 SV=2	IQSPLFTLDANADIGN[+2204.772]GTTSANEAGIAASITAK	IQSPLFTLDANADIGNGTTSANEAGIAASITAK	143.8488	5436.39775	4	244.79	Glycosylation	FALSE	FALSE	5.43	46.99	HexNAc(4)Hex(5)NeuAc(2)
FS1_14373_1	>sp|P04114|APOB_HUMAN Apolipoprotein B-100 OS=Homo sapiens OX=9606 GN=APOB PE=1 SV=2	IQSPLFTLDANADIGN[+2204.772]GTTSANEAGIAASITAK	IQSPLFTLDANADIGNGTTSANEAGIAASITAK	145.4301	5436.39775	4	246.07	Glycosylation	FALSE	FALSE	4.55	162.43	HexNAc(4)Hex(5)NeuAc(2)
FS1_14373_1	>sp|P04114|APOB_HUMAN Apolipoprotein B-100 OS=Homo sapiens OX=9606 GN=APOB PE=1 SV=2	IQSPLFTLDANADIGN[+2204.772]GTTSANEAGIAASITAK	IQSPLFTLDANADIGNGTTSANEAGIAASITAK	138.5707	5436.39775	4	254.98	Glycosylation	FALSE	FALSE	6.4	48.2	HexNAc(4)Hex(5)NeuAc(2)
FS1_14373_1	>sp|P04114|APOB_HUMAN Apolipoprotein B-100 OS=Homo sapiens OX=9606 GN=APOB PE=1 SV=2	IQSPLFTLDANADIGN[+2204.772]GTTSANEAGIAASITAK	IQSPLFTLDANADIGNGTTSANEAGIAASITAK	143.5496	5436.39775	4	279.17	Glycosylation	FALSE	FALSE	6.7	204.53	HexNAc(4)Hex(5)NeuAc(2)
FS1_14373_1	>sp|P04114|APOB_HUMAN Apolipoprotein B-100 OS=Homo sapiens OX=9606 GN=APOB PE=1 SV=2	INPLALK[+162.053]ESVK	INPLALKESVK	67.9626	1372.78075	3	222.93	Glycation	FALSE	NA	5.92	140.61	NA
FS1_14373_1	>sp|P04114|APOB_HUMAN Apolipoprotein B-100 OS=Homo sapiens OX=9606 GN=APOB PE=1 SV=2	INNQLTLDSNTK[+162.053]YFHK	INNQLTLDSNTKYFHK	66.8179	2097.03725	4	328.03	Glycation	FALSE	NA	7.23	214.13	NA
FS1_14373_1	>sp|P04114|APOB_HUMAN Apolipoprotein B-100 OS=Homo sapiens OX=9606 GN=APOB PE=1 SV=2	TLLK[+162.053]AGHIAWTSSGK	TLLKAGHIAWTSSGK	64.3544	1730.91975	3	207.98	Glycation	FALSE	NA	4.93	182.21	NA
FS1_14373_1	>sp|P04114|APOB_HUMAN Apolipoprotein B-100 OS=Homo sapiens OX=9606 GN=APOB PE=1 SV=2	VNQNLVYESGSLN[+2204.772]FSK	VNQNLVYESGSLNFSK	95.0919	4002.66155	4	326.75	Glycosylation	FALSE	FALSE	6.3	158.87	HexNAc(4)Hex(5)NeuAc(2)
FS1_14373_1	>sp|P04114|APOB_HUMAN Apolipoprotein B-100 OS=Homo sapiens OX=9606 GN=APOB PE=1 SV=2	VNQNLVYESGSLN[+2204.772]FSKLEIQSQVDSQHVGHSVLTAK	VNQNLVYESGSLNFSKLEIQSQVDSQHVGHSVLTAK	117.2575	6159.77945	5	211.81	Glycosylation	FALSE	FALSE	5.49	58.38	HexNAc(4)Hex(5)NeuAc(2)
FS1_14373_1	>sp|P04114|APOB_HUMAN Apolipoprotein B-100 OS=Homo sapiens OX=9606 GN=APOB PE=1 SV=2	VNQNLVYESGSLN[+2204.772]FSKLEIQSQVDSQHVGHSVLTAK	VNQNLVYESGSLNFSKLEIQSQVDSQHVGHSVLTAK	117.3559	6159.77945	5	303.75	Glycosylation	FALSE	FALSE	7.53	21.9	HexNAc(4)Hex(5)NeuAc(2)
FS1_14373_1	>sp|P04114|APOB_HUMAN Apolipoprotein B-100 OS=Homo sapiens OX=9606 GN=APOB PE=1 SV=2	LPYTIITTPPLK[+162.053]DFSLWEK	LPYTIITTPPLKDFSLWEK	141.5012	2423.28705	3	228.11	Glycation	FALSE	NA	8.01	159.94	NA
FS1_14373_1	>sp|P04114|APOB_HUMAN Apolipoprotein B-100 OS=Homo sapiens OX=9606 GN=APOB PE=1 SV=2	TTK[+162.053]QSFDLSVK	TTKQSFDLSVK	52.5965	1414.71855	3	303.6	Glycation	FALSE	NA	6.68	237.61	NA
FS1_14373_1	>sp|P04114|APOB_HUMAN Apolipoprotein B-100 OS=Homo sapiens OX=9606 GN=APOB PE=1 SV=2	SSVITLNTNAELFN[+1864.634]QSDIVAHLLSSSSSVIDALQYK	SSVITLNTNAELFNQSDIVAHLLSSSSSVIDALQYK	152.0306	5728.61285	4	443.69	Glycosylation	FALSE	FALSE	7.37	14.67	HexNAc(2)Hex(9)
FS1_14373_1	>sp|P04114|APOB_HUMAN Apolipoprotein B-100 OS=Homo sapiens OX=9606 GN=APOB PE=1 SV=2	FVEGSHN[+2204.772]STVSLTTK	FVEGSHNSTVSLTTK	51.9294	3810.57175	4	233.45	Glycosylation	FALSE	FALSE	4.76	104.09	HexNAc(4)Hex(5)NeuAc(2)
FS1_14373_1	>sp|P04114|APOB_HUMAN Apolipoprotein B-100 OS=Homo sapiens OX=9606 GN=APOB PE=1 SV=2	FVEGSHN[+1913.677]STVSLTTK	FVEGSHNSTVSLTTK	46.4709	3519.47635	4	461.6	Glycosylation	FALSE	FALSE	5.62	306.25	HexNAc(4)Hex(5)NeuAc(1)
FS1_14373_1	>sp|P04114|APOB_HUMAN Apolipoprotein B-100 OS=Homo sapiens OX=9606 GN=APOB PE=1 SV=2	FVEGSHN[+2204.772]STVSLTTK	FVEGSHNSTVSLTTK	51.7021	3810.57175	4	559.18	Glycosylation	FALSE	FALSE	7.59	406.1	HexNAc(4)Hex(5)NeuAc(2)
FS1_14373_1	>sp|P04114|APOB_HUMAN Apolipoprotein B-100 OS=Homo sapiens OX=9606 GN=APOB PE=1 SV=2	SK[+162.053]PTVSSSM[+15.995]EFK	SKPTVSSSMEFK	28.5059	1504.69615	3	284.82	Glycation	FALSE	NA	6.47	247.24	NA
FS1_14373_1	>sp|P04114|APOB_HUMAN Apolipoprotein B-100 OS=Homo sapiens OX=9606 GN=APOB PE=1 SV=2	YDFN[+2204.772]SSM[+15.995]LYSTAK	YDFNSSMLYSTAK	85.106	3746.44265	4	279.52	Glycosylation	FALSE	FALSE	5.71	134.5	HexNAc(4)Hex(5)NeuAc(2)
FS1_14373_1	>sp|P04114|APOB_HUMAN Apolipoprotein B-100 OS=Homo sapiens OX=9606 GN=APOB PE=1 SV=2	FLK[+162.053]NIILPVYDK	FLKNIILPVYDK	104.8736	1623.91175	3	394.9	Glycation	FALSE	NA	7.48	331.45	NA
FS1_14373_1	>sp|P04114|APOB_HUMAN Apolipoprotein B-100 OS=Homo sapiens OX=9606 GN=APOB PE=1 SV=2	NIILPVYDK[+162.053]SLWDFLK	NIILPVYDKSLWDFLK	145.6056	2125.13415	3	334.7	Glycation	FALSE	NA	7.5	245.19	NA
FS1_14373_1	>sp|P04114|APOB_HUMAN Apolipoprotein B-100 OS=Homo sapiens OX=9606 GN=APOB PE=1 SV=2	VLADK[+162.053]FIIPGLK	VLADKFIIPGLK	107.2682	1474.86415	3	337.42	Glycation	FALSE	NA	6.9	200.46	NA
FS1_14373_1	>sp|P04114|APOB_HUMAN Apolipoprotein B-100 OS=Homo sapiens OX=9606 GN=APOB PE=1 SV=2	FEVDSPVYN[+2861.000]ATWSASLK	FEVDSPVYNATWSASLK	122.1288	4773.92015	4	218.17	Glycosylation	FALSE	FALSE	4.76	10.72	HexNAc(5)Hex(6)NeuAc(3)
FS1_14373_1	>sp|P04114|APOB_HUMAN Apolipoprotein B-100 OS=Homo sapiens OX=9606 GN=APOB PE=1 SV=2	FEVDSPVYN[+2861.000]ATWSASLK	FEVDSPVYNATWSASLK	122.7397	4773.92015	4	359.64	Glycosylation	FALSE	FALSE	6.11	15.44	HexNAc(5)Hex(6)NeuAc(3)
FS1_14373_1	>sp|P04114|APOB_HUMAN Apolipoprotein B-100 OS=Homo sapiens OX=9606 GN=APOB PE=1 SV=2	FEVDSPVYN[+2569.905]ATWSASLK	FEVDSPVYNATWSASLK	114.5668	4482.82475	4	435.33	Glycosylation	FALSE	FALSE	6.67	294.11	HexNAc(5)Hex(6)NeuAc(2)
FS1_14373_1	>sp|P04114|APOB_HUMAN Apolipoprotein B-100 OS=Homo sapiens OX=9606 GN=APOB PE=1 SV=2	IEDGTLASK[+162.053]TK	IEDGTLASKTK	23.6437	1323.67635	3	376.26	Glycation	FALSE	NA	6.76	80.13	NA
FS1_14373_1	>sp|P04114|APOB_HUMAN Apolipoprotein B-100 OS=Homo sapiens OX=9606 GN=APOB PE=1 SV=2	AHLNIK[+162.053]SPAFTDLHLR	AHLNIKSPAFTDLHLR	84.9131	1994.05795	4	611.98	Glycation	FALSE	NA	11.51	585.54	NA
FS1_14373_1	>sp|P04114|APOB_HUMAN Apolipoprotein B-100 OS=Homo sapiens OX=9606 GN=APOB PE=1 SV=2	LTIFK[+162.053]TELR	LTIFKTELR	78.7167	1281.71745	3	414.48	Glycation	FALSE	NA	5.43	177.47	NA
FS1_14373_1	>sp|P04114|APOB_HUMAN Apolipoprotein B-100 OS=Homo sapiens OX=9606 GN=APOB PE=1 SV=2	FQK[+162.053]AASGTTGTYQEWK	FQKAASGTTGTYQEWK	48.166	1963.91575	3	251.59	Glycation	FALSE	NA	6.73	179.47	NA
FS1_14373_1	>sp|P04114|APOB_HUMAN Apolipoprotein B-100 OS=Homo sapiens OX=9606 GN=APOB PE=1 SV=2	FQFPGK[+162.053]PGIYTR	FQFPGKPGIYTR	79.4013	1571.79785	3	272.64	Glycation	FALSE	NA	6.08	207.19	NA
FS1_14373_1	>sp|P04114|APOB_HUMAN Apolipoprotein B-100 OS=Homo sapiens OX=9606 GN=APOB PE=1 SV=2	DLSK[+162.053]EAQEVFK	DLSKEAQEVFK	77.6481	1454.71345	3	315.5	Glycation	FALSE	NA	7.03	244.9	NA
FS1_14373_1	>sp|P04114|APOB_HUMAN Apolipoprotein B-100 OS=Homo sapiens OX=9606 GN=APOB PE=1 SV=2	AIQSLK[+162.053]TTEVLR	AIQSLKTTEVLR	61.6876	1519.84515	3	260.69	Glycation	FALSE	NA	6.55	175.76	NA
FS1_14373_1	>sp|P02647|APOA1_HUMAN Apolipoprotein A-I OS=Homo sapiens OX=9606 GN=APOA1 PE=1 SV=1	VK[+162.053]DLATVYVDVLK	VKDLATVYVDVLK	100.5437	1623.89655	3	496.88	Glycation	FALSE	NA	7.76	347.37	NA
FS1_14373_1	>sp|P02647|APOA1_HUMAN Apolipoprotein A-I OS=Homo sapiens OX=9606 GN=APOA1 PE=1 SV=1	VKDLATVYVDVLK[+162.053]DSGR	VKDLATVYVDVLKDSGR	100.8911	2039.07805	4	401.94	Glycation	FALSE	NA	8.64	401.94	NA
FS1_14373_1	>sp|P02647|APOA1_HUMAN Apolipoprotein A-I OS=Homo sapiens OX=9606 GN=APOA1 PE=1 SV=1	VKDLATVYVDVLK[+162.053]DSGR	VKDLATVYVDVLKDSGR	100.3088	2039.07805	4	1230.19	Glycation	FALSE	NA	23.57	967.59	NA
FS1_14373_1	>sp|P02647|APOA1_HUMAN Apolipoprotein A-I OS=Homo sapiens OX=9606 GN=APOA1 PE=1 SV=1	DLATVYVDVLK[+162.053]DSGR	DLATVYVDVLKDSGR	116.9837	1811.91475	3	317.25	Glycation	FALSE	NA	7.34	249.1	NA
FS1_14373_1	>sp|P02647|APOA1_HUMAN Apolipoprotein A-I OS=Homo sapiens OX=9606 GN=APOA1 PE=1 SV=1	DLATVYVDVLK[+162.053]DSGR	DLATVYVDVLKDSGR	117.5542	1811.91475	3	461.59	Glycation	FALSE	NA	7.35	378.88	NA
FS1_14373_1	>sp|P02647|APOA1_HUMAN Apolipoprotein A-I OS=Homo sapiens OX=9606 GN=APOA1 PE=1 SV=1	DSGRDYVSQFEGSALGK[+162.053]QLNLK	DSGRDYVSQFEGSALGKQLNLK	104.8409	2573.26035	4	687.46	Glycation	FALSE	NA	13.14	279.97	NA
FS1_14373_1	>sp|P02647|APOA1_HUMAN Apolipoprotein A-I OS=Homo sapiens OX=9606 GN=APOA1 PE=1 SV=1	QLNLK[+162.053]LLDNWDSVTSTFSK	QLNLKLLDNWDSVTSTFSK	134.6633	2370.19485	3	276.19	Glycation	FALSE	NA	7.67	276.19	NA
FS1_14373_1	>sp|P02647|APOA1_HUMAN Apolipoprotein A-I OS=Homo sapiens OX=9606 GN=APOA1 PE=1 SV=1	LLDNWDSVTSTFSK[+162.053]LR	LLDNWDSVTSTFSKLR	122.0867	2043.01545	3	314.75	Glycation	FALSE	NA	7.64	223.99	NA
FS1_14373_1	>sp|P02647|APOA1_HUMAN Apolipoprotein A-I OS=Homo sapiens OX=9606 GN=APOA1 PE=1 SV=1	LREQLGPVTQEFWDNLEK[+162.053]ETEGLR	LREQLGPVTQEFWDNLEKETEGLR	139.3464	3048.50345	4	626.01	Glycation	FALSE	NA	12.04	576.17	NA
FS1_14373_1	>sp|P02647|APOA1_HUMAN Apolipoprotein A-I OS=Homo sapiens OX=9606 GN=APOA1 PE=1 SV=1	LREQLGPVTQEFWDNLEK[+162.053]ETEGLR	LREQLGPVTQEFWDNLEKETEGLR	139.2079	3048.50345	4	662.95	Glycation	FALSE	NA	12.9	617.01	NA
FS1_14373_1	>sp|P02647|APOA1_HUMAN Apolipoprotein A-I OS=Homo sapiens OX=9606 GN=APOA1 PE=1 SV=1	EQLGPVTQEFWDNLEK[+162.053]ETEGLR	EQLGPVTQEFWDNLEKETEGLR	142.1554	2779.31825	3	242.11	Glycation	FALSE	NA	8.06	215.02	NA
FS1_14373_1	>sp|P02647|APOA1_HUMAN Apolipoprotein A-I OS=Homo sapiens OX=9606 GN=APOA1 PE=1 SV=1	EQLGPVTQEFWDNLEK[+162.053]ETEGLRQEMSK	EQLGPVTQEFWDNLEKETEGLRQEMSK	145.3246	3382.58695	4	784.61	Glycation	FALSE	NA	14.36	479.57	NA
FS1_14373_1	>sp|P02647|APOA1_HUMAN Apolipoprotein A-I OS=Homo sapiens OX=9606 GN=APOA1 PE=1 SV=1	EQLGPVTQEFWDNLEK[+162.053]ETEGLRQEM[+15.995]SK	EQLGPVTQEFWDNLEKETEGLRQEMSK	138.7581	3398.58185	4	641.24	Glycation	FALSE	NA	10.86	356.41	NA
FS1_14373_1	>sp|P02647|APOA1_HUMAN Apolipoprotein A-I OS=Homo sapiens OX=9606 GN=APOA1 PE=1 SV=1	ETEGLRQEM[+15.995]SK	ETEGLRQEMSK	16.3864	1322.61305	3	211.2	None	FALSE	NA	4.25	136.95	NA
FS1_14373_1	>sp|P02647|APOA1_HUMAN Apolipoprotein A-I OS=Homo sapiens OX=9606 GN=APOA1 PE=1 SV=1	ETEGLRQEMSK[+162.053]DLEEVK	ETEGLRQEMSKDLEEVK	73.5009	2182.03055	4	757.24	Glycation	FALSE	NA	14.14	689.47	NA
FS1_14373_1	>sp|P02647|APOA1_HUMAN Apolipoprotein A-I OS=Homo sapiens OX=9606 GN=APOA1 PE=1 SV=1	ETEGLRQEM[+15.995]SK[+162.053]DLEEVK	ETEGLRQEMSKDLEEVK	44.9785	2198.02545	4	1049.04	Glycation	FALSE	NA	19.33	456.23	NA
FS1_14373_1	>sp|P02647|APOA1_HUMAN Apolipoprotein A-I OS=Homo sapiens OX=9606 GN=APOA1 PE=1 SV=1	QEMSK[+162.053]DLEEVK	QEMSKDLEEVK	41.1253	1496.69105	3	423.89	Glycation	FALSE	NA	7.01	296.71	NA
FS1_14373_1	>sp|P02647|APOA1_HUMAN Apolipoprotein A-I OS=Homo sapiens OX=9606 GN=APOA1 PE=1 SV=1	QEM[+15.995]SK[+162.053]DLEEVK	QEMSKDLEEVK	25.4876	1512.68595	3	289.59	Glycation	FALSE	NA	6.56	239.29	NA
FS1_14373_1	>sp|P02647|APOA1_HUMAN Apolipoprotein A-I OS=Homo sapiens OX=9606 GN=APOA1 PE=1 SV=1	QEM[+15.995]SK[+162.053]DLEEVK	QEMSKDLEEVK	26.0475	1512.68595	3	331.84	Glycation	FALSE	NA	6.73	211.57	NA
FS1_14373_1	>sp|P02647|APOA1_HUMAN Apolipoprotein A-I OS=Homo sapiens OX=9606 GN=APOA1 PE=1 SV=1	AK[+162.053]VQPYLDDFQK	AKVQPYLDDFQK	63.8812	1612.79785	3	334.36	Glycation	FALSE	NA	6.92	223.16	NA
FS1_14373_1	>sp|P02647|APOA1_HUMAN Apolipoprotein A-I OS=Homo sapiens OX=9606 GN=APOA1 PE=1 SV=1	AK[+162.053]VQPYLDDFQK	AKVQPYLDDFQK	63.9131	1612.79785	3	351.53	Glycation	FALSE	NA	6.49	241.56	NA
FS1_14373_1	>sp|P02647|APOA1_HUMAN Apolipoprotein A-I OS=Homo sapiens OX=9606 GN=APOA1 PE=1 SV=1	AK[+162.053]VQPYLDDFQK	AKVQPYLDDFQK	66.0999	1612.79785	3	374.28	Glycation	FALSE	NA	6.97	249.77	NA
FS1_14373_1	>sp|P02647|APOA1_HUMAN Apolipoprotein A-I OS=Homo sapiens OX=9606 GN=APOA1 PE=1 SV=1	AK[+162.053]VQPYLDDFQK	AKVQPYLDDFQK	65.4966	1612.79785	3	436.26	Glycation	FALSE	NA	6.82	264.54	NA
FS1_14373_1	>sp|P02647|APOA1_HUMAN Apolipoprotein A-I OS=Homo sapiens OX=9606 GN=APOA1 PE=1 SV=1	VQPYLDDFQK	VQPYLDDFQK	74.295	1251.61295	2	214.93	None	FALSE	NA	4.58	159.73	NA
FS1_14373_1	>sp|P02647|APOA1_HUMAN Apolipoprotein A-I OS=Homo sapiens OX=9606 GN=APOA1 PE=1 SV=1	VQPYLDDFQK[+162.053]K	VQPYLDDFQKK	61.7873	1541.76075	3	298.17	Glycation	FALSE	NA	6.12	45.72	NA
FS1_14373_1	>sp|P02647|APOA1_HUMAN Apolipoprotein A-I OS=Homo sapiens OX=9606 GN=APOA1 PE=1 SV=1	VQPYLDDFQK[+162.053]K	VQPYLDDFQKK	61.8812	1541.76075	3	316.6	Glycation	FALSE	NA	6.81	41.74	NA
FS1_14373_1	>sp|P02647|APOA1_HUMAN Apolipoprotein A-I OS=Homo sapiens OX=9606 GN=APOA1 PE=1 SV=1	VQPYLDDFQK[+162.053]K	VQPYLDDFQKK	61.3036	1541.76075	3	420.24	Glycation	FALSE	NA	6.7	31.24	NA
FS1_14373_1	>sp|P02647|APOA1_HUMAN Apolipoprotein A-I OS=Homo sapiens OX=9606 GN=APOA1 PE=1 SV=1	K[+162.053]WQEEMELYR	KWQEEMELYR	70.3227	1572.71245	3	433.67	Glycation	FALSE	NA	6.46	344.14	NA
FS1_14373_1	>sp|P02647|APOA1_HUMAN Apolipoprotein A-I OS=Homo sapiens OX=9606 GN=APOA1 PE=1 SV=1	K[+162.053]WQEEM[+15.995]ELYR	KWQEEMELYR	52.057	1588.70735	3	318.55	Glycation	FALSE	NA	6.35	284.86	NA
FS1_14373_1	>sp|P02647|APOA1_HUMAN Apolipoprotein A-I OS=Homo sapiens OX=9606 GN=APOA1 PE=1 SV=1	K[+162.053]WQEEM[+15.995]ELYR	KWQEEMELYR	51.5765	1588.70735	3	355.54	Glycation	FALSE	NA	6.09	298.44	NA
FS1_14373_1	>sp|P02647|APOA1_HUMAN Apolipoprotein A-I OS=Homo sapiens OX=9606 GN=APOA1 PE=1 SV=1	K[+162.053]WQEEM[+15.995]ELYR	KWQEEMELYR	51.4856	1588.70735	3	448.4	Glycation	FALSE	NA	6.78	372.16	NA
FS1_14373_1	>sp|P02647|APOA1_HUMAN Apolipoprotein A-I OS=Homo sapiens OX=9606 GN=APOA1 PE=1 SV=1	K[+162.053]WQEEM[+15.995]ELYR	KWQEEMELYR	51.6298	1588.70735	3	510.04	Glycation	FALSE	NA	7.65	427.22	NA
FS1_14373_1	>sp|P02647|APOA1_HUMAN Apolipoprotein A-I OS=Homo sapiens OX=9606 GN=APOA1 PE=1 SV=1	QK[+162.053]VEPLRAELQEGAR	QKVEPLRAELQEGAR	49.2061	1884.98995	4	872.42	Glycation	FALSE	NA	15.43	756.26	NA
FS1_14373_1	>sp|P02647|APOA1_HUMAN Apolipoprotein A-I OS=Homo sapiens OX=9606 GN=APOA1 PE=1 SV=1	QK[+162.053]LHELQEK	QKLHELQEK	17.2551	1313.68215	3	295.12	Glycation	FALSE	NA	4.97	149.23	NA
FS1_14373_1	>sp|P02647|APOA1_HUMAN Apolipoprotein A-I OS=Homo sapiens OX=9606 GN=APOA1 PE=1 SV=1	QK[+162.053]LHELQEK	QKLHELQEK	16.6739	1313.68215	3	346.43	Glycation	FALSE	NA	5.5	217.5	NA
FS1_14373_1	>sp|P02647|APOA1_HUMAN Apolipoprotein A-I OS=Homo sapiens OX=9606 GN=APOA1 PE=1 SV=1	QKLHELQEK[+162.053]LSPLGEEMR	QKLHELQEKLSPLGEEMR	72.076	2326.18325	4	751.4	Glycation	FALSE	NA	14.22	521.97	NA
FS1_14373_1	>sp|P02647|APOA1_HUMAN Apolipoprotein A-I OS=Homo sapiens OX=9606 GN=APOA1 PE=1 SV=1	QKLHELQEK[+162.053]LSPLGEEM[+15.995]R	QKLHELQEKLSPLGEEMR	61.6839	2342.17825	4	676.96	Glycation	FALSE	NA	12.22	497.74	NA
FS1_14373_1	>sp|P02647|APOA1_HUMAN Apolipoprotein A-I OS=Homo sapiens OX=9606 GN=APOA1 PE=1 SV=1	LHELQEK[+162.053]LSPLGEEMR	LHELQEKLSPLGEEMR	74.536	2070.02975	3	339.67	Glycation	FALSE	NA	7.33	338.88	NA
FS1_14373_1	>sp|P02647|APOA1_HUMAN Apolipoprotein A-I OS=Homo sapiens OX=9606 GN=APOA1 PE=1 SV=1	LHELQEK[+162.053]LSPLGEEMR	LHELQEKLSPLGEEMR	73.6216	2070.02975	4	418.91	Glycation	FALSE	NA	9	418.91	NA
FS1_14373_1	>sp|P02647|APOA1_HUMAN Apolipoprotein A-I OS=Homo sapiens OX=9606 GN=APOA1 PE=1 SV=1	LHELQEK[+162.053]LSPLGEEM[+15.995]R	LHELQEKLSPLGEEMR	63.8656	2086.02465	3	274.72	Glycation	FALSE	NA	6.22	232.86	NA
FS1_14373_1	>sp|P02647|APOA1_HUMAN Apolipoprotein A-I OS=Homo sapiens OX=9606 GN=APOA1 PE=1 SV=1	LHELQEK[+162.053]LSPLGEEM[+15.995]RDR	LHELQEKLSPLGEEMRDR	58.2166	2357.15275	4	653.26	Glycation	FALSE	NA	12.22	637.04	NA
FS1_14373_1	>sp|P02647|APOA1_HUMAN Apolipoprotein A-I OS=Homo sapiens OX=9606 GN=APOA1 PE=1 SV=1	THLAPYSDELR	THLAPYSDELR	54.1588	1300.64055	3	618.87	None	FALSE	NA	10.27	411.63	NA
FS1_14373_1	>sp|P02647|APOA1_HUMAN Apolipoprotein A-I OS=Homo sapiens OX=9606 GN=APOA1 PE=1 SV=1	LEALK[+162.053]ENGGAR	LEALKENGGAR	25.184	1318.67225	3	201.41	Glycation	FALSE	NA	4.76	122.04	NA
FS1_14373_1	>sp|P02647|APOA1_HUMAN Apolipoprotein A-I OS=Homo sapiens OX=9606 GN=APOA1 PE=1 SV=1	LEALK[+162.053]ENGGAR	LEALKENGGAR	25.2299	1318.67225	3	302.08	Glycation	FALSE	NA	6.54	183.35	NA
FS1_14373_1	>sp|P02647|APOA1_HUMAN Apolipoprotein A-I OS=Homo sapiens OX=9606 GN=APOA1 PE=1 SV=1	LEALK[+162.053]ENGGAR	LEALKENGGAR	25.0972	1318.67225	3	318.94	Glycation	FALSE	NA	6.72	212.92	NA
FS1_14373_1	>sp|P02647|APOA1_HUMAN Apolipoprotein A-I OS=Homo sapiens OX=9606 GN=APOA1 PE=1 SV=1	LEALK[+162.053]ENGGAR	LEALKENGGAR	25.676	1318.67225	3	567.09	Glycation	FALSE	NA	7.26	325.49	NA
FS1_14373_1	>sp|P02647|APOA1_HUMAN Apolipoprotein A-I OS=Homo sapiens OX=9606 GN=APOA1 PE=1 SV=1	LAEYHAK[+162.053]ATEHLSTLSEK	LAEYHAKATEHLSTLSEK	176.06	2189.08465	4	264.16	Glycation	FALSE	NA	7.25	264.16	NA
FS1_14373_1	>sp|P02647|APOA1_HUMAN Apolipoprotein A-I OS=Homo sapiens OX=9606 GN=APOA1 PE=1 SV=1	LAEYHAK[+162.053]ATEHLSTLSEK	LAEYHAKATEHLSTLSEK	47.1066	2189.08465	4	353.6	Glycation	FALSE	NA	7.65	353.6	NA
FS1_14373_1	>sp|P02647|APOA1_HUMAN Apolipoprotein A-I OS=Homo sapiens OX=9606 GN=APOA1 PE=1 SV=1	LAEYHAK[+162.053]ATEHLSTLSEK	LAEYHAKATEHLSTLSEK	45.8054	2189.08465	4	470.73	Glycation	FALSE	NA	9.04	408.59	NA
FS1_14373_1	>sp|P02647|APOA1_HUMAN Apolipoprotein A-I OS=Homo sapiens OX=9606 GN=APOA1 PE=1 SV=1	LAEYHAK[+162.053]ATEHLSTLSEK	LAEYHAKATEHLSTLSEK	46.4113	2189.08465	4	1027.35	Glycation	FALSE	NA	19.66	859.84	NA
FS1_14373_1	>sp|P02647|APOA1_HUMAN Apolipoprotein A-I OS=Homo sapiens OX=9606 GN=APOA1 PE=1 SV=1	LAEYHAK[+162.053]ATEHLSTLSEK	LAEYHAKATEHLSTLSEK	45.8469	2189.08465	4	1069.22	Glycation	FALSE	NA	20.42	854.72	NA
FS1_14373_1	>sp|P02647|APOA1_HUMAN Apolipoprotein A-I OS=Homo sapiens OX=9606 GN=APOA1 PE=1 SV=1	ATEHLSTLSEK	ATEHLSTLSEK	33.1918	1214.61375	3	284.93	None	FALSE	NA	6.09	249.26	NA
FS1_14373_1	>sp|P02647|APOA1_HUMAN Apolipoprotein A-I OS=Homo sapiens OX=9606 GN=APOA1 PE=1 SV=1	ATEHLSTLSEK	ATEHLSTLSEK	30.3727	1214.61375	3	377.89	None	FALSE	NA	6.2	284.75	NA
FS1_14373_1	>sp|P02647|APOA1_HUMAN Apolipoprotein A-I OS=Homo sapiens OX=9606 GN=APOA1 PE=1 SV=1	ATEHLSTLSEK	ATEHLSTLSEK	30.4383	1214.61375	3	568.01	None	FALSE	NA	8.28	404.58	NA
FS1_14373_1	>sp|P02647|APOA1_HUMAN Apolipoprotein A-I OS=Homo sapiens OX=9606 GN=APOA1 PE=1 SV=1	ATEHLSTLSEK[+162.053]	ATEHLSTLSEK	30.3455	1376.66655	3	283.65	Glycation	FALSE	NA	5.6	109.12	NA
FS1_14373_1	>sp|P02647|APOA1_HUMAN Apolipoprotein A-I OS=Homo sapiens OX=9606 GN=APOA1 PE=1 SV=1	ATEHLSTLSEK[+162.053]AK	ATEHLSTLSEKAK	26.3984	1575.79865	3	326.73	Glycation	FALSE	NA	6.7	59.33	NA
FS1_14373_1	>sp|P02647|APOA1_HUMAN Apolipoprotein A-I OS=Homo sapiens OX=9606 GN=APOA1 PE=1 SV=1	ATEHLSTLSEK[+162.053]AKPALEDLR	ATEHLSTLSEKAKPALEDLR	69.1299	2370.22725	4	276.98	Glycation	FALSE	NA	7.45	6.27	NA
FS1_14373_1	>sp|P02647|APOA1_HUMAN Apolipoprotein A-I OS=Homo sapiens OX=9606 GN=APOA1 PE=1 SV=1	ATEHLSTLSEK[+162.053]AKPALEDLR	ATEHLSTLSEKAKPALEDLR	71.7148	2370.22725	4	670.05	Glycation	FALSE	NA	12.87	100.5	NA
FS1_14373_1	>sp|P02647|APOA1_HUMAN Apolipoprotein A-I OS=Homo sapiens OX=9606 GN=APOA1 PE=1 SV=1	ATEHLSTLSEK[+162.053]AKPALEDLR	ATEHLSTLSEKAKPALEDLR	68.5606	2370.22725	4	976.61	Glycation	FALSE	NA	18.87	174.95	NA
FS1_14373_1	>sp|P02647|APOA1_HUMAN Apolipoprotein A-I OS=Homo sapiens OX=9606 GN=APOA1 PE=1 SV=1	ATEHLSTLSEK[+162.053]AKPALEDLR	ATEHLSTLSEKAKPALEDLR	68.8292	2370.22725	4	1110.89	Glycation	FALSE	NA	21.87	167.28	NA
FS1_14373_1	>sp|P02647|APOA1_HUMAN Apolipoprotein A-I OS=Homo sapiens OX=9606 GN=APOA1 PE=1 SV=1	VSFLSALEEYTK	VSFLSALEEYTK	134.2105	1385.70725	2	250.22	None	FALSE	NA	5.94	192.35	NA
FS1_14373_1	>sp|P02647|APOA1_HUMAN Apolipoprotein A-I OS=Homo sapiens OX=9606 GN=APOA1 PE=1 SV=1	VSFLSALEEYTK[+162.053]K	VSFLSALEEYTKK	120.0141	1675.85505	3	238.07	Glycation	FALSE	NA	6.45	35.57	NA
FS1_14373_1	>sp|P02647|APOA1_HUMAN Apolipoprotein A-I OS=Homo sapiens OX=9606 GN=APOA1 PE=1 SV=1	VSFLSALEEYTK[+162.053]K	VSFLSALEEYTKK	119.4615	1675.85505	3	355.84	Glycation	FALSE	NA	7.2	33.53	NA
FS1_14373_1	>sp|P02763|A1AG1_HUMAN Alpha-1-acid glycoprotein 1 OS=Homo sapiens OX=9606 GN=ORM1 PE=1 SV=2	ITGK[+162.053]WFYIASAFR	ITGKWFYIASAFR	116.1423	1720.88185	3	264.35	Glycation	FALSE	NA	6.94	238.96	NA
FS1_14373_1	>sp|P02763|A1AG1_HUMAN Alpha-1-acid glycoprotein 1 OS=Homo sapiens OX=9606 GN=ORM1 PE=1 SV=2	SVQEIQATFFYFTPN[+3517.228]K	SVQEIQATFFYFTPNK	149.1258	5436.17365	4	204.93	Glycosylation	FALSE	FALSE	4.75	136.8	HexNAc(6)Hex(7)NeuAc(4)
FS1_14373_1	>sp|P02763|A1AG1_HUMAN Alpha-1-acid glycoprotein 1 OS=Homo sapiens OX=9606 GN=ORM1 PE=1 SV=2	SVQEIQATFFYFTPN[+2569.905]K	SVQEIQATFFYFTPNK	131.1291	4488.85055	4	216.29	Glycosylation	FALSE	FALSE	3.95	70.6	HexNAc(5)Hex(6)NeuAc(2)
FS1_14373_1	>sp|P02763|A1AG1_HUMAN Alpha-1-acid glycoprotein 1 OS=Homo sapiens OX=9606 GN=ORM1 PE=1 SV=2	SVQEIQATFFYFTPN[+3517.228]K	SVQEIQATFFYFTPNK	148.8091	5436.17365	4	218.7	Glycosylation	FALSE	FALSE	4.95	147.49	HexNAc(6)Hex(7)NeuAc(4)
FS1_14373_1	>sp|P02763|A1AG1_HUMAN Alpha-1-acid glycoprotein 1 OS=Homo sapiens OX=9606 GN=ORM1 PE=1 SV=2	SVQEIQATFFYFTPN[+2861.000]K	SVQEIQATFFYFTPNK	140.5544	4779.94595	4	231.94	Glycosylation	FALSE	FALSE	5.87	58.27	HexNAc(5)Hex(6)NeuAc(3)
FS1_14373_1	>sp|P02763|A1AG1_HUMAN Alpha-1-acid glycoprotein 1 OS=Homo sapiens OX=9606 GN=ORM1 PE=1 SV=2	SVQEIQATFFYFTPN[+3517.228]K	SVQEIQATFFYFTPNK	148.1441	5436.17365	4	237.72	Glycosylation	FALSE	FALSE	6.14	159.61	HexNAc(6)Hex(7)NeuAc(4)
FS1_14373_1	>sp|P02763|A1AG1_HUMAN Alpha-1-acid glycoprotein 1 OS=Homo sapiens OX=9606 GN=ORM1 PE=1 SV=2	SVQEIQATFFYFTPN[+2935.037]K	SVQEIQATFFYFTPNK	131.1605	4853.98275	4	254.4	Glycosylation	FALSE	FALSE	5.35	170.83	HexNAc(6)Hex(7)NeuAc(2)
FS1_14373_1	>sp|P02763|A1AG1_HUMAN Alpha-1-acid glycoprotein 1 OS=Homo sapiens OX=9606 GN=ORM1 PE=1 SV=2	SVQEIQATFFYFTPN[+3007.058]K	SVQEIQATFFYFTPNK	139.2163	4926.00395	4	255.36	Glycosylation	FALSE	FALSE	5.98	42.18	HexNAc(5)Hex(6)Fuc(1)NeuAc(3)
FS1_14373_1	>sp|P02763|A1AG1_HUMAN Alpha-1-acid glycoprotein 1 OS=Homo sapiens OX=9606 GN=ORM1 PE=1 SV=2	SVQEIQATFFYFTPN[+2861.000]K	SVQEIQATFFYFTPNK	139.9932	4779.94595	4	257.78	Glycosylation	FALSE	FALSE	6.38	63.38	HexNAc(5)Hex(6)NeuAc(3)
FS1_14373_1	>sp|P02763|A1AG1_HUMAN Alpha-1-acid glycoprotein 1 OS=Homo sapiens OX=9606 GN=ORM1 PE=1 SV=2	SVQEIQATFFYFTPN[+2204.772]K	SVQEIQATFFYFTPNK	133.4685	4123.71835	4	266	Glycosylation	FALSE	FALSE	5.93	80.68	HexNAc(4)Hex(5)NeuAc(2)
FS1_14373_1	>sp|P02763|A1AG1_HUMAN Alpha-1-acid glycoprotein 1 OS=Homo sapiens OX=9606 GN=ORM1 PE=1 SV=2	SVQEIQATFFYFTPN[+3007.058]K	SVQEIQATFFYFTPNK	138.992	4926.00395	4	278.45	Glycosylation	FALSE	FALSE	6.52	63.7	HexNAc(5)Hex(6)Fuc(1)NeuAc(3)
FS1_14373_1	>sp|P02763|A1AG1_HUMAN Alpha-1-acid glycoprotein 1 OS=Homo sapiens OX=9606 GN=ORM1 PE=1 SV=2	SVQEIQATFFYFTPN[+3226.132]K	SVQEIQATFFYFTPNK	138.3041	5145.07815	4	291.6	Glycosylation	FALSE	FALSE	6.29	195.15	HexNAc(6)Hex(7)NeuAc(3)
FS1_14373_1	>sp|P02763|A1AG1_HUMAN Alpha-1-acid glycoprotein 1 OS=Homo sapiens OX=9606 GN=ORM1 PE=1 SV=2	SVQEIQATFFYFTPN[+3226.132]K	SVQEIQATFFYFTPNK	138.9101	5145.07815	4	315.17	Glycosylation	FALSE	FALSE	6.52	221.45	HexNAc(6)Hex(7)NeuAc(3)
FS1_14373_1	>sp|P02763|A1AG1_HUMAN Alpha-1-acid glycoprotein 1 OS=Homo sapiens OX=9606 GN=ORM1 PE=1 SV=2	SVQEIQATFFYFTPN[+2861.000]K	SVQEIQATFFYFTPNK	138.8267	4779.94595	4	338.31	Glycosylation	FALSE	FALSE	5.98	46.83	HexNAc(5)Hex(6)NeuAc(3)
FS1_14373_1	>sp|P02763|A1AG1_HUMAN Alpha-1-acid glycoprotein 1 OS=Homo sapiens OX=9606 GN=ORM1 PE=1 SV=2	SVQEIQATFFYFTPN[+2861.000]K	SVQEIQATFFYFTPNK	139.3208	4779.94595	4	338.44	Glycosylation	FALSE	FALSE	6.27	44.95	HexNAc(5)Hex(6)NeuAc(3)
FS1_14373_1	>sp|P02763|A1AG1_HUMAN Alpha-1-acid glycoprotein 1 OS=Homo sapiens OX=9606 GN=ORM1 PE=1 SV=2	SVQEIQATFFYFTPN[+2861.000]K	SVQEIQATFFYFTPNK	139.0197	4779.94595	4	338.72	Glycosylation	FALSE	FALSE	6.47	228.31	HexNAc(5)Hex(6)NeuAc(3)
FS1_14373_1	>sp|P02763|A1AG1_HUMAN Alpha-1-acid glycoprotein 1 OS=Homo sapiens OX=9606 GN=ORM1 PE=1 SV=2	SVQEIQATFFYFTPN[+2204.772]K	SVQEIQATFFYFTPNK	132.8494	4123.71835	4	498.11	Glycosylation	FALSE	FALSE	7.02	156.76	HexNAc(4)Hex(5)NeuAc(2)
FS1_14373_1	>sp|P02763|A1AG1_HUMAN Alpha-1-acid glycoprotein 1 OS=Homo sapiens OX=9606 GN=ORM1 PE=1 SV=2	SVQEIQATFFYFTPN[+2935.037]KTEDTIFLR	SVQEIQATFFYFTPNKTEDTIFLR	143.7564	5829.48535	4	221.17	Glycosylation	FALSE	FALSE	6.51	103.5	HexNAc(6)Hex(7)NeuAc(2)
FS1_14373_1	>sp|P02763|A1AG1_HUMAN Alpha-1-acid glycoprotein 1 OS=Homo sapiens OX=9606 GN=ORM1 PE=1 SV=2	SVQEIQATFFYFTPN[+2861.000]KTEDTIFLR	SVQEIQATFFYFTPNKTEDTIFLR	145.0628	5755.44855	4	235.19	Glycosylation	FALSE	FALSE	7.4	38.95	HexNAc(5)Hex(6)NeuAc(3)
FS1_14373_1	>sp|P02763|A1AG1_HUMAN Alpha-1-acid glycoprotein 1 OS=Homo sapiens OX=9606 GN=ORM1 PE=1 SV=2	SVQEIQATFFYFTPN[+2278.651]KTEDTIFLR	SVQEIQATFFYFTPNKTEDTIFLR	139.5757	5173.09955	4	240.69	Glycosylation	FALSE	TRUE	6.65	149.2	Kdn(7)Pent(4)
FS1_14373_1	>sp|P02763|A1AG1_HUMAN Alpha-1-acid glycoprotein 1 OS=Homo sapiens OX=9606 GN=ORM1 PE=1 SV=2	SVQEIQATFFYFTPN[+2569.905]KTEDTIFLR	SVQEIQATFFYFTPNKTEDTIFLR	142.2584	5464.35315	5	257.91	Glycosylation	FALSE	FALSE	6.87	49.47	HexNAc(5)Hex(6)NeuAc(2)
FS1_14373_1	>sp|P02763|A1AG1_HUMAN Alpha-1-acid glycoprotein 1 OS=Homo sapiens OX=9606 GN=ORM1 PE=1 SV=2	SVQEIQATFFYFTPN[+3663.286]KTEDTIFLR	SVQEIQATFFYFTPNKTEDTIFLR	147.9944	6557.73405	5	260.82	Glycosylation	FALSE	FALSE	7.31	157.11	HexNAc(6)Hex(7)Fuc(1)NeuAc(4)
FS1_14373_1	>sp|P02763|A1AG1_HUMAN Alpha-1-acid glycoprotein 1 OS=Homo sapiens OX=9606 GN=ORM1 PE=1 SV=2	SVQEIQATFFYFTPN[+2935.037]KTEDTIFLR	SVQEIQATFFYFTPNKTEDTIFLR	142.0009	5829.48535	4	261.59	Glycosylation	FALSE	FALSE	7.62	51.94	HexNAc(6)Hex(7)NeuAc(2)
FS1_14373_1	>sp|P02763|A1AG1_HUMAN Alpha-1-acid glycoprotein 1 OS=Homo sapiens OX=9606 GN=ORM1 PE=1 SV=2	SVQEIQATFFYFTPN[+2569.905]KTEDTIFLR	SVQEIQATFFYFTPNKTEDTIFLR	144.546	5464.35315	5	264.87	Glycosylation	FALSE	FALSE	6.72	45.62	HexNAc(5)Hex(6)NeuAc(2)
FS1_14373_1	>sp|P02763|A1AG1_HUMAN Alpha-1-acid glycoprotein 1 OS=Homo sapiens OX=9606 GN=ORM1 PE=1 SV=2	SVQEIQATFFYFTPN[+3007.058]KTEDTIFLR	SVQEIQATFFYFTPNKTEDTIFLR	144.7084	5901.50645	5	265.01	Glycosylation	FALSE	FALSE	7.06	28.62	HexNAc(5)Hex(6)Fuc(1)NeuAc(3)
FS1_14373_1	>sp|P02763|A1AG1_HUMAN Alpha-1-acid glycoprotein 1 OS=Homo sapiens OX=9606 GN=ORM1 PE=1 SV=2	SVQEIQATFFYFTPN[+2569.905]KTEDTIFLR	SVQEIQATFFYFTPNKTEDTIFLR	144.0419	5464.35315	4	271.71	Glycosylation	FALSE	FALSE	7.49	2.58	HexNAc(5)Hex(6)NeuAc(2)
FS1_14373_1	>sp|P02763|A1AG1_HUMAN Alpha-1-acid glycoprotein 1 OS=Homo sapiens OX=9606 GN=ORM1 PE=1 SV=2	SVQEIQATFFYFTPN[+2643.941]KTEDTIFLR	SVQEIQATFFYFTPNKTEDTIFLR	139.2331	5538.38995	4	292.33	Glycosylation	FALSE	FALSE	7.77	69.66	HexNAc(6)Hex(7)NeuAc(1)
FS1_14373_1	>sp|P02763|A1AG1_HUMAN Alpha-1-acid glycoprotein 1 OS=Homo sapiens OX=9606 GN=ORM1 PE=1 SV=2	SVQEIQATFFYFTPN[+3372.190]KTEDTIFLR	SVQEIQATFFYFTPNKTEDTIFLR	144.0008	6266.63865	4	294.53	Glycosylation	FALSE	FALSE	7.61	74.6	HexNAc(6)Hex(7)Fuc(1)NeuAc(3)
FS1_14373_1	>sp|P02763|A1AG1_HUMAN Alpha-1-acid glycoprotein 1 OS=Homo sapiens OX=9606 GN=ORM1 PE=1 SV=2	SVQEIQATFFYFTPN[+2278.651]KTEDTIFLR	SVQEIQATFFYFTPNKTEDTIFLR	139.4398	5173.09955	4	313.76	Glycosylation	FALSE	TRUE	7.08	204.88	Kdn(7)Pent(4)
FS1_14373_1	>sp|P02763|A1AG1_HUMAN Alpha-1-acid glycoprotein 1 OS=Homo sapiens OX=9606 GN=ORM1 PE=1 SV=2	SVQEIQATFFYFTPN[+2350.830]KTEDTIFLR	SVQEIQATFFYFTPNKTEDTIFLR	147.9944	5245.27885	4	326.81	Glycosylation	FALSE	FALSE	7.75	234.1	HexNAc(4)Hex(5)Fuc(1)NeuAc(2)
FS1_14373_1	>sp|P02763|A1AG1_HUMAN Alpha-1-acid glycoprotein 1 OS=Homo sapiens OX=9606 GN=ORM1 PE=1 SV=2	SVQEIQATFFYFTPN[+2569.905]KTEDTIFLR	SVQEIQATFFYFTPNKTEDTIFLR	143.9675	5464.35315	4	331.64	Glycosylation	FALSE	FALSE	7.34	24	HexNAc(5)Hex(6)NeuAc(2)
FS1_14373_1	>sp|P02763|A1AG1_HUMAN Alpha-1-acid glycoprotein 1 OS=Homo sapiens OX=9606 GN=ORM1 PE=1 SV=2	SVQEIQATFFYFTPN[+3663.286]KTEDTIFLR	SVQEIQATFFYFTPNKTEDTIFLR	147.7299	6557.73405	5	337.95	Glycosylation	FALSE	FALSE	7.79	217.8	HexNAc(6)Hex(7)Fuc(1)NeuAc(4)
FS1_14373_1	>sp|P02763|A1AG1_HUMAN Alpha-1-acid glycoprotein 1 OS=Homo sapiens OX=9606 GN=ORM1 PE=1 SV=2	SVQEIQATFFYFTPN[+2350.830]KTEDTIFLR	SVQEIQATFFYFTPNKTEDTIFLR	147.7299	5245.27885	4	381.76	Glycosylation	FALSE	FALSE	7.81	280.65	HexNAc(4)Hex(5)Fuc(1)NeuAc(2)
FS1_14373_1	>sp|P02763|A1AG1_HUMAN Alpha-1-acid glycoprotein 1 OS=Homo sapiens OX=9606 GN=ORM1 PE=1 SV=2	SVQEIQATFFYFTPN[+2643.941]KTEDTIFLR	SVQEIQATFFYFTPNKTEDTIFLR	139.0686	5538.38995	4	390.36	Glycosylation	FALSE	FALSE	8.01	34.35	HexNAc(6)Hex(7)NeuAc(1)
FS1_14373_1	>sp|P02763|A1AG1_HUMAN Alpha-1-acid glycoprotein 1 OS=Homo sapiens OX=9606 GN=ORM1 PE=1 SV=2	SVQEIQATFFYFTPN[+2278.809]KTEDTIFLR	SVQEIQATFFYFTPNKTEDTIFLR	139.5757	5173.25775	4	390.63	Glycosylation	FALSE	FALSE	7.99	18.44	HexNAc(5)Hex(6)NeuAc(1)
FS1_14373_1	>sp|P02763|A1AG1_HUMAN Alpha-1-acid glycoprotein 1 OS=Homo sapiens OX=9606 GN=ORM1 PE=1 SV=2	SVQEIQATFFYFTPN[+3226.132]KTEDTIFLR	SVQEIQATFFYFTPNKTEDTIFLR	144.755	6120.58075	5	406.11	Glycosylation	FALSE	FALSE	8.12	292.79	HexNAc(6)Hex(7)NeuAc(3)
FS1_14373_1	>sp|P02763|A1AG1_HUMAN Alpha-1-acid glycoprotein 1 OS=Homo sapiens OX=9606 GN=ORM1 PE=1 SV=2	SVQEIQATFFYFTPN[+3226.132]KTEDTIFLR	SVQEIQATFFYFTPNKTEDTIFLR	143.954	6120.58075	4	407.36	Glycosylation	FALSE	FALSE	7.99	264.56	HexNAc(6)Hex(7)NeuAc(3)
FS1_14373_1	>sp|P02763|A1AG1_HUMAN Alpha-1-acid glycoprotein 1 OS=Homo sapiens OX=9606 GN=ORM1 PE=1 SV=2	SVQEIQATFFYFTPN[+3372.190]KTEDTIFLR	SVQEIQATFFYFTPNKTEDTIFLR	144.0925	6266.63865	5	407.77	Glycosylation	FALSE	FALSE	8.09	88.98	HexNAc(6)Hex(7)Fuc(1)NeuAc(3)
FS1_14373_1	>sp|P02763|A1AG1_HUMAN Alpha-1-acid glycoprotein 1 OS=Homo sapiens OX=9606 GN=ORM1 PE=1 SV=2	SVQEIQATFFYFTPN[+2861.000]KTEDTIFLR	SVQEIQATFFYFTPNKTEDTIFLR	144.256	5755.44855	4	428.35	Glycosylation	FALSE	FALSE	7.72	38.86	HexNAc(5)Hex(6)NeuAc(3)
FS1_14373_1	>sp|P02763|A1AG1_HUMAN Alpha-1-acid glycoprotein 1 OS=Homo sapiens OX=9606 GN=ORM1 PE=1 SV=2	SVQEIQATFFYFTPN[+2278.809]KTEDTIFLR	SVQEIQATFFYFTPNKTEDTIFLR	139.4398	5173.25775	4	463.38	Glycosylation	FALSE	FALSE	7.75	31.8	HexNAc(5)Hex(6)NeuAc(1)
FS1_14373_1	>sp|P02763|A1AG1_HUMAN Alpha-1-acid glycoprotein 1 OS=Homo sapiens OX=9606 GN=ORM1 PE=1 SV=2	SVQEIQATFFYFTPN[+3007.058]KTEDTIFLR	SVQEIQATFFYFTPNKTEDTIFLR	144.3971	5901.50645	5	464.35	Glycosylation	FALSE	FALSE	7.14	0.08	HexNAc(5)Hex(6)Fuc(1)NeuAc(3)
FS1_14373_1	>sp|P02763|A1AG1_HUMAN Alpha-1-acid glycoprotein 1 OS=Homo sapiens OX=9606 GN=ORM1 PE=1 SV=2	SVQEIQATFFYFTPN[+3226.132]KTEDTIFLR	SVQEIQATFFYFTPNKTEDTIFLR	143.8524	6120.58075	5	472.82	Glycosylation	FALSE	FALSE	8.42	357.91	HexNAc(6)Hex(7)NeuAc(3)
FS1_14373_1	>sp|P02763|A1AG1_HUMAN Alpha-1-acid glycoprotein 1 OS=Homo sapiens OX=9606 GN=ORM1 PE=1 SV=2	SVQEIQATFFYFTPN[+3081.095]KTEDTIFLR	SVQEIQATFFYFTPNKTEDTIFLR	141.542	5975.54325	4	477.86	Glycosylation	FALSE	FALSE	8.15	83.09	HexNAc(6)Hex(7)Fuc(1)NeuAc(2)
FS1_14373_1	>sp|P02763|A1AG1_HUMAN Alpha-1-acid glycoprotein 1 OS=Homo sapiens OX=9606 GN=ORM1 PE=1 SV=2	SVQEIQATFFYFTPN[+2569.905]KTEDTIFLR	SVQEIQATFFYFTPNKTEDTIFLR	142.1138	5464.35315	4	507.04	Glycosylation	FALSE	FALSE	8.36	22.71	HexNAc(5)Hex(6)NeuAc(2)
FS1_14373_1	>sp|P02763|A1AG1_HUMAN Alpha-1-acid glycoprotein 1 OS=Homo sapiens OX=9606 GN=ORM1 PE=1 SV=2	SVQEIQATFFYFTPN[+3517.228]KTEDTIFLR	SVQEIQATFFYFTPNKTEDTIFLR	147.5775	6411.67615	5	507.39	Glycosylation	FALSE	FALSE	8.65	368.54	HexNAc(6)Hex(7)NeuAc(4)
FS1_14373_1	>sp|P02763|A1AG1_HUMAN Alpha-1-acid glycoprotein 1 OS=Homo sapiens OX=9606 GN=ORM1 PE=1 SV=2	SVQEIQATFFYFTPN[+2861.000]KTEDTIFLR	SVQEIQATFFYFTPNKTEDTIFLR	144.3029	5755.44855	5	541.14	Glycosylation	FALSE	FALSE	8.42	68.62	HexNAc(5)Hex(6)NeuAc(3)
FS1_14373_1	>sp|P02763|A1AG1_HUMAN Alpha-1-acid glycoprotein 1 OS=Homo sapiens OX=9606 GN=ORM1 PE=1 SV=2	SVQEIQATFFYFTPN[+2204.772]KTEDTIFLR	SVQEIQATFFYFTPNKTEDTIFLR	142.5185	5099.22095	4	710.35	Glycosylation	FALSE	FALSE	13.92	120.2	HexNAc(4)Hex(5)NeuAc(2)
FS1_14373_1	>sp|P02763|A1AG1_HUMAN Alpha-1-acid glycoprotein 1 OS=Homo sapiens OX=9606 GN=ORM1 PE=1 SV=2	SVQEIQATFFYFTPN[+1890.764]K[+162.053]TEDTIFLR	SVQEIQATFFYFTPNKTEDTIFLR	143.2062	4947.26505	4	220.39	Glycosylation	FALSE	TRUE	5.3	180.34	DiNAcBac(5)Kdn(3)
FS1_14373_1	>sp|P02763|A1AG1_HUMAN Alpha-1-acid glycoprotein 1 OS=Homo sapiens OX=9606 GN=ORM1 PE=1 SV=2	SVQEIQATFFYFTPN[+2862.021]K[+162.053]TEDTIFLR	SVQEIQATFFYFTPNKTEDTIFLR	144.4324	5918.52175	4	256.31	Glycosylation	FALSE	FALSE	7.24	13.99	HexNAc(5)Hex(6)Fuc(2)NeuAc(2)
FS1_14373_1	>sp|P02763|A1AG1_HUMAN Alpha-1-acid glycoprotein 1 OS=Homo sapiens OX=9606 GN=ORM1 PE=1 SV=2	SVQEIQATFFYFTPN[+3081.095]K[+162.053]TEDTIFLR	SVQEIQATFFYFTPNKTEDTIFLR	144.2137	6137.59605	5	372.08	Glycosylation	FALSE	FALSE	7.66	50.14	HexNAc(6)Hex(7)Fuc(1)NeuAc(2)
FS1_14373_1	>sp|P02763|A1AG1_HUMAN Alpha-1-acid glycoprotein 1 OS=Homo sapiens OX=9606 GN=ORM1 PE=1 SV=2	QDQC[+57.021]IYN[+2569.905]TTYLNVQR	QDQCIYNTTYLNVQR	86.7591	4484.79345	4	221.17	Glycosylation	FALSE	FALSE	4.73	79.15	HexNAc(5)Hex(6)NeuAc(2)
FS1_14373_1	>sp|P02763|A1AG1_HUMAN Alpha-1-acid glycoprotein 1 OS=Homo sapiens OX=9606 GN=ORM1 PE=1 SV=2	QDQC[+57.021]IYN[+3663.286]TTYLNVQR	QDQCIYNTTYLNVQR	109.5513	5578.17445	4	276.51	Glycosylation	FALSE	FALSE	5.5	190.71	HexNAc(6)Hex(7)Fuc(1)NeuAc(4)
FS1_14373_1	>sp|P02763|A1AG1_HUMAN Alpha-1-acid glycoprotein 1 OS=Homo sapiens OX=9606 GN=ORM1 PE=1 SV=2	QDQC[+57.021]IYN[+2643.941]TTYLNVQR	QDQCIYNTTYLNVQR	79.3728	4558.83025	4	286.85	Glycosylation	FALSE	FALSE	5.66	117.9	HexNAc(6)Hex(7)NeuAc(1)
FS1_14373_1	>sp|P02763|A1AG1_HUMAN Alpha-1-acid glycoprotein 1 OS=Homo sapiens OX=9606 GN=ORM1 PE=1 SV=2	QDQC[+57.021]IYN[+3517.228]TTYLNVQR	QDQCIYNTTYLNVQR	109.6939	5432.11655	4	301.08	Glycosylation	FALSE	FALSE	5.92	209.38	HexNAc(6)Hex(7)NeuAc(4)
FS1_14373_1	>sp|P02763|A1AG1_HUMAN Alpha-1-acid glycoprotein 1 OS=Homo sapiens OX=9606 GN=ORM1 PE=1 SV=2	QDQC[+57.021]IYN[+3007.058]TTYLNVQR	QDQCIYNTTYLNVQR	95.9505	4921.94685	4	302.24	Glycosylation	FALSE	FALSE	4.87	26.07	HexNAc(5)Hex(6)Fuc(1)NeuAc(3)
FS1_14373_1	>sp|P02763|A1AG1_HUMAN Alpha-1-acid glycoprotein 1 OS=Homo sapiens OX=9606 GN=ORM1 PE=1 SV=2	QDQC[+57.021]IYN[+3081.095]TTYLNVQR	QDQCIYNTTYLNVQR	86.2341	4995.98355	4	318.27	Glycosylation	FALSE	FALSE	4.89	151.27	HexNAc(6)Hex(7)Fuc(1)NeuAc(2)
FS1_14373_1	>sp|P02763|A1AG1_HUMAN Alpha-1-acid glycoprotein 1 OS=Homo sapiens OX=9606 GN=ORM1 PE=1 SV=2	QDQC[+57.021]IYN[+3517.228]TTYLNVQR	QDQCIYNTTYLNVQR	109.1405	5432.11655	4	323.12	Glycosylation	FALSE	FALSE	6.15	218.19	HexNAc(6)Hex(7)NeuAc(4)
FS1_14373_1	>sp|P02763|A1AG1_HUMAN Alpha-1-acid glycoprotein 1 OS=Homo sapiens OX=9606 GN=ORM1 PE=1 SV=2	QDQC[+57.021]IYN[+2935.037]TTYLNVQR	QDQCIYNTTYLNVQR	85.9246	4849.92565	4	325.82	Glycosylation	FALSE	FALSE	5.78	49.83	HexNAc(6)Hex(7)NeuAc(2)
FS1_14373_1	>sp|P02763|A1AG1_HUMAN Alpha-1-acid glycoprotein 1 OS=Homo sapiens OX=9606 GN=ORM1 PE=1 SV=2	QDQC[+57.021]IYN[+3372.190]TTYLNVQR	QDQCIYNTTYLNVQR	94.7107	5287.07895	4	326.78	Glycosylation	FALSE	FALSE	5.87	107.53	HexNAc(6)Hex(7)Fuc(1)NeuAc(3)
FS1_14373_1	>sp|P02763|A1AG1_HUMAN Alpha-1-acid glycoprotein 1 OS=Homo sapiens OX=9606 GN=ORM1 PE=1 SV=2	QDQC[+57.021]IYN[+2861.000]TTYLNVQR	QDQCIYNTTYLNVQR	96.8635	4775.88885	4	348.74	Glycosylation	FALSE	FALSE	6.08	85.97	HexNAc(5)Hex(6)NeuAc(3)
FS1_14373_1	>sp|P02763|A1AG1_HUMAN Alpha-1-acid glycoprotein 1 OS=Homo sapiens OX=9606 GN=ORM1 PE=1 SV=2	QDQC[+57.021]IYN[+3517.228]TTYLNVQR	QDQCIYNTTYLNVQR	111.2844	5432.11655	4	357.8	Glycosylation	FALSE	FALSE	6.11	232.97	HexNAc(6)Hex(7)NeuAc(4)
FS1_14373_1	>sp|P02763|A1AG1_HUMAN Alpha-1-acid glycoprotein 1 OS=Homo sapiens OX=9606 GN=ORM1 PE=1 SV=2	QDQC[+57.021]IYN[+3372.190]TTYLNVQR	QDQCIYNTTYLNVQR	95.3327	5287.07895	4	363.28	Glycosylation	FALSE	FALSE	6.13	97.99	HexNAc(6)Hex(7)Fuc(1)NeuAc(3)
FS1_14373_1	>sp|P02763|A1AG1_HUMAN Alpha-1-acid glycoprotein 1 OS=Homo sapiens OX=9606 GN=ORM1 PE=1 SV=2	QDQC[+57.021]IYN[+3517.228]TTYLNVQR	QDQCIYNTTYLNVQR	110.5174	5432.11655	4	374.84	Glycosylation	FALSE	FALSE	5.97	268.64	HexNAc(6)Hex(7)NeuAc(4)
FS1_14373_1	>sp|P02763|A1AG1_HUMAN Alpha-1-acid glycoprotein 1 OS=Homo sapiens OX=9606 GN=ORM1 PE=1 SV=2	QDQC[+57.021]IYN[+2861.000]TTYLNVQR	QDQCIYNTTYLNVQR	94.9834	4775.88885	4	404.28	Glycosylation	FALSE	FALSE	5.76	66.66	HexNAc(5)Hex(6)NeuAc(3)
FS1_14373_1	>sp|P02763|A1AG1_HUMAN Alpha-1-acid glycoprotein 1 OS=Homo sapiens OX=9606 GN=ORM1 PE=1 SV=2	QDQC[+57.021]IYN[+3226.132]TTYLNVQR	QDQCIYNTTYLNVQR	95.8397	5141.02105	4	407.88	Glycosylation	FALSE	FALSE	5.93	258.08	HexNAc(6)Hex(7)NeuAc(3)
FS1_14373_1	>sp|P02763|A1AG1_HUMAN Alpha-1-acid glycoprotein 1 OS=Homo sapiens OX=9606 GN=ORM1 PE=1 SV=2	QDQC[+57.021]IYN[+2861.000]TTYLNVQR	QDQCIYNTTYLNVQR	96.148	4775.88885	4	424.69	Glycosylation	FALSE	FALSE	6.23	78.24	HexNAc(5)Hex(6)NeuAc(3)
FS1_14373_1	>sp|P02763|A1AG1_HUMAN Alpha-1-acid glycoprotein 1 OS=Homo sapiens OX=9606 GN=ORM1 PE=1 SV=2	QDQC[+57.021]IYN[+3226.132]TTYLNVQR	QDQCIYNTTYLNVQR	95.0691	5141.02105	4	425.98	Glycosylation	FALSE	FALSE	6.26	281.75	HexNAc(6)Hex(7)NeuAc(3)
FS1_14373_1	>sp|P02763|A1AG1_HUMAN Alpha-1-acid glycoprotein 1 OS=Homo sapiens OX=9606 GN=ORM1 PE=1 SV=2	QDQC[+57.021]IYN[+2861.000]TTYLNVQR	QDQCIYNTTYLNVQR	95.4726	4775.88885	4	488.91	Glycosylation	FALSE	FALSE	6.23	95.04	HexNAc(5)Hex(6)NeuAc(3)
FS1_14373_1	>sp|P02763|A1AG1_HUMAN Alpha-1-acid glycoprotein 1 OS=Homo sapiens OX=9606 GN=ORM1 PE=1 SV=2	YVGGQEHFAHLLILR	YVGGQEHFAHLLILR	94.6753	1751.94655	4	494.85	None	FALSE	NA	8.62	494.85	NA
FS1_14373_1	>sp|P02763|A1AG1_HUMAN Alpha-1-acid glycoprotein 1 OS=Homo sapiens OX=9606 GN=ORM1 PE=1 SV=2	IPK[+162.053]SDVVYTDWK	IPKSDVVYTDWK	69.6492	1611.80265	3	293.54	Glycation	FALSE	NA	6.93	252.04	NA
FS1_14373_1	>sp|P02763|A1AG1_HUMAN Alpha-1-acid glycoprotein 1 OS=Homo sapiens OX=9606 GN=ORM1 PE=1 SV=2	IPK[+162.053]SDVVYTDWK	IPKSDVVYTDWK	69.0773	1611.80265	3	453.9	Glycation	FALSE	NA	8.26	391.79	NA
FS1_14373_1	>sp|P02763|A1AG1_HUMAN Alpha-1-acid glycoprotein 1 OS=Homo sapiens OX=9606 GN=ORM1 PE=1 SV=2	IPK[+162.053]SDVVYTDWKK	IPKSDVVYTDWKK	58.1032	1739.89755	4	422.8	Glycation	FALSE	NA	7.99	396.23	NA
FS1_14373_1	>sp|P02763|A1AG1_HUMAN Alpha-1-acid glycoprotein 1 OS=Homo sapiens OX=9606 GN=ORM1 PE=1 SV=2	SDVVYTDWK[+162.053]K	SDVVYTDWKK	52.5198	1401.66585	3	203.45	Glycation	FALSE	NA	4.55	26.47	NA
FS1_14373_1	>sp|P02763|A1AG1_HUMAN Alpha-1-acid glycoprotein 1 OS=Homo sapiens OX=9606 GN=ORM1 PE=1 SV=2	SDVVYTDWK[+162.053]K	SDVVYTDWKK	52.2983	1401.66585	3	211.68	Glycation	FALSE	NA	3.34	53.5	NA
FS1_14373_1	>sp|P02763|A1AG1_HUMAN Alpha-1-acid glycoprotein 1 OS=Homo sapiens OX=9606 GN=ORM1 PE=1 SV=2	DKC[+57.021]EPLEK[+162.053]QHEK	DKCEPLEKQHEK	14.3254	1701.78735	4	733.23	Glycation	FALSE	NA	10.7	392.55	NA
FS1_14373_1	>sp|P01876|IGHA1_HUMAN Immunoglobulin heavy constant alpha 1 OS=Homo sapiens OX=9606 GN=IGHA1 PE=1 SV=3	LSLHRPALEDLLLGSEAN[+2171.762]LTC[+57.021]TLTGLR	LSLHRPALEDLLLGSEANLTCTLTGLR	142.4207	5134.35265	5	253.15	Glycosylation	FALSE	FALSE	5.23	212.37	HexNAc(4)Hex(3)NeuAc(3)
FS1_14373_1	>sp|P01876|IGHA1_HUMAN Immunoglobulin heavy constant alpha 1 OS=Homo sapiens OX=9606 GN=IGHA1 PE=1 SV=3	LSLHRPALEDLLLGSEAN[+1751.624]LTC[+57.021]TLTGLR	LSLHRPALEDLLLGSEANLTCTLTGLR	142.254	4714.21465	4	280.51	Glycosylation	FALSE	FALSE	7.15	165.77	HexNAc(4)Hex(4)NeuAc(1)
FS1_14373_1	>sp|P01876|IGHA1_HUMAN Immunoglobulin heavy constant alpha 1 OS=Homo sapiens OX=9606 GN=IGHA1 PE=1 SV=3	LSLHRPALEDLLLGSEAN[+1663.608]LTC[+57.021]TLTGLR	LSLHRPALEDLLLGSEANLTCTLTGLR	139.5888	4626.19855	6	302.55	Glycosylation	FALSE	FALSE	6	107.31	HexNAc(5)Hex(4)
FS1_14373_1	>sp|P01876|IGHA1_HUMAN Immunoglobulin heavy constant alpha 1 OS=Homo sapiens OX=9606 GN=IGHA1 PE=1 SV=3	LSLHRPALEDLLLGSEAN[+1501.555]LTC[+57.021]TLTGLR	LSLHRPALEDLLLGSEANLTCTLTGLR	139.8369	4464.14575	4	330.6	Glycosylation	FALSE	FALSE	7.83	263.78	HexNAc(5)Hex(3)
FS1_14373_1	>sp|P01876|IGHA1_HUMAN Immunoglobulin heavy constant alpha 1 OS=Homo sapiens OX=9606 GN=IGHA1 PE=1 SV=3	LSLHRPALEDLLLGSEAN[+2116.756]LTC[+57.021]TLTGLR	LSLHRPALEDLLLGSEANLTCTLTGLR	142.6869	5079.34685	5	340.92	Glycosylation	FALSE	FALSE	6.22	96.29	HexNAc(5)Hex(5)NeuAc(1)
FS1_14373_1	>sp|P01876|IGHA1_HUMAN Immunoglobulin heavy constant alpha 1 OS=Homo sapiens OX=9606 GN=IGHA1 PE=1 SV=3	LSLHRPALEDLLLGSEAN[+2278.809]LTC[+57.021]TLTGLR	LSLHRPALEDLLLGSEANLTCTLTGLR	141.9709	5241.39965	5	343.19	Glycosylation	FALSE	FALSE	5.4	258.53	HexNAc(5)Hex(6)NeuAc(1)
FS1_14373_1	>sp|P01876|IGHA1_HUMAN Immunoglobulin heavy constant alpha 1 OS=Homo sapiens OX=9606 GN=IGHA1 PE=1 SV=3	LSLHRPALEDLLLGSEAN[+1889.623]LTC[+57.021]TLTGLR	LSLHRPALEDLLLGSEANLTCTLTGLR	143.8903	4852.21325	5	347.39	Glycosylation	FALSE	FALSE	4.53	244.85	HexNAc(5)Hex(4)Fuc(1)Sulfo(1)
FS1_14373_1	>sp|P01876|IGHA1_HUMAN Immunoglobulin heavy constant alpha 1 OS=Homo sapiens OX=9606 GN=IGHA1 PE=1 SV=3	LSLHRPALEDLLLGSEAN[+1257.449]LTC[+57.021]TLTGLR	LSLHRPALEDLLLGSEANLTCTLTGLR	139.979	4220.03985	4	351.94	Glycosylation	FALSE	FALSE	7.47	302.05	HexNAc(3)Hex(4)
FS1_14373_1	>sp|P01876|IGHA1_HUMAN Immunoglobulin heavy constant alpha 1 OS=Homo sapiens OX=9606 GN=IGHA1 PE=1 SV=3	LSLHRPALEDLLLGSEAN[+1913.677]LTC[+57.021]TLTGLR	LSLHRPALEDLLLGSEANLTCTLTGLR	142.0962	4876.26745	4	366.77	Glycosylation	FALSE	FALSE	8.01	60.1	HexNAc(4)Hex(5)NeuAc(1)
FS1_14373_1	>sp|P01876|IGHA1_HUMAN Immunoglobulin heavy constant alpha 1 OS=Homo sapiens OX=9606 GN=IGHA1 PE=1 SV=3	LSLHRPALEDLLLGSEAN[+2350.830]LTC[+57.021]TLTGLR	LSLHRPALEDLLLGSEANLTCTLTGLR	144.6536	5313.42075	5	370.47	Glycosylation	FALSE	FALSE	6.54	351.38	HexNAc(4)Hex(5)Fuc(1)NeuAc(2)
FS1_14373_1	>sp|P01876|IGHA1_HUMAN Immunoglobulin heavy constant alpha 1 OS=Homo sapiens OX=9606 GN=IGHA1 PE=1 SV=3	LSLHRPALEDLLLGSEAN[+1378.433]LTC[+57.021]TLTGLR	LSLHRPALEDLLLGSEANLTCTLTGLR	139.6401	4341.02315	4	454.6	Glycosylation	FALSE	FALSE	7.24	36.28	HexNAc(4)Hex(3)Sulfo(1)
FS1_14373_1	>sp|P01876|IGHA1_HUMAN Immunoglobulin heavy constant alpha 1 OS=Homo sapiens OX=9606 GN=IGHA1 PE=1 SV=3	LSLHRPALEDLLLGSEAN[+1872.651]LTC[+57.021]TLTGLR	LSLHRPALEDLLLGSEANLTCTLTGLR	142.2018	4835.24085	5	536.76	Glycosylation	FALSE	FALSE	7.78	19.37	HexNAc(3)Hex(6)NeuAc(1)
FS1_14373_1	>sp|P01876|IGHA1_HUMAN Immunoglobulin heavy constant alpha 1 OS=Homo sapiens OX=9606 GN=IGHA1 PE=1 SV=3	LSLHRPALEDLLLGSEAN[+1952.617]LTC[+57.021]TLTGLR	LSLHRPALEDLLLGSEANLTCTLTGLR	141.9744	4915.20725	5	539.06	Glycosylation	FALSE	FALSE	6.48	75.23	HexNAc(3)Hex(6)NeuAc(1)Phospho(1)
FS1_14373_1	>sp|P01876|IGHA1_HUMAN Immunoglobulin heavy constant alpha 1 OS=Homo sapiens OX=9606 GN=IGHA1 PE=1 SV=3	LSLHRPALEDLLLGSEAN[+1913.677]LTC[+57.021]TLTGLR	LSLHRPALEDLLLGSEANLTCTLTGLR	142.1088	4876.26745	6	553.91	Glycosylation	FALSE	FALSE	8.35	35.85	HexNAc(4)Hex(5)NeuAc(1)
FS1_14373_1	>sp|P01876|IGHA1_HUMAN Immunoglobulin heavy constant alpha 1 OS=Homo sapiens OX=9606 GN=IGHA1 PE=1 SV=3	LSLHRPALEDLLLGSEAN[+1257.449]LTC[+57.021]TLTGLR	LSLHRPALEDLLLGSEANLTCTLTGLR	142.1297	4220.03985	4	600.32	Glycosylation	FALSE	FALSE	11.57	548.37	HexNAc(3)Hex(4)
FS1_14373_1	>sp|P01876|IGHA1_HUMAN Immunoglobulin heavy constant alpha 1 OS=Homo sapiens OX=9606 GN=IGHA1 PE=1 SV=3	LSLHRPALEDLLLGSEAN[+1216.423]LTC[+57.021]TLTGLR	LSLHRPALEDLLLGSEANLTCTLTGLR	139.7508	4179.01325	4	630.79	Glycosylation	FALSE	FALSE	11.78	496.48	HexNAc(2)Hex(5)
FS1_14373_1	>sp|P01876|IGHA1_HUMAN Immunoglobulin heavy constant alpha 1 OS=Homo sapiens OX=9606 GN=IGHA1 PE=1 SV=3	PALEDLLLGSEAN[+2434.816]LTC[+57.021]TLTGLR	PALEDLLLGSEANLTCTLTGLR	150.1395	4791.04665	4	221.51	Glycosylation	FALSE	TRUE	4.5	127.07	DiNAcBac(3)Kdn(7)
FS1_14373_1	>sp|P01876|IGHA1_HUMAN Immunoglobulin heavy constant alpha 1 OS=Homo sapiens OX=9606 GN=IGHA1 PE=1 SV=3	PALEDLLLGSEAN[+2553.910]LTC[+57.021]TLTGLR	PALEDLLLGSEANLTCTLTGLR	149.9293	4910.13995	4	269.18	Glycosylation	FALSE	FALSE	6.21	151.45	HexNAc(5)Hex(5)Fuc(1)NeuAc(2)
FS1_14373_1	>sp|P01876|IGHA1_HUMAN Immunoglobulin heavy constant alpha 1 OS=Homo sapiens OX=9606 GN=IGHA1 PE=1 SV=3	PALEDLLLGSEAN[+1378.476]LTC[+57.021]TLTGLR	PALEDLLLGSEANLTCTLTGLR	145.0758	3734.70595	4	302.8	Glycosylation	FALSE	FALSE	6.64	191.16	HexNAc(2)Hex(6)
FS1_14373_1	>sp|P01876|IGHA1_HUMAN Immunoglobulin heavy constant alpha 1 OS=Homo sapiens OX=9606 GN=IGHA1 PE=1 SV=3	PALEDLLLGSEAN[+1913.677]LTC[+57.021]TLTGLR	PALEDLLLGSEANLTCTLTGLR	147.3808	4269.90725	5	352.07	Glycosylation	FALSE	FALSE	5.8	268.32	HexNAc(4)Hex(5)NeuAc(1)
FS1_14373_1	>sp|P01876|IGHA1_HUMAN Immunoglobulin heavy constant alpha 1 OS=Homo sapiens OX=9606 GN=IGHA1 PE=1 SV=3	PALEDLLLGSEAN[+1889.623]LTC[+57.021]TLTGLR	PALEDLLLGSEANLTCTLTGLR	149.3163	4245.85315	4	383.84	Glycosylation	FALSE	FALSE	4.78	233.74	HexNAc(5)Hex(4)Fuc(1)Sulfo(1)
FS1_14373_1	>sp|P01876|IGHA1_HUMAN Immunoglobulin heavy constant alpha 1 OS=Homo sapiens OX=9606 GN=IGHA1 PE=1 SV=3	PALEDLLLGSEAN[+2171.762]LTC[+57.021]TLTGLR	PALEDLLLGSEANLTCTLTGLR	147.5925	4527.99245	4	420.66	Glycosylation	FALSE	FALSE	6.72	311.08	HexNAc(4)Hex(3)NeuAc(3)
FS1_14373_1	>sp|P01876|IGHA1_HUMAN Immunoglobulin heavy constant alpha 1 OS=Homo sapiens OX=9606 GN=IGHA1 PE=1 SV=3	PALEDLLLGSEAN[+1622.582]LTC[+57.021]TLTGLR	PALEDLLLGSEANLTCTLTGLR	145.0855	3978.81185	4	431.81	Glycosylation	FALSE	FALSE	6.58	334.16	HexNAc(4)Hex(5)
FS1_14373_1	>sp|P01876|IGHA1_HUMAN Immunoglobulin heavy constant alpha 1 OS=Homo sapiens OX=9606 GN=IGHA1 PE=1 SV=3	PALEDLLLGSEAN[+1968.683]LTC[+57.021]TLTGLR	PALEDLLLGSEANLTCTLTGLR	147.7803	4324.91305	4	547.31	Glycosylation	FALSE	FALSE	8.35	5.16	HexNAc(3)Hex(3)NeuAc(3)
FS1_14373_1	>sp|P01876|IGHA1_HUMAN Immunoglobulin heavy constant alpha 1 OS=Homo sapiens OX=9606 GN=IGHA1 PE=1 SV=3	PALEDLLLGSEAN[+2204.772]LTC[+57.021]TLTGLR	PALEDLLLGSEANLTCTLTGLR	150.4931	4561.00265	4	610.89	Glycosylation	FALSE	FALSE	11.25	169.17	HexNAc(4)Hex(5)NeuAc(2)
FS1_14373_1	>sp|P01876|IGHA1_HUMAN Immunoglobulin heavy constant alpha 1 OS=Homo sapiens OX=9606 GN=IGHA1 PE=1 SV=3	PALEDLLLGSEAN[+1913.677]LTC[+57.021]TLTGLR	PALEDLLLGSEANLTCTLTGLR	147.6792	4269.90725	4	618.17	Glycosylation	FALSE	FALSE	10.84	240.3	HexNAc(4)Hex(5)NeuAc(1)
FS1_14373_1	>sp|P01876|IGHA1_HUMAN Immunoglobulin heavy constant alpha 1 OS=Homo sapiens OX=9606 GN=IGHA1 PE=1 SV=3	PALEDLLLGSEAN[+1825.661]LTC[+57.021]TLTGLR	PALEDLLLGSEANLTCTLTGLR	144.806	4181.89125	4	629.64	Glycosylation	FALSE	FALSE	11.25	494.59	HexNAc(5)Hex(5)
FS1_14373_1	>sp|P01876|IGHA1_HUMAN Immunoglobulin heavy constant alpha 1 OS=Homo sapiens OX=9606 GN=IGHA1 PE=1 SV=3	PALEDLLLGSEAN[+2407.852]LTC[+57.021]TLTGLR	PALEDLLLGSEANLTCTLTGLR	149.8228	4764.08205	4	643.61	Glycosylation	FALSE	FALSE	11.25	118.75	HexNAc(5)Hex(5)NeuAc(2)
FS1_14373_1	>sp|P01876|IGHA1_HUMAN Immunoglobulin heavy constant alpha 1 OS=Homo sapiens OX=9606 GN=IGHA1 PE=1 SV=3	PALEDLLLGSEAN[+1872.651]LTC[+57.021]TLTGLR	PALEDLLLGSEANLTCTLTGLR	147.3725	4228.88075	4	649.68	Glycosylation	FALSE	FALSE	10.1	147.02	HexNAc(3)Hex(6)NeuAc(1)
FS1_14373_1	>sp|P01876|IGHA1_HUMAN Immunoglobulin heavy constant alpha 1 OS=Homo sapiens OX=9606 GN=IGHA1 PE=1 SV=3	PALEDLLLGSEAN[+1622.582]LTC[+57.021]TLTGLR	PALEDLLLGSEANLTCTLTGLR	145.1674	3978.81185	4	678.47	Glycosylation	FALSE	FALSE	11.46	559.41	HexNAc(4)Hex(5)
FS1_14373_1	>sp|P01876|IGHA1_HUMAN Immunoglobulin heavy constant alpha 1 OS=Homo sapiens OX=9606 GN=IGHA1 PE=1 SV=3	PALEDLLLGSEAN[+1216.423]LTC[+57.021]TLTGLR	PALEDLLLGSEANLTCTLTGLR	145.2682	3572.65315	4	691.97	Glycosylation	FALSE	FALSE	11.58	623.38	HexNAc(2)Hex(5)
FS1_14373_1	>sp|P01876|IGHA1_HUMAN Immunoglobulin heavy constant alpha 1 OS=Homo sapiens OX=9606 GN=IGHA1 PE=1 SV=3	PALEDLLLGSEAN[+2116.756]LTC[+57.021]TLTGLR	PALEDLLLGSEANLTCTLTGLR	147.0071	4472.98665	4	704.11	Glycosylation	FALSE	FALSE	12.84	223.76	HexNAc(5)Hex(5)NeuAc(1)
FS1_14373_1	>sp|P01876|IGHA1_HUMAN Immunoglobulin heavy constant alpha 1 OS=Homo sapiens OX=9606 GN=IGHA1 PE=1 SV=3	PALEDLLLGSEAN[+2116.756]LTC[+57.021]TLTGLR	PALEDLLLGSEANLTCTLTGLR	147.0711	4472.98665	5	724.41	Glycosylation	FALSE	FALSE	12.43	522.35	HexNAc(5)Hex(5)NeuAc(1)
FS1_14373_1	>sp|P01876|IGHA1_HUMAN Immunoglobulin heavy constant alpha 1 OS=Homo sapiens OX=9606 GN=IGHA1 PE=1 SV=3	PALEDLLLGSEAN[+1663.608]LTC[+57.021]TLTGLR	PALEDLLLGSEANLTCTLTGLR	144.8581	4019.83835	4	800.45	Glycosylation	FALSE	FALSE	15.25	639.27	HexNAc(5)Hex(4)
FS1_14373_1	>sp|P01876|IGHA1_HUMAN Immunoglobulin heavy constant alpha 1 OS=Homo sapiens OX=9606 GN=IGHA1 PE=1 SV=3	PALEDLLLGSEAN[+1825.661]LTC[+57.021]TLTGLR	PALEDLLLGSEANLTCTLTGLR	144.742	4181.89125	4	802.3	Glycosylation	FALSE	FALSE	14.84	675.62	HexNAc(5)Hex(5)
FS1_14373_1	>sp|P01876|IGHA1_HUMAN Immunoglobulin heavy constant alpha 1 OS=Homo sapiens OX=9606 GN=IGHA1 PE=1 SV=3	PALEDLLLGSEAN[+1501.555]LTC[+57.021]TLTGLR	PALEDLLLGSEANLTCTLTGLR	145.2638	3857.78555	4	853.6	Glycosylation	FALSE	FALSE	16.25	722.11	HexNAc(5)Hex(3)
FS1_14373_1	>sp|P01876|IGHA1_HUMAN Immunoglobulin heavy constant alpha 1 OS=Homo sapiens OX=9606 GN=IGHA1 PE=1 SV=3	PALEDLLLGSEAN[+1710.598]LTC[+57.021]TLTGLR	PALEDLLLGSEANLTCTLTGLR	147.4856	4066.82785	4	884.02	Glycosylation	FALSE	FALSE	16.25	733.32	HexNAc(3)Hex(5)NeuAc(1)
FS1_14373_1	>sp|P01876|IGHA1_HUMAN Immunoglobulin heavy constant alpha 1 OS=Homo sapiens OX=9606 GN=IGHA1 PE=1 SV=3	PALEDLLLGSEAN[+1913.677]LTC[+57.021]TLTGLR	PALEDLLLGSEANLTCTLTGLR	147.1128	4269.90725	4	918.89	Glycosylation	FALSE	FALSE	17.25	314.09	HexNAc(4)Hex(5)NeuAc(1)
FS1_14373_1	>sp|P01876|IGHA1_HUMAN Immunoglobulin heavy constant alpha 1 OS=Homo sapiens OX=9606 GN=IGHA1 PE=1 SV=3	DLC[+57.021]GC[+57.021]YSVSSVLPGC[+57.021]AEPWNHGK[+162.053]TFTC[+57.021]TAAYPESK	DLCGCYSVSSVLPGCAEPWNHGKTFTCTAAYPESK	109.0883	4110.77385	4	792.76	Glycation	FALSE	NA	15.05	531.1	NA
FS1_14373_1	>sp|P01876|IGHA1_HUMAN Immunoglobulin heavy constant alpha 1 OS=Homo sapiens OX=9606 GN=IGHA1 PE=1 SV=3	TFTC[+57.021]TAAYPESK[+162.053]TPLTATLSK	TFTCTAAYPESKTPLTATLSK	85.3086	2449.19285	3	228.44	Glycation	FALSE	NA	7.8	138.8	NA
FS1_14373_1	>sp|P01876|IGHA1_HUMAN Immunoglobulin heavy constant alpha 1 OS=Homo sapiens OX=9606 GN=IGHA1 PE=1 SV=3	TPLTATLSK	TPLTATLSK	54.0049	930.53805	2	276.05	None	FALSE	NA	5.36	159.11	NA
FS1_14373_1	>sp|P01876|IGHA1_HUMAN Immunoglobulin heavy constant alpha 1 OS=Homo sapiens OX=9606 GN=IGHA1 PE=1 SV=3	GFSPK[+162.053]DVLVR	GFSPKDVLVR	71.4148	1278.68135	3	392.35	Glycation	FALSE	NA	6.6	213.53	NA
FS1_14373_1	>sp|P01876|IGHA1_HUMAN Immunoglobulin heavy constant alpha 1 OS=Homo sapiens OX=9606 GN=IGHA1 PE=1 SV=3	GFSPK[+162.053]DVLVR	GFSPKDVLVR	72.0051	1278.68135	3	508.27	Glycation	FALSE	NA	6.94	279.84	NA
FS1_14373_1	>sp|P01876|IGHA1_HUMAN Immunoglobulin heavy constant alpha 1 OS=Homo sapiens OX=9606 GN=IGHA1 PE=1 SV=3	EK[+162.053]YLTWASR	EKYLTWASR	59.2655	1314.64505	3	260.16	Glycation	FALSE	NA	5.38	146.02	NA
FS1_14373_1	>sp|P01876|IGHA1_HUMAN Immunoglobulin heavy constant alpha 1 OS=Homo sapiens OX=9606 GN=IGHA1 PE=1 SV=3	EK[+162.053]YLTWASR	EKYLTWASR	58.7122	1314.64505	3	412.27	Glycation	FALSE	NA	5.99	252.53	NA
FS1_14373_1	>sp|P01876|IGHA1_HUMAN Immunoglobulin heavy constant alpha 1 OS=Homo sapiens OX=9606 GN=IGHA1 PE=1 SV=3	VAAEDWK	VAAEDWK	34.2561	817.39645	2	213.07	None	FALSE	NA	2.98	86.78	NA
FS1_14373_1	>sp|P01876|IGHA1_HUMAN Immunoglobulin heavy constant alpha 1 OS=Homo sapiens OX=9606 GN=IGHA1 PE=1 SV=3	KGDTFSC[+57.021]MVGHEALPLAFTQK	KGDTFSCMVGHEALPLAFTQK	106.7435	2336.12875	4	521.36	None	FALSE	NA	8.59	486.57	NA
FS1_14373_1	>sp|P01876|IGHA1_HUMAN Immunoglobulin heavy constant alpha 1 OS=Homo sapiens OX=9606 GN=IGHA1 PE=1 SV=3	K[+162.053]GDTFSC[+57.021]MVGHEALPLAFTQK	KGDTFSCMVGHEALPLAFTQK	106.1187	2498.18155	4	1250.14	Glycation	FALSE	NA	24.9	1156.37	NA
FS1_14373_1	>sp|P01876|IGHA1_HUMAN Immunoglobulin heavy constant alpha 1 OS=Homo sapiens OX=9606 GN=IGHA1 PE=1 SV=3	KGDTFSC[+57.021]MVGHEALPLAFTQK[+162.053]TIDR	KGDTFSCMVGHEALPLAFTQKTIDR	105.3616	2983.44135	4	642.34	Glycation	FALSE	NA	12.4	589.86	NA
FS1_14373_1	>sp|P01859|IGHG2_HUMAN Immunoglobulin heavy constant gamma 2 OS=Homo sapiens OX=9606 GN=IGHG2 PE=1 SV=3	PK[+162.053]DTLMISR	PKDTLMISR	43.7505	1221.62695	3	287.09	Glycation	FALSE	NA	5.82	153.54	NA
FS1_14373_1	>sp|P01859|IGHG2_HUMAN Immunoglobulin heavy constant gamma 2 OS=Homo sapiens OX=9606 GN=IGHG2 PE=1 SV=3	PK[+162.053]DTLMISR	PKDTLMISR	42.6149	1221.62695	3	400.07	Glycation	FALSE	NA	6.04	240.99	NA
FS1_14373_1	>sp|P01859|IGHG2_HUMAN Immunoglobulin heavy constant gamma 2 OS=Homo sapiens OX=9606 GN=IGHG2 PE=1 SV=3	PK[+162.053]DTLMISR	PKDTLMISR	43.1672	1221.62695	3	412.56	Glycation	FALSE	NA	6.12	254.74	NA
FS1_14373_1	>sp|P01859|IGHG2_HUMAN Immunoglobulin heavy constant gamma 2 OS=Homo sapiens OX=9606 GN=IGHG2 PE=1 SV=3	PK[+162.053]DTLM[+15.995]ISR	PKDTLMISR	36.4645	1237.62185	3	221.03	Glycation	FALSE	NA	4.43	153.26	NA
FS1_14373_1	>sp|P01859|IGHG2_HUMAN Immunoglobulin heavy constant gamma 2 OS=Homo sapiens OX=9606 GN=IGHG2 PE=1 SV=3	PK[+162.053]DTLM[+15.995]ISR	PKDTLMISR	33.8483	1237.62185	3	315.18	Glycation	FALSE	NA	5.63	164.78	NA
FS1_14373_1	>sp|P01859|IGHG2_HUMAN Immunoglobulin heavy constant gamma 2 OS=Homo sapiens OX=9606 GN=IGHG2 PE=1 SV=3	DTLMISR	DTLMISR	52.7976	834.42635	2	354.7	None	FALSE	NA	4.67	92.62	NA
FS1_14373_1	>sp|P01859|IGHG2_HUMAN Immunoglobulin heavy constant gamma 2 OS=Homo sapiens OX=9606 GN=IGHG2 PE=1 SV=3	TKPREEQFN[+1444.534]STFR	TKPREEQFNSTFR	33.1027	3083.34475	4	226.99	Glycosylation	FALSE	FALSE	6.35	163.99	HexNAc(4)Hex(3)Fuc(1)
FS1_14373_1	>sp|P01859|IGHG2_HUMAN Immunoglobulin heavy constant gamma 2 OS=Homo sapiens OX=9606 GN=IGHG2 PE=1 SV=3	TKPREEQFN[+1606.587]STFR	TKPREEQFNSTFR	35.8036	3245.39755	4	248.44	Glycosylation	FALSE	FALSE	6.52	178.45	HexNAc(4)Hex(4)Fuc(1)
FS1_14373_1	>sp|P01859|IGHG2_HUMAN Immunoglobulin heavy constant gamma 2 OS=Homo sapiens OX=9606 GN=IGHG2 PE=1 SV=3	TKPREEQFN[+1897.682]STFR	TKPREEQFNSTFR	40.2796	3536.49295	4	298.77	Glycosylation	FALSE	FALSE	6.19	134.6	HexNAc(4)Hex(4)Fuc(1)NeuAc(1)
FS1_14373_1	>sp|P01859|IGHG2_HUMAN Immunoglobulin heavy constant gamma 2 OS=Homo sapiens OX=9606 GN=IGHG2 PE=1 SV=3	TKPREEQFN[+1971.719]STFR	TKPREEQFNSTFR	35.3857	3610.52975	4	303.26	Glycosylation	FALSE	FALSE	6.45	85.94	HexNAc(5)Hex(5)Fuc(1)
FS1_14373_1	>sp|P01859|IGHG2_HUMAN Immunoglobulin heavy constant gamma 2 OS=Homo sapiens OX=9606 GN=IGHG2 PE=1 SV=3	TKPREEQFN[+1298.476]STFR	TKPREEQFNSTFR	34.7194	2937.28685	4	345.97	Glycosylation	FALSE	FALSE	6.69	245.85	HexNAc(4)Hex(3)
FS1_14373_1	>sp|P01859|IGHG2_HUMAN Immunoglobulin heavy constant gamma 2 OS=Homo sapiens OX=9606 GN=IGHG2 PE=1 SV=3	TKPREEQFN[+1460.529]STFR	TKPREEQFNSTFR	34.8157	3099.33965	4	380.58	Glycosylation	FALSE	FALSE	4.87	30.98	HexNAc(4)Hex(4)
FS1_14373_1	>sp|P01859|IGHG2_HUMAN Immunoglobulin heavy constant gamma 2 OS=Homo sapiens OX=9606 GN=IGHG2 PE=1 SV=3	TKPREEQFN[+1606.587]STFR	TKPREEQFNSTFR	34.3822	3245.39755	4	401.72	Glycosylation	FALSE	FALSE	6.7	247.42	HexNAc(4)Hex(4)Fuc(1)
FS1_14373_1	>sp|P01859|IGHG2_HUMAN Immunoglobulin heavy constant gamma 2 OS=Homo sapiens OX=9606 GN=IGHG2 PE=1 SV=3	TKPREEQFN[+1897.682]STFR	TKPREEQFNSTFR	39.6243	3536.49295	4	449.72	Glycosylation	FALSE	FALSE	6.81	273.07	HexNAc(4)Hex(4)Fuc(1)NeuAc(1)
FS1_14373_1	>sp|P01859|IGHG2_HUMAN Immunoglobulin heavy constant gamma 2 OS=Homo sapiens OX=9606 GN=IGHG2 PE=1 SV=3	TKPREEQFN[+1444.534]STFR	TKPREEQFNSTFR	34.9698	3083.34475	4	478.97	Glycosylation	FALSE	FALSE	8.33	404.61	HexNAc(4)Hex(3)Fuc(1)
FS1_14373_1	>sp|P01859|IGHG2_HUMAN Immunoglobulin heavy constant gamma 2 OS=Homo sapiens OX=9606 GN=IGHG2 PE=1 SV=3	TKPREEQFN[+1809.666]STFR	TKPREEQFNSTFR	35.3395	3448.47695	4	485.43	Glycosylation	FALSE	FALSE	6.88	287.33	HexNAc(5)Hex(4)Fuc(1)
FS1_14373_1	>sp|P01859|IGHG2_HUMAN Immunoglobulin heavy constant gamma 2 OS=Homo sapiens OX=9606 GN=IGHG2 PE=1 SV=3	TKPREEQFN[+1768.640]STFR	TKPREEQFNSTFR	34.3001	3407.45035	4	493.06	Glycosylation	FALSE	FALSE	7.23	288.45	HexNAc(4)Hex(5)Fuc(1)
FS1_14373_1	>sp|P01859|IGHG2_HUMAN Immunoglobulin heavy constant gamma 2 OS=Homo sapiens OX=9606 GN=IGHG2 PE=1 SV=3	TKPREEQFN[+1606.587]STFR	TKPREEQFNSTFR	35.5451	3245.39755	4	499.66	Glycosylation	FALSE	FALSE	6.72	319.39	HexNAc(4)Hex(4)Fuc(1)
FS1_14373_1	>sp|P01859|IGHG2_HUMAN Immunoglobulin heavy constant gamma 2 OS=Homo sapiens OX=9606 GN=IGHG2 PE=1 SV=3	TKPREEQFN[+2059.735]STFR	TKPREEQFNSTFR	39.1098	3698.54575	4	521.36	Glycosylation	FALSE	FALSE	6.64	228.56	HexNAc(4)Hex(5)Fuc(1)NeuAc(1)
FS1_14373_1	>sp|P01859|IGHG2_HUMAN Immunoglobulin heavy constant gamma 2 OS=Homo sapiens OX=9606 GN=IGHG2 PE=1 SV=3	TKPREEQFN[+1444.534]STFR	TKPREEQFNSTFR	35.5374	3083.34475	4	537.2	Glycosylation	FALSE	FALSE	8.78	399.93	HexNAc(4)Hex(3)Fuc(1)
FS1_14373_1	>sp|P01859|IGHG2_HUMAN Immunoglobulin heavy constant gamma 2 OS=Homo sapiens OX=9606 GN=IGHG2 PE=1 SV=3	TKPREEQFN[+1647.613]STFR	TKPREEQFNSTFR	35.7904	3286.42405	4	542.39	Glycosylation	FALSE	FALSE	8.36	394.25	HexNAc(5)Hex(3)Fuc(1)
FS1_14373_1	>sp|P01859|IGHG2_HUMAN Immunoglobulin heavy constant gamma 2 OS=Homo sapiens OX=9606 GN=IGHG2 PE=1 SV=3	TKPREEQFN[+1606.587]STFR	TKPREEQFNSTFR	34.9654	3245.39755	4	610.81	Glycosylation	FALSE	FALSE	9.6	338.53	HexNAc(4)Hex(4)Fuc(1)
FS1_14373_1	>sp|P01859|IGHG2_HUMAN Immunoglobulin heavy constant gamma 2 OS=Homo sapiens OX=9606 GN=IGHG2 PE=1 SV=3	EEQFN[+1296.389]STFR	EEQFNSTFR	46.0482	2452.90355	3	201.02	Glycosylation	FALSE	FALSE	1.55	121.76	HexNAc(2)Hex(5)Phospho(1)
FS1_14373_1	>sp|P01859|IGHG2_HUMAN Immunoglobulin heavy constant gamma 2 OS=Homo sapiens OX=9606 GN=IGHG2 PE=1 SV=3	EEQFN[+2059.735]STFR	EEQFNSTFR	51.0808	3216.24925	3	207.39	Glycosylation	FALSE	FALSE	2	84.32	HexNAc(4)Hex(5)Fuc(1)NeuAc(1)
FS1_14373_1	>sp|P01859|IGHG2_HUMAN Immunoglobulin heavy constant gamma 2 OS=Homo sapiens OX=9606 GN=IGHG2 PE=1 SV=3	EEQFN[+1768.640]STFR	EEQFNSTFR	44.9658	2925.15385	3	208.85	Glycosylation	FALSE	FALSE	2.47	114.25	HexNAc(4)Hex(5)Fuc(1)
FS1_14373_1	>sp|P01859|IGHG2_HUMAN Immunoglobulin heavy constant gamma 2 OS=Homo sapiens OX=9606 GN=IGHG2 PE=1 SV=3	EEQFN[+1444.534]STFR	EEQFNSTFR	45.6916	2601.04815	3	230.24	Glycosylation	FALSE	FALSE	2.9	103.94	HexNAc(4)Hex(3)Fuc(1)
FS1_14373_1	>sp|P01859|IGHG2_HUMAN Immunoglobulin heavy constant gamma 2 OS=Homo sapiens OX=9606 GN=IGHG2 PE=1 SV=3	EEQFN[+1460.529]STFR	EEQFNSTFR	45.413	2617.04315	3	256.49	Glycosylation	FALSE	FALSE	3.11	66.34	HexNAc(4)Hex(4)
FS1_14373_1	>sp|P01859|IGHG2_HUMAN Immunoglobulin heavy constant gamma 2 OS=Homo sapiens OX=9606 GN=IGHG2 PE=1 SV=3	EEQFN[+1298.476]STFR	EEQFNSTFR	46.0482	2454.99025	3	263.52	Glycosylation	FALSE	FALSE	4.48	144.2	HexNAc(4)Hex(3)
FS1_14373_1	>sp|P01859|IGHG2_HUMAN Immunoglobulin heavy constant gamma 2 OS=Homo sapiens OX=9606 GN=IGHG2 PE=1 SV=3	VVSVLTVVHQDWLNGK	VVSVLTVVHQDWLNGK	119.4156	1792.98295	3	399.46	None	FALSE	NA	9.03	399.46	NA
FS1_14373_1	>sp|P01859|IGHG2_HUMAN Immunoglobulin heavy constant gamma 2 OS=Homo sapiens OX=9606 GN=IGHG2 PE=1 SV=3	VVSVLTVVHQDWLNGKEYK	VVSVLTVVHQDWLNGKEYK	111.9081	2213.18385	4	625.32	None	FALSE	NA	12.15	625.32	NA
FS1_14373_1	>sp|P01859|IGHG2_HUMAN Immunoglobulin heavy constant gamma 2 OS=Homo sapiens OX=9606 GN=IGHG2 PE=1 SV=3	VVSVLTVVHQDWLNGK[+162.053]EYK	VVSVLTVVHQDWLNGKEYK	111.1796	2375.23675	4	877.58	Glycation	FALSE	NA	16.92	222.42	NA
[truncated: 136,695 more rows]
