# Supplementary material for: Cognitive decline in older adults with type 2 diabetes: Unraveling site-specific glycoproteomic alterations
Source: PLoS One. 2025 May 8;20(5):e0318916. doi: 10.1371/journal.pone.0318916 (PMC12061096; doi:10.1371/journal.pone.0318916)
Supplement: S7 File — (XLSX) [file pone.0318916.s007.xlsx]

## Sheet: Info
Summary statistics
The data presented in this file is the final output of the data processing.
Each row is a quantified glycopeptiform. Quantification is based on the MS1 XICs done using FlashLFQ
The details of m/z, retention time, Score ect. are from the highest scoring PSM of each glycopeptiform based on the Byonic search result.

## Sheet: T1
Peptide	Query #:z	Protein Rank	Glycans	Modification Type(s)	Observed m/z	z	Observed (M+H)	Calc. mass (M+H)	Off-by-x error	Mass error (ppm)	Starting position	Cleavage	Score	Delta	Delta Mod	|Log Prob|	# of unique peptides	Protein Name	Gene	Protein DB number	Comment	Scan #	Scan Time	sourceFile	fname	reducedSeq	Log2(ratio) Declined/non-declined	Fold change (decliner/non-dec)	p_value	ProteinGroups	TYPE	Decoy	Gdecoy	fdr	Intensity_FS1_14373_10_0	Intensity_FS1_14373_22_0	Intensity_FS1_14373_34_0	Intensity_FS1_14373_52_0	Intensity_FS1_14373_58_0	Intensity_FS1_14373_70_20210728223754_0	Intensity_FS1_14373_82_0	Intensity_FS1_MS_14373_16_05082021_0	Intensity_FS1_MS_14373_28_05082021_0	Intensity_FS1_MS_14373_4_05082021_0	Intensity_FS1_MS_14373_40_05082021_0	Intensity_FS1_MS_14373_46_05082021_0	Intensity_FS1_MS_14373_76_05082021_0	Intensity_FS1_MS_14373_88_04082021_0	Intensity_FS1_14373_1_2
K.AAC[+57.021]LLPK[+162.053].L	12173:2	1	Hex	C[+57], K[+162]	467.749	2	934.491	934.491	0	-0.1	199	Specific	261.52	116	116	5.12	199	>sp|P02768|ALBU_HUMAN Albumin OS=Homo sapiens OX=9606 GN=ALB PE=1 SV=2	ALBU	936	fs1_ms_14373_16_05082021.ScanId;v=1;d1=11123.11123.2	controllerType=0 controllerNumber=1 scan=11123	47.6737	FS1_MS_14373_16_05082021.raw_20231125_wGlyDecoy_noFDR/FS1_MS_14373_16_05082021.raw_20231125_wGlyDecoy_noFDR.xlsx	FS1_MS_14373_16_05082021	AAC[+57.021]LLPK[+162.053]	0.259258	1.19686	0.628766	>sp|P02768|ALBU_HUMAN Albumin OS=Homo sapiens OX=9606 GN=ALB PE=1 SV=2	Glycation	FALSE	FALSE	0.998821	20.7008	20.5794	19.1822	17.7401	19.0366	18.2447	17.8786	20.405	18.7074	19.3011	19.9748	21.0897	18.5023	18.7689	20.0858
K.AAC[+57.021]LLPK[+162.053]LDELR.D	28651:3	1	Hex	C[+57], K[+162]	520.948	3	1560.83	1560.83	0	-0.1	199	Specific	507.01	389.45	389.45	8.7	204	>sp|P02768|ALBU_HUMAN Albumin OS=Homo sapiens OX=9606 GN=ALB PE=1 SV=2	ALBU	936	fs1_14373_7.ScanId;v=1;d1=22938.22938.3	controllerType=0 controllerNumber=1 scan=22938	95.5193	FS1_14373_7.raw_20231225_wGlyDecoy_noFDR/FS1_14373_7.raw_20231225_wGlyDecoy_noFDR.xlsx	FS1_14373_7	AAC[+57.021]LLPK[+162.053]LDELR	0.243622	1.18396	0.693123	>sp|P02768|ALBU_HUMAN Albumin OS=Homo sapiens OX=9606 GN=ALB PE=1 SV=2	Glycation	FALSE	FALSE	0.998821	26.7503	27.1266	26.3265	24.4783	23.8078	22.9986	25.9283	26.2698	25.3878	23.5708	25.3481	26.4283	23.684	24.3419	25.2218
K.AAC[+57.021]LLPK[+162.053]LDELRDEGK.A	26249:4	1	Hex	C[+57], K[+162]	498.26	4	1990.02	1990.02	0	0.3	199	Specific	993.69	790.07	750.8	18.79	167	>sp|P02768|ALBU_HUMAN Albumin OS=Homo sapiens OX=9606 GN=ALB PE=1 SV=2	ALBU	936	fs1_14373_27.ScanId;v=1;d1=21122.21122.4	controllerType=0 controllerNumber=1 scan=21122	86.6115	FS1_14373_27.raw_20231127_wGlyDecoy_noFDR/FS1_14373_27.raw_20231127_wGlyDecoy_noFDR.xlsx	FS1_14373_27	AAC[+57.021]LLPK[+162.053]LDELRDEGK	-0.773196	-1.70905	0.164643	>sp|P02768|ALBU_HUMAN Albumin OS=Homo sapiens OX=9606 GN=ALB PE=1 SV=2	Glycation	FALSE	FALSE	0.998821	25.919	23.9787	25.203	26.6123	26.7959	26.0015	25.5659	26.7201	26.2876	26.7517	25.9001	25.9497	26.3784	26.703	25.2933
K.AADDTWEPFASGK[+162.053]TSESGELHGLTTEEEFVEGIYK.V	40435:4	34	Hex	K[+162]	998.957	4	3992.81	3992.81	0	-0.2	56	Specific	1057.59	1020.13	1020.13	21.29	17	>sp|P02766|TTHY_HUMAN Transthyretin OS=Homo sapiens OX=9606 GN=TTR PE=1 SV=1	TTHY	935	fs1_14373_7.ScanId;v=1;d1=31291.31291.4	controllerType=0 controllerNumber=1 scan=31291	127.203	FS1_14373_7.raw_20231225_wGlyDecoy_noFDR/FS1_14373_7.raw_20231225_wGlyDecoy_noFDR.xlsx	FS1_14373_7	AADDTWEPFASGK[+162.053]TSESGELHGLTTEEEFVEGIYK	0.063161	1.04475	0.852306	>sp|P02766|TTHY_HUMAN Transthyretin OS=Homo sapiens OX=9606 GN=TTR PE=1 SV=1	Glycation	FALSE	FALSE	0.998821	18.9554	19.1511	17.795	19.8075	18.5675	19.1709	19.1416	18.1638	18.6786	18.6212	16.7271	18.5064	18.3161	17.8629	18.8053
K.AAFTEC[+57.021]C[+57.021]QAADK[+162.053]AAC[+57.021]LLPK.L	26385:3	1	Hex	C[+57]*3, K[+162]	763.018	3	2287.04	2287.04	0	-0.4	187	Specific	422.46	422.46	248.99	9.17	193	>sp|P02768|ALBU_HUMAN Albumin OS=Homo sapiens OX=9606 GN=ALB PE=1 SV=2	ALBU	936	fs1_14373_10.ScanId;v=1;d1=21456.21456.3	controllerType=0 controllerNumber=1 scan=21456	88.1399	FS1_14373_10.raw_20231128_wGlyDecoy_noFDR/FS1_14373_10.raw_20231128_wGlyDecoy_noFDR.xlsx	FS1_14373_10	AAFTEC[+57.021]C[+57.021]QAADK[+162.053]AAC[+57.021]LLPK	-0.767418	-1.70222	0.0637213	>sp|P02768|ALBU_HUMAN Albumin OS=Homo sapiens OX=9606 GN=ALB PE=1 SV=2	Glycation	FALSE	FALSE	0.998821	26.787	26.8684	26.6747	27.0779	27.0288	26.7933	26.9061	27.6685	26.624	26.638	26.2088	27.278	26.6243	27.1318	24.6499
K.AAIPSALDTN[+2569.905]SSK.S	15695:4	111	HexNAc(5)Hex(6)NeuAc(2)	N[+2570]	961.896	4	3844.56	3844.56	0	-0.6	542	Specific	236.57	113.6	108.37	3.65	5	>sp|Q08380|LG3BP_HUMAN Galectin-3-binding protein OS=Homo sapiens OX=9606 GN=LGALS3BP PE=1 SV=1	LG3BP	2465	fs1_ms_14373_21_05082021.ScanId;v=1;d1=13694.13694.4	controllerType=0 controllerNumber=1 scan=13694	58.3001	FS1_MS_14373_21_05082021.raw_20231125_wGlyDecoy_noFDR/FS1_MS_14373_21_05082021.raw_20231125_wGlyDecoy_noFDR.xlsx	FS1_MS_14373_21_05082021	AAIPSALDTN[+2569.905]SSK	1.04419	2.06221	0.0261348	>sp|Q08380|LG3BP_HUMAN Galectin-3-binding protein OS=Homo sapiens OX=9606 GN=LGALS3BP PE=1 SV=1	Glycosylation	FALSE	FALSE	0.998821	15.9925	15.2967	15.7938	15.3856	16.4764	16.5556	15.0418	16.5429	17.1703	15.6995	18.0487	17.411	17.8217	17.5974	18.1718
K.AALAAFNAQNN[+1548.545]GSNFQLEEISR.A	33985:3	13	HexNAc(3)Hex(4)NeuAc(1)	N[+1549]	1305.24	3	3913.7	3913.7	0	-0.7	166	Specific	202.89	89.47	89.47	5.28	36	>sp|P02765|FETUA_HUMAN Alpha-2-HS-glycoprotein OS=Homo sapiens OX=9606 GN=AHSG PE=1 SV=2	FETUA	934	fs1_ms_14373_9_05082021.ScanId;v=1;d1=26918.26918.3	controllerType=0 controllerNumber=1 scan=26918	108.609	FS1_MS_14373_9_05082021.raw_20231225_wGlyDecoy_noFDR/FS1_MS_14373_9_05082021.raw_20231225_wGlyDecoy_noFDR.xlsx	FS1_MS_14373_9_05082021	AALAAFNAQNN[+1548.545]GSNFQLEEISR	0.0999038	1.0717	0.718155	>sp|P02765|FETUA_HUMAN Alpha-2-HS-glycoprotein OS=Homo sapiens OX=9606 GN=AHSG PE=1 SV=2	Glycosylation	FALSE	FALSE	0.998821	19.3645	18.7394	18.5652	18.5141	19.395	19.1786	18.8621	18.9563	20.0352	20.0614	19.4423	19.0656	19.8456	18.0928	19.0196
K.AALAAFNAQNN[+1913.677]GSNFQLEEISR.A	33169:4	14	HexNAc(4)Hex(5)NeuAc(1)	N[+1914]	1070.46	4	4278.82	4278.83	0	-1.8	166	Specific	1099.92	928.16	254.31	20.67	37	>sp|P02765|FETUA_HUMAN Alpha-2-HS-glycoprotein OS=Homo sapiens OX=9606 GN=AHSG PE=1 SV=2	FETUA	934	fs1_ms_14373_16_05082021.ScanId;v=1;d1=27012.27012.4	controllerType=0 controllerNumber=1 scan=27012	108.677	FS1_MS_14373_16_05082021.raw_20231125_wGlyDecoy_noFDR/FS1_MS_14373_16_05082021.raw_20231125_wGlyDecoy_noFDR.xlsx	FS1_MS_14373_16_05082021	AALAAFNAQNN[+1913.677]GSNFQLEEISR	0.0710506	1.05048	0.845252	>sp|P02765|FETUA_HUMAN Alpha-2-HS-glycoprotein OS=Homo sapiens OX=9606 GN=AHSG PE=1 SV=2	Glycosylation	FALSE	FALSE	0.998821	20.5774	19.8165	19.8512	19.2065	20.1483	17.7304	20.0318	20.312	20.3374	21.0772	20.6982	19.7113	20.0274	19.7017	20.382
K.AALAAFNAQNN[+2059.735]GSNFQLEEISR.A	32334:4	13	HexNAc(4)Hex(5)Fuc(1)NeuAc(1)	N[+2060]	1106.73	4	4423.89	4424.89	-1	0.3	166	Specific	500.24	412.95	412.95	9.16	30	>sp|P02765|FETUA_HUMAN Alpha-2-HS-glycoprotein OS=Homo sapiens OX=9606 GN=AHSG PE=1 SV=2	FETUA	934	fs1_14373_58.ScanId;v=1;d1=25440.25440.4	controllerType=0 controllerNumber=1 scan=25440	103.107	FS1_14373_58.raw_20231126_wGlyDecoy_noFDR/FS1_14373_58.raw_20231126_wGlyDecoy_noFDR.xlsx	FS1_14373_58	AALAAFNAQNN[+2059.735]GSNFQLEEISR	0.487938	1.40244	0.420545	>sp|P02765|FETUA_HUMAN Alpha-2-HS-glycoprotein OS=Homo sapiens OX=9606 GN=AHSG PE=1 SV=2	Glycosylation	FALSE	FALSE	0.998821	18.0384	15.2247	19.2571	16.4837	18.7613	17.1861	16.6239	16.7021	17.4839	16.4016	18.6647	16.8484	17.3268	16.7738	17.6167
K.AALAAFNAQNN[+2204.772]GSNFQLEEISR.A	34392:4	15	HexNAc(4)Hex(5)NeuAc(2)	N[+2205]	1143.24	4	4569.92	4569.93	0	-0.3	166	Specific	930.51	700.71	246.05	17.25	33	>sp|P02765|FETUA_HUMAN Alpha-2-HS-glycoprotein OS=Homo sapiens OX=9606 GN=AHSG PE=1 SV=2	FETUA	934	fs1_14373_82.ScanId;v=1;d1=26921.26921.4	controllerType=0 controllerNumber=1 scan=26921	109.81	FS1_14373_82.raw_20231126_wGlyDecoy_noFDR/FS1_14373_82.raw_20231126_wGlyDecoy_noFDR.xlsx	FS1_14373_82	AALAAFNAQNN[+2204.772]GSNFQLEEISR	-0.0239406	-1.01673	0.927494	>sp|P02765|FETUA_HUMAN Alpha-2-HS-glycoprotein OS=Homo sapiens OX=9606 GN=AHSG PE=1 SV=2	Glycosylation	FALSE	FALSE	0.998821	26.2888	25.2235	25.6159	25.2757	26.6653	25.735	25.9707	26.1795	26.8394	26.7684	26.5728	25.7524	26.0791	25.7086	26.116
K.AALAAFNAQNN[+2350.830]GSNFQLEEISR.A	33247:4	16	HexNAc(4)Hex(5)Fuc(1)NeuAc(2)	N[+2351]	1179.75	4	4715.97	4715.98	0	-2	166	Specific	868.65	719.71	719.71	17.05	36	>sp|P02765|FETUA_HUMAN Alpha-2-HS-glycoprotein OS=Homo sapiens OX=9606 GN=AHSG PE=1 SV=2	FETUA	934	fs1_ms_14373_46_05082021.ScanId;v=1;d1=26727.26727.4	controllerType=0 controllerNumber=1 scan=26727	107.583	FS1_MS_14373_46_05082021.raw_20231124_wGlyDecoy_noFDR/FS1_MS_14373_46_05082021.raw_20231124_wGlyDecoy_noFDR.xlsx	FS1_MS_14373_46_05082021	AALAAFNAQNN[+2350.830]GSNFQLEEISR	0.194188	1.14408	0.405081	>sp|P02765|FETUA_HUMAN Alpha-2-HS-glycoprotein OS=Homo sapiens OX=9606 GN=AHSG PE=1 SV=2	Glycosylation	FALSE	FALSE	0.998821	23.5925	22.8363	23.3596	22.6036	23.2605	22.9803	23.4647	22.9617	24.1111	23.1483	24.2962	23.2638	23.7068	23.0955	23.7312
K.AALAAFNAQNN[+2496.888]GSNFQLEEISR.A	33651:4	15	HexNAc(4)Hex(5)Fuc(2)NeuAc(2)	N[+2497]	1216.26	4	4862.04	4862.04	0	-1	166	Specific	453.35	327.55	327.55	7.75	30	>sp|P02765|FETUA_HUMAN Alpha-2-HS-glycoprotein OS=Homo sapiens OX=9606 GN=AHSG PE=1 SV=2	FETUA	934	fs1_14373_22.ScanId;v=1;d1=26585.26585.4	controllerType=0 controllerNumber=1 scan=26585	108.419	FS1_14373_22.raw_20231127_wGlyDecoy_noFDR/FS1_14373_22.raw_20231127_wGlyDecoy_noFDR.xlsx	FS1_14373_22	AALAAFNAQNN[+2496.888]GSNFQLEEISR	1.49812	2.82474	0.142266	>sp|P02765|FETUA_HUMAN Alpha-2-HS-glycoprotein OS=Homo sapiens OX=9606 GN=AHSG PE=1 SV=2	Glycosylation	FALSE	FALSE	0.998821	17.1439	19.0646	19.0933	16.7705	13.6793	11.9845	18.7097	16.8067	18.4077	15.7172	19.7044	18.8426	19.3142	18.87	18.5147
K.AALAAFNAQNN[+2569.905]GSNFQLEEISR.A	33290:4	15	HexNAc(5)Hex(6)NeuAc(2)	N[+2570]	1234.27	4	4934.06	4935.06	-1	1.7	166	Specific	464.62	350.44	350.44	6.37	32	>sp|P02765|FETUA_HUMAN Alpha-2-HS-glycoprotein OS=Homo sapiens OX=9606 GN=AHSG PE=1 SV=2	FETUA	934	fs1_ms_14373_28_05082021.ScanId;v=1;d1=26706.26706.4	controllerType=0 controllerNumber=1 scan=26706	107.962	FS1_MS_14373_28_05082021.raw_20231125_wGlyDecoy_noFDR/FS1_MS_14373_28_05082021.raw_20231125_wGlyDecoy_noFDR.xlsx	FS1_MS_14373_28_05082021	AALAAFNAQNN[+2569.905]GSNFQLEEISR	-0.212807	-1.15894	0.718277	>sp|P02765|FETUA_HUMAN Alpha-2-HS-glycoprotein OS=Homo sapiens OX=9606 GN=AHSG PE=1 SV=2	Glycosylation	FALSE	FALSE	0.998821	19.386	15.8676	16.8224	18.1231	18.483	19.0261	18.192	20.0046	19.8574	19.5308	19.2285	18.7413	18.3525	17.5498	18.8783
K.AALAAFNAQNN[+2570.925]GSNFQLEEISR.A	33454:4	17	HexNAc(5)Hex(6)Fuc(2)NeuAc(1)	N[+2571]	1234.52	4	4935.06	4936.08	-1	-3	166	Specific	215.8	121.47	25.63	4.39	33	>sp|P02765|FETUA_HUMAN Alpha-2-HS-glycoprotein OS=Homo sapiens OX=9606 GN=AHSG PE=1 SV=2	FETUA	934	fs1_ms_14373_13_05082021.ScanId;v=1;d1=26795.26795.4	controllerType=0 controllerNumber=1 scan=26795	108.215	FS1_MS_14373_13_05082021.raw_20231125_wGlyDecoy_noFDR/FS1_MS_14373_13_05082021.raw_20231125_wGlyDecoy_noFDR.xlsx	FS1_MS_14373_13_05082021	AALAAFNAQNN[+2570.925]GSNFQLEEISR	1.22356	2.33522	0.226531	>sp|P02765|FETUA_HUMAN Alpha-2-HS-glycoprotein OS=Homo sapiens OX=9606 GN=AHSG PE=1 SV=2	Glycosylation	FALSE	FALSE	0.998821	17.3087	15.7717	16.2854	14.282	18.2221	12.4732	13.7407	17.477	13.591	14.1301	18.4324	16.11	16.9344	18.3026	18.9059
K.AALAAFNAQNN[+2715.963]GSNFQLEEISR.A	33228:4	17	HexNAc(5)Hex(6)Fuc(1)NeuAc(2)	N[+2716]	1271.04	4	5081.12	5081.12	0	1.2	166	Specific	392.51	275.22	39.52	6.35	33	>sp|P02765|FETUA_HUMAN Alpha-2-HS-glycoprotein OS=Homo sapiens OX=9606 GN=AHSG PE=1 SV=2	FETUA	934	fs1_ms_14373_13_05082021.ScanId;v=1;d1=26641.26641.4	controllerType=0 controllerNumber=1 scan=26641	107.643	FS1_MS_14373_13_05082021.raw_20231125_wGlyDecoy_noFDR/FS1_MS_14373_13_05082021.raw_20231125_wGlyDecoy_noFDR.xlsx	FS1_MS_14373_13_05082021	AALAAFNAQNN[+2715.963]GSNFQLEEISR	1.15098	2.22065	0.0485291	>sp|P02765|FETUA_HUMAN Alpha-2-HS-glycoprotein OS=Homo sapiens OX=9606 GN=AHSG PE=1 SV=2	Glycosylation	FALSE	FALSE	0.998821	20.1853	19.7095	18.2111	19.9863	22.1461	19.5523	20.9475	18.3041	20.3936	19.3169	19.3547	21.5136	19.9313	20.4392	21.066
K.AALAAFNAQNN[+2716.983]GSNFQLEEISR.A	33430:4	13	HexNAc(5)Hex(6)Fuc(3)NeuAc(1)	N[+2717]	1271.03	4	5081.12	5082.14	-1	-3.2	166	Specific	287.84	159.58	0.67	7.08	36	>sp|P02765|FETUA_HUMAN Alpha-2-HS-glycoprotein OS=Homo sapiens OX=9606 GN=AHSG PE=1 SV=2	FETUA	934	fs1_ms_14373_9_05082021.ScanId;v=1;d1=26539.26539.4	controllerType=0 controllerNumber=1 scan=26539	107.219	FS1_MS_14373_9_05082021.raw_20231225_wGlyDecoy_noFDR/FS1_MS_14373_9_05082021.raw_20231225_wGlyDecoy_noFDR.xlsx	FS1_MS_14373_9_05082021	AALAAFNAQNN[+2716.983]GSNFQLEEISR	-0.497487	-1.41175	0.588517	>sp|P02765|FETUA_HUMAN Alpha-2-HS-glycoprotein OS=Homo sapiens OX=9606 GN=AHSG PE=1 SV=2	Glycosylation	FALSE	FALSE	0.998821	18.9235	21.3761	17.5637	22.0023	17.8342	19.9969	17.3805	18.8509	18.9381	22.5213	19.4602	18.5459	19.2844	18.6258	21.6031
K.AALAAFNAQNN[+2861.000]GSNFQLEEISR.A	37932:4	11	HexNAc(5)Hex(6)NeuAc(3)	N[+2861]	1307.29	4	5226.15	5226.15	0	-0.3	166	Specific	602.41	467.49	59.39	11.7	25	>sp|P02765|FETUA_HUMAN Alpha-2-HS-glycoprotein OS=Homo sapiens OX=9606 GN=AHSG PE=1 SV=2	FETUA	934	fs1_14373_87_20210729105044.ScanId;v=1;d1=28796.28796.4	controllerType=0 controllerNumber=1 scan=28796	115.119	FS1_14373_87_20210729105044.raw_20231125_wGlyDecoy_noFDR/FS1_14373_87_20210729105044.raw_20231125_wGlyDecoy_noFDR.xlsx	FS1_14373_87_20210729105044	AALAAFNAQNN[+2861.000]GSNFQLEEISR	0.249297	1.18863	0.475454	>sp|P02765|FETUA_HUMAN Alpha-2-HS-glycoprotein OS=Homo sapiens OX=9606 GN=AHSG PE=1 SV=2	Glycosylation	FALSE	FALSE	0.998821	22.5135	20.2693	21.5422	21.6476	22.144	22.4295	21.6215	21.8277	22.4152	22.2039	23.2276	21.8999	21.9349	21.0956	22.745
K.AALAAFNAQNN[+2862.021]GSNFQLEEISR.A	38077:4	11	HexNAc(5)Hex(6)Fuc(2)NeuAc(2)	N[+2862]	1307.29	4	5226.16	5227.17	-1	-2.5	166	Specific	443.56	293.42	8.07	7.01	25	>sp|P02765|FETUA_HUMAN Alpha-2-HS-glycoprotein OS=Homo sapiens OX=9606 GN=AHSG PE=1 SV=2	FETUA	934	fs1_14373_87_20210729105044.ScanId;v=1;d1=28886.28886.6	controllerType=0 controllerNumber=1 scan=28886	115.451	FS1_14373_87_20210729105044.raw_20231125_wGlyDecoy_noFDR/FS1_14373_87_20210729105044.raw_20231125_wGlyDecoy_noFDR.xlsx	FS1_14373_87_20210729105044	AALAAFNAQNN[+2862.021]GSNFQLEEISR	-0.297551	-1.22906	0.610352	>sp|P02765|FETUA_HUMAN Alpha-2-HS-glycoprotein OS=Homo sapiens OX=9606 GN=AHSG PE=1 SV=2	Glycosylation	FALSE	FALSE	0.998821	18.7634	17.8947	18.7041	18.1371	18.1704	19.6974	17.568	18.4184	18.877	15.9032	19.745	18.4209	18.3032	16.2228	18.5464
K.AALAAFNAQNN[+3007.058]GSNFQLEEISR.A	36478:4	12	HexNAc(5)Hex(6)Fuc(1)NeuAc(3)	N[+3007]	1343.56	4	5371.21	5372.21	-1	0.2	166	Specific	602.05	475.2	475.2	12.08	30	>sp|P02765|FETUA_HUMAN Alpha-2-HS-glycoprotein OS=Homo sapiens OX=9606 GN=AHSG PE=1 SV=2	FETUA	934	fs1_ms_14373_81_05082021.ScanId;v=1;d1=28762.28762.4	controllerType=0 controllerNumber=1 scan=28762	114.753	FS1_MS_14373_81_05082021.raw_20231123_wGlyDecoy_noFDR/FS1_MS_14373_81_05082021.raw_20231123_wGlyDecoy_noFDR.xlsx	FS1_MS_14373_81_05082021	AALAAFNAQNN[+3007.058]GSNFQLEEISR	0.373918	1.29587	0.282365	>sp|P02765|FETUA_HUMAN Alpha-2-HS-glycoprotein OS=Homo sapiens OX=9606 GN=AHSG PE=1 SV=2	Glycosylation	FALSE	FALSE	0.998821	21.9203	21.8118	21.9498	20.9564	23.0157	20.8649	21.3285	22.0556	22.5278	22.3625	23.1528	22.4529	22.5877	21.1237	22.1998
K.AALAAFNAQNN[+3008.078]GSNFQLEEISR.A	35765:4	12	HexNAc(5)Hex(6)Fuc(3)NeuAc(2)	N[+3008]	1343.8	4	5372.2	5373.23	-1	-5.6	166	Specific	447.41	365.81	8.09	7.68	37	>sp|P02765|FETUA_HUMAN Alpha-2-HS-glycoprotein OS=Homo sapiens OX=9606 GN=AHSG PE=1 SV=2	FETUA	934	fs1_ms_14373_40_05082021.ScanId;v=1;d1=28645.28645.4	controllerType=0 controllerNumber=1 scan=28645	114.905	FS1_MS_14373_40_05082021.raw_20231124_wGlyDecoy_noFDR/FS1_MS_14373_40_05082021.raw_20231124_wGlyDecoy_noFDR.xlsx	FS1_MS_14373_40_05082021	AALAAFNAQNN[+3008.078]GSNFQLEEISR	0.0407693	1.02866	0.957979	>sp|P02765|FETUA_HUMAN Alpha-2-HS-glycoprotein OS=Homo sapiens OX=9606 GN=AHSG PE=1 SV=2	Glycosylation	FALSE	FALSE	0.998821	18.6464	17.7845	18.7121	13.9484	19.0077	17.3215	17.5686	16.7792	17.8081	18.1859	19.0207	18.0061	18.2247	19.4321	17.7488
K.AALAAFNAQNN[+3153.116]GSNFQLEEISR.A	35541:4	16	HexNAc(5)Hex(6)Fuc(2)NeuAc(3)	N[+3153]	1380.07	4	5517.26	5518.27	-1	-1.9	166	Specific	502.13	401.8	401.8	9.52	36	>sp|P02765|FETUA_HUMAN Alpha-2-HS-glycoprotein OS=Homo sapiens OX=9606 GN=AHSG PE=1 SV=2	FETUA	934	fs1_ms_14373_46_05082021.ScanId;v=1;d1=28488.28488.4	controllerType=0 controllerNumber=1 scan=28488	114.095	FS1_MS_14373_46_05082021.raw_20231124_wGlyDecoy_noFDR/FS1_MS_14373_46_05082021.raw_20231124_wGlyDecoy_noFDR.xlsx	FS1_MS_14373_46_05082021	AALAAFNAQNN[+3153.116]GSNFQLEEISR	0.52347	1.43741	0.146921	>sp|P02765|FETUA_HUMAN Alpha-2-HS-glycoprotein OS=Homo sapiens OX=9606 GN=AHSG PE=1 SV=2	Glycosylation	FALSE	FALSE	0.998821	18.7733	19.1458	19.1188	17.8183	19.8037	17.4073	18.3536	18.9358	19.4547	18.7296	20.1679	19.4862	19.9082	18.1999	19.3629
R.AALGK[+162.053]LPQQANDYLNSFNWER.Q	37297:3	8	Hex	K[+162]	866.426	3	2597.26	2597.26	0	0.4	2113	Specific	251.51	251.51	251.51	8.31	141	>sp|P04114|APOB_HUMAN Apolipoprotein B-100 OS=Homo sapiens OX=9606 GN=APOB PE=1 SV=2	APOB	964	fs1_14373_52.ScanId;v=1;d1=29073.29073.3	controllerType=0 controllerNumber=1 scan=29073	116.63	FS1_14373_52.raw_20231126_wGlyDecoy_noFDR/FS1_14373_52.raw_20231126_wGlyDecoy_noFDR.xlsx	FS1_14373_52	AALGK[+162.053]LPQQANDYLNSFNWER	0.142933	1.10415	0.517146	>sp|P04114|APOB_HUMAN Apolipoprotein B-100 OS=Homo sapiens OX=9606 GN=APOB PE=1 SV=2	Glycation	FALSE	FALSE	0.998821	16.2071	15.9541	16.1727	17.4457	16.075	16.7989	15.7141	16.5622	16.9643	16.3307	15.7103	15.8683	16.1042	16.2526	16.0567
K.AAPSVTLFPPSSEELQANK[+162.053]ATLVC[+57.021]LISDFYPGAVTVAWK.A	51753:4	22	Hex	C[+57], K[+162]	1085.81	4	4340.2	4340.2	0	-0.1	5	Specific	286.26	286.26	286.26	7.48	17	>sp|P0DOY3|IGLC3_HUMAN Immunoglobulin lambda constant 3 OS=Homo sapiens OX=9606 GN=IGLC3 PE=1 SV=1	IGLC3	1224	fs1_14373_7.ScanId;v=1;d1=38977.38977.4	controllerType=0 controllerNumber=1 scan=38977	154.996	FS1_14373_7.raw_20231225_wGlyDecoy_noFDR/FS1_14373_7.raw_20231225_wGlyDecoy_noFDR.xlsx	FS1_14373_7	AAPSVTLFPPSSEELQANK[+162.053]ATLVC[+57.021]LISDFYPGAVTVAWK	-0.1544	-1.11296	0.840361	>sp|P0DOY3|IGLC3_HUMAN Immunoglobulin lambda constant 3 OS=Homo sapiens OX=9606 GN=IGLC3 PE=1 SV=1	Glycation	FALSE	FALSE	0.998821	17.563	18.0431	16.4497	16.9487	14.8631	15.1625	16.8761	16.8537	13.4854	15.4989	14.5556	12.5879	15.9473	16.1433	16.0373
K.AASEKDYN[+2034.660]LTK.V	12576:4	184	HexNAc(5)Hex(4)NeuAc(1)Sulfo(1)	N[+2035]	819.327	4	3274.28	3274.28	0	0.8	2022	Specific	229.05	22.5	22.5	1.56	63	>sp|Q12955|ANK3_HUMAN Ankyrin-3 OS=Homo sapiens OX=9606 GN=ANK3 PE=1 SV=3	ANK3	2518	fs1_14373_52.ScanId;v=1;d1=11256.11256.4	controllerType=0 controllerNumber=1 scan=11256	48.8484	FS1_14373_52.raw_20231126_wGlyDecoy_noFDR/FS1_14373_52.raw_20231126_wGlyDecoy_noFDR.xlsx	FS1_14373_52	AASEKDYN[+2034.660]LTK	-0.49415	-1.40849	0.655242	>sp|Q12955|ANK3_HUMAN Ankyrin-3 OS=Homo sapiens OX=9606 GN=ANK3 PE=1 SV=3	Glycosylation	FALSE	FALSE	0.998821	22.7022	14.8285	21.0549	21.4061	21.6448	22.4179	21.4882	21.3097	21.2686	21.1962	21.1386	22.08	22.8073	21.3826	22.2225
K.AASGTTGTYQEWK[+162.053]DK.A	09057:3	9	Hex	K[+162]	602.28	3	1804.82	1804.82	0	0.7	4133	Specific	248.56	177.56	39.43	5.84	133	>sp|P04114|APOB_HUMAN Apolipoprotein B-100 OS=Homo sapiens OX=9606 GN=APOB PE=1 SV=2	APOB	964	fs1_ms_14373_79_05082021.ScanId;v=1;d1=8584.8584.3	controllerType=0 controllerNumber=1 scan=8584	37.8836	FS1_MS_14373_79_05082021.raw_20231123_wGlyDecoy_noFDR/FS1_MS_14373_79_05082021.raw_20231123_wGlyDecoy_noFDR.xlsx	FS1_MS_14373_79_05082021	AASGTTGTYQEWK[+162.053]DK	0.270463	1.2062	0.303121	>sp|P04114|APOB_HUMAN Apolipoprotein B-100 OS=Homo sapiens OX=9606 GN=APOB PE=1 SV=2	Glycation	FALSE	FALSE	0.998821	15.8435	16.3588	15.8571	16.9203	16.0965	17.5261	16.3456	16.2058	16.6364	16.3926	15.3654	16.1339	16.2917	16.0899	16.9727
K.AATGEC[+57.021]TATVGK[+162.053]R.S	02005:3	12	Hex	C[+57], K[+162]	495.241	3	1483.71	1483.71	0	1.2	102	Specific	461.07	347.29	347.29	7.03	51	>sp|P01042|KNG1_HUMAN Kininogen-1 OS=Homo sapiens OX=9606 GN=KNG1 PE=1 SV=2	KNG1	826	fs1_14373_70_20210728223754.ScanId;v=1;d1=3341.3341.3	controllerType=0 controllerNumber=1 scan=3341	18.2829	FS1_14373_70_20210728223754.raw_20231126_wGlyDecoy_noFDR/FS1_14373_70_20210728223754.raw_20231126_wGlyDecoy_noFDR.xlsx	FS1_14373_70_20210728223754	AATGEC[+57.021]TATVGK[+162.053]R	0.0934768	1.06694	0.680064	>sp|P01042|KNG1_HUMAN Kininogen-1 OS=Homo sapiens OX=9606 GN=KNG1 PE=1 SV=2	Glycation	FALSE	FALSE	0.998821	20.3292	20.3426	20.5551	21.1122	20.3763	21.0723	20.7644	20.8619	20.8896	20.7644	20.2404	21.3297	20.6989	20.5589	20.4946
R.AATPAAVTC[+57.021]QLSNWSEWTDC[+57.021]FPC[+57.021]QDK[+162.053]K.Y	34234:4	70	Hex	C[+57]*3, K[+162]	834.117	4	3333.45	3333.45	0	-0.8	31	Specific	372.08	297.45	85.27	7.44	6	>sp|P07357|CO8A_HUMAN Complement component C8 alpha chain OS=Homo sapiens OX=9606 GN=C8A PE=1 SV=2	CO8A	1085	fs1_ms_14373_6_05082021.ScanId;v=1;d1=27291.27291.4	controllerType=0 controllerNumber=1 scan=27291	110.395	FS1_MS_14373_6_05082021.raw_20231125_wGlyDecoy_noFDR/FS1_MS_14373_6_05082021.raw_20231125_wGlyDecoy_noFDR.xlsx	FS1_MS_14373_6_05082021	AATPAAVTC[+57.021]QLSNWSEWTDC[+57.021]FPC[+57.021]QDK[+162.053]K	-0.167746	-1.1233	0.753525	>sp|P07357|CO8A_HUMAN Complement component C8 alpha chain OS=Homo sapiens OX=9606 GN=C8A PE=1 SV=2	Glycation	FALSE	FALSE	0.998821	21.0972	20.731	20.905	20.0446	21.8179	20.8567	21.0775	20.1168	21.1038	20.8576	18.8375	21.3476	19.1674	20.988	17.4825
K.AAWGK[+162.053]VGAHAGEYGAEALER.M	19316:4	44	Hex	K[+162]	552.019	4	2205.06	2205.06	0	-0.7	13	Specific	696.6	607.12	607.12	13.84	9	>sp|P69905|HBA_HUMAN Hemoglobin subunit alpha OS=Homo sapiens OX=9606 GN=HBA1 PE=1 SV=2	HBA	2296	fs1_ms_14373_16_05082021.ScanId;v=1;d1=16704.16704.4	controllerType=0 controllerNumber=1 scan=16704	69.4399	FS1_MS_14373_16_05082021.raw_20231125_wGlyDecoy_noFDR/FS1_MS_14373_16_05082021.raw_20231125_wGlyDecoy_noFDR.xlsx	FS1_MS_14373_16_05082021	AAWGK[+162.053]VGAHAGEYGAEALER	0.0868784	1.06207	0.91075	>sp|P69905|HBA_HUMAN Hemoglobin subunit alpha OS=Homo sapiens OX=9606 GN=HBA1 PE=1 SV=2	Glycation	FALSE	FALSE	0.998821	16.3338	16.9747	17.6343	18.3913	15.9681	18.2092	17.1683	18.0518	14.2301	17.6096	14.5142	16.9438	13.2227	15.4185	18.1305
K.AC[+57.021]EPGVDYVYK[+162.053]TR.L	15069:3	6	Hex	C[+57], K[+162]	573.935	3	1719.79	1719.79	0	-0.2	1536	Specific	329.48	251.19	251.19	6.55	122	>sp|P01024|CO3_HUMAN Complement C3 OS=Homo sapiens OX=9606 GN=C3 PE=1 SV=2	CO3	819	fs1_ms_14373_79_05082021.ScanId;v=1;d1=13243.13243.3	controllerType=0 controllerNumber=1 scan=13243	56.1029	FS1_MS_14373_79_05082021.raw_20231123_wGlyDecoy_noFDR/FS1_MS_14373_79_05082021.raw_20231123_wGlyDecoy_noFDR.xlsx	FS1_MS_14373_79_05082021	AC[+57.021]EPGVDYVYK[+162.053]TR	-0.170524	-1.12547	0.510981	>sp|P01024|CO3_HUMAN Complement C3 OS=Homo sapiens OX=9606 GN=C3 PE=1 SV=2	Glycation	FALSE	FALSE	0.998821	20.4865	20.7858	21.4463	22.2292	21.1817	21.5445	21.6917	21.1516	21.3744	21.5082	20.8377	22.024	21.5183	20.6186	20.9668
K.ADDK[+162.053]ETC[+57.021]FAEEGK.K	05890:3	1	Hex	C[+57], K[+162]	554.566	3	1661.68	1661.68	0	-0.1	585	Specific	386.22	300.3	300.3	7.02	191	>sp|P02768|ALBU_HUMAN Albumin OS=Homo sapiens OX=9606 GN=ALB PE=1 SV=2	ALBU	936	fs1_ms_14373_88_04082021.ScanId;v=1;d1=6109.6109.3	controllerType=0 controllerNumber=1 scan=6109	28.2001	FS1_MS_14373_88_04082021.raw_20231123_wGlyDecoy_noFDR/FS1_MS_14373_88_04082021.raw_20231123_wGlyDecoy_noFDR.xlsx	FS1_MS_14373_88_04082021	ADDK[+162.053]ETC[+57.021]FAEEGK	-0.0410231	-1.02884	0.902249	>sp|P02768|ALBU_HUMAN Albumin OS=Homo sapiens OX=9606 GN=ALB PE=1 SV=2	Glycation	FALSE	FALSE	0.998821	20.1625	21.7296	20.1564	20.7143	20.5232	21.1303	21.2364	21.4375	20.4571	20.6126	19.7794	21.7242	20.1864	20.5445	21.4745
K.ADGESC[+57.021]SASMMYQEGK[+162.053]FR.Y	16954:3	31	Hex	C[+57], K[+162]	739.302	3	2215.89	2215.89	0	-1	274	Specific	266.74	241.29	241.29	7.18	46	>sp|P01008|ANT3_HUMAN Antithrombin-III OS=Homo sapiens OX=9606 GN=SERPINC1 PE=1 SV=1	ANT3	814	fs1_ms_14373_16_05082021.ScanId;v=1;d1=14818.14818.3	controllerType=0 controllerNumber=1 scan=14818	62.049	FS1_MS_14373_16_05082021.raw_20231125_wGlyDecoy_noFDR/FS1_MS_14373_16_05082021.raw_20231125_wGlyDecoy_noFDR.xlsx	FS1_MS_14373_16_05082021	ADGESC[+57.021]SASMMYQEGK[+162.053]FR	0.455371	1.37114	0.535149	>sp|P01008|ANT3_HUMAN Antithrombin-III OS=Homo sapiens OX=9606 GN=SERPINC1 PE=1 SV=1	Glycation	FALSE	FALSE	0.998821	19.8879	19.5719	21.2	20.1029	19.7071	20.3006	19.317	19.8242	20.245	20.3009	14.1284	20.2895	20.4399	19.6524	20.1033
K.ADGLAVIGVLMK[+162.053]VGEANPK.L	45766:3	77	Hex	K[+162]	682.038	3	2044.1	2044.1	0	-0.4	139	Specific	292.21	292.21	200.26	8.26	5	>sp|P00915|CAH1_HUMAN Carbonic anhydrase 1 OS=Homo sapiens OX=9606 GN=CA1 PE=1 SV=2	CAH1	809	fs1_ms_14373_78_05082021.ScanId;v=1;d1=35089.35089.3	controllerType=0 controllerNumber=1 scan=35089	138.336	FS1_MS_14373_78_05082021.raw_20231124_wGlyDecoy_noFDR/FS1_MS_14373_78_05082021.raw_20231124_wGlyDecoy_noFDR.xlsx	FS1_MS_14373_78_05082021	ADGLAVIGVLMK[+162.053]VGEANPK	0.519615	1.43357	0.453094	>sp|P00915|CAH1_HUMAN Carbonic anhydrase 1 OS=Homo sapiens OX=9606 GN=CA1 PE=1 SV=2	Glycation	FALSE	FALSE	0.998821	14.7136	17.9106	15.386	15.9003	14.8615	15.2197	16.5019	17.5925	14.791	17.123	14.1392	16.1618	15.5729	14.3636	17.0813
K.ADGSPVK[+162.053]VGVETTKPSK.Q	08873:4	50	Hex	K[+162]	466.249	4	1861.97	1861.98	0	-0.4	44	Specific	779.96	669.39	507.42	14.99	5	>sp|A0M8Q6|IGLC7_HUMAN Immunoglobulin lambda constant 7 OS=Homo sapiens OX=9606 GN=IGLC7 PE=1 SV=3	IGLC7	65	fs1_ms_14373_13_05082021.ScanId;v=1;d1=8426.8426.4	controllerType=0 controllerNumber=1 scan=8426	37.4124	FS1_MS_14373_13_05082021.raw_20231125_wGlyDecoy_noFDR/FS1_MS_14373_13_05082021.raw_20231125_wGlyDecoy_noFDR.xlsx	FS1_MS_14373_13_05082021	ADGSPVK[+162.053]VGVETTKPSK	0.265142	1.20175	0.676128	>sp|A0M8Q6|IGLC7_HUMAN Immunoglobulin lambda constant 7 OS=Homo sapiens OX=9606 GN=IGLC7 PE=1 SV=3	Glycation	FALSE	FALSE	0.998821	20.4109	18.624	16.6169	16.7726	18.4646	15.5797	16.4581	17.8138	16.7607	19.5915	15.4252	17.5971	17.8941	17.233	17.4713
R.ADGTVNQIEGEATPVN[+1257.449]LTEPAKLEVK.F	28666:4	21	HexNAc(3)Hex(4)	N[+1257]	995.97	4	3980.86	3980.86	0	-0.5	83	Specific	559.08	423.87	55.16	9.59	27	>sp|P05090|APOD_HUMAN Apolipoprotein D OS=Homo sapiens OX=9606 GN=APOD PE=1 SV=1	APOD	1002	fs1_14373_15.ScanId;v=1;d1=22993.22993.4	controllerType=0 controllerNumber=1 scan=22993	94.2363	FS1_14373_15.raw_20231128_wGlyDecoy_noFDR/FS1_14373_15.raw_20231128_wGlyDecoy_noFDR.xlsx	FS1_14373_15	ADGTVNQIEGEATPVN[+1257.449]LTEPAKLEVK	0.295882	1.22764	0.597079	>sp|P05090|APOD_HUMAN Apolipoprotein D OS=Homo sapiens OX=9606 GN=APOD PE=1 SV=1	Glycosylation	FALSE	FALSE	0.998821	17.6188	14.7339	18.2613	18.2775	19.1462	17.6891	17.2569	17.7128	15.2409	18.2158	17.9742	17.6027	18.1536	18.1031	17.9326
R.ADGTVNQIEGEATPVN[+1403.507]LTEPAKLEVK.F	28605:4	35	HexNAc(3)Hex(4)Fuc(1)	N[+1404]	1032.48	4	4126.91	4126.92	0	-2.1	83	Specific	690.51	573.03	114.92	11.82	20	>sp|P05090|APOD_HUMAN Apolipoprotein D OS=Homo sapiens OX=9606 GN=APOD PE=1 SV=1	APOD	1002	fs1_ms_14373_54_04082021.ScanId;v=1;d1=22976.22976.4	controllerType=0 controllerNumber=1 scan=22976	93.5579	FS1_MS_14373_54_04082021.raw_20231124_wGlyDecoy_noFDR/FS1_MS_14373_54_04082021.raw_20231124_wGlyDecoy_noFDR.xlsx	FS1_MS_14373_54_04082021	ADGTVNQIEGEATPVN[+1403.507]LTEPAKLEVK	1.23212	2.34911	0.2421	>sp|P05090|APOD_HUMAN Apolipoprotein D OS=Homo sapiens OX=9606 GN=APOD PE=1 SV=1	Glycosylation	FALSE	FALSE	0.998821	13.5669	13.5824	13.3773	18.8429	19.0788	17.8226	17.5576	18.5118	18.5997	20.1028	15.4504	18.6264	18.4311	18.5562	18.0405
R.ADGTVNQIEGEATPVN[+1548.545]LTEPAKLEVK.F	30020:4	33	HexNAc(3)Hex(4)NeuAc(1)	N[+1549]	1068.49	4	4270.95	4271.95	-1	-0.4	83	Specific	235.71	185.23	51.16	6.93	21	>sp|P05090|APOD_HUMAN Apolipoprotein D OS=Homo sapiens OX=9606 GN=APOD PE=1 SV=1	APOD	1002	fs1_ms_14373_13_05082021.ScanId;v=1;d1=24326.24326.4	controllerType=0 controllerNumber=1 scan=24326	98.9012	FS1_MS_14373_13_05082021.raw_20231125_wGlyDecoy_noFDR/FS1_MS_14373_13_05082021.raw_20231125_wGlyDecoy_noFDR.xlsx	FS1_MS_14373_13_05082021	ADGTVNQIEGEATPVN[+1548.545]LTEPAKLEVK	-0.511938	-1.42596	0.53617	>sp|P05090|APOD_HUMAN Apolipoprotein D OS=Homo sapiens OX=9606 GN=APOD PE=1 SV=1	Glycosylation	FALSE	FALSE	0.998821	16.8072	17.5352	17.4769	17.5924	18.447	18.1059	16.6677	17.7846	18.0281	18.3854	17.3436	13.2382	18.0871	19.093	18.014
R.ADGTVNQIEGEATPVN[+1622.582]LTEPAKLEVK.F	28009:4	33	HexNAc(4)Hex(5)	N[+1623]	1087.25	4	4345.99	4345.99	0	0.1	83	Specific	556.12	458.01	84.9	9.22	21	>sp|P05090|APOD_HUMAN Apolipoprotein D OS=Homo sapiens OX=9606 GN=APOD PE=1 SV=1	APOD	1002	fs1_ms_14373_13_05082021.ScanId;v=1;d1=22887.22887.4	controllerType=0 controllerNumber=1 scan=22887	93.5185	FS1_MS_14373_13_05082021.raw_20231125_wGlyDecoy_noFDR/FS1_MS_14373_13_05082021.raw_20231125_wGlyDecoy_noFDR.xlsx	FS1_MS_14373_13_05082021	ADGTVNQIEGEATPVN[+1622.582]LTEPAKLEVK	0.24653	1.18635	0.313279	>sp|P05090|APOD_HUMAN Apolipoprotein D OS=Homo sapiens OX=9606 GN=APOD PE=1 SV=1	Glycosylation	FALSE	FALSE	0.998821	18.8657	18.8421	19.0605	19.1113	19.6845	19.3667	18.2273	19.0393	19.5286	19.8682	18.72	18.897	19.593	19.1749	19.2875
R.ADGTVNQIEGEATPVN[+1768.640]LTEPAK.L	23169:4	27	HexNAc(4)Hex(5)Fuc(1)	N[+1769]	1006.44	4	4022.75	4022.76	0	-1.9	83	Specific	570.18	517.04	210.07	9.5	27	>sp|P05090|APOD_HUMAN Apolipoprotein D OS=Homo sapiens OX=9606 GN=APOD PE=1 SV=1	APOD	1002	fs1_ms_14373_4_05082021.ScanId;v=1;d1=19342.19342.4	controllerType=0 controllerNumber=1 scan=19342	79.9692	FS1_MS_14373_4_05082021.raw_20231125_wGlyDecoy_noFDR/FS1_MS_14373_4_05082021.raw_20231125_wGlyDecoy_noFDR.xlsx	FS1_MS_14373_4_05082021	ADGTVNQIEGEATPVN[+1768.640]LTEPAK	0.0721128	1.05126	0.832755	>sp|P05090|APOD_HUMAN Apolipoprotein D OS=Homo sapiens OX=9606 GN=APOD PE=1 SV=1	Glycosylation	FALSE	FALSE	0.998821	19.0872	20.1979	20.1459	19.504	19.6073	19.9459	18.1249	19.5994	19.1807	20.6643	18.9747	19.1777	18.3948	19.1394	19.8587
R.ADGTVNQIEGEATPVN[+1768.640]LTEPAKLEVK.F	27826:4	27	HexNAc(4)Hex(5)Fuc(1)	N[+1769]	1123.77	4	4492.04	4492.05	0	-1.1	83	Specific	605.58	513.42	96.38	10.89	27	>sp|P05090|APOD_HUMAN Apolipoprotein D OS=Homo sapiens OX=9606 GN=APOD PE=1 SV=1	APOD	1002	fs1_ms_14373_4_05082021.ScanId;v=1;d1=22673.22673.4	controllerType=0 controllerNumber=1 scan=22673	92.6746	FS1_MS_14373_4_05082021.raw_20231125_wGlyDecoy_noFDR/FS1_MS_14373_4_05082021.raw_20231125_wGlyDecoy_noFDR.xlsx	FS1_MS_14373_4_05082021	ADGTVNQIEGEATPVN[+1768.640]LTEPAKLEVK	0.729238	1.65776	0.224053	>sp|P05090|APOD_HUMAN Apolipoprotein D OS=Homo sapiens OX=9606 GN=APOD PE=1 SV=1	Glycosylation	FALSE	FALSE	0.998821	19.9172	20.0179	19.3623	20.1036	20.3271	20.4617	18.7198	20.079	20.2875	21.0044	15.1176	19.4608	20.9598	20.2447	20.4221
R.ADGTVNQIEGEATPVN[+1913.677]LTEPAK.L	24994:4	40	HexNAc(4)Hex(5)NeuAc(1)	N[+1914]	1042.7	4	4167.79	4167.8	0	-0.5	83	Specific	461.21	387.2	196.17	8.5	20	>sp|P05090|APOD_HUMAN Apolipoprotein D OS=Homo sapiens OX=9606 GN=APOD PE=1 SV=1	APOD	1002	fs1_ms_14373_79_05082021.ScanId;v=1;d1=20824.20824.4	controllerType=0 controllerNumber=1 scan=20824	85.1815	FS1_MS_14373_79_05082021.raw_20231123_wGlyDecoy_noFDR/FS1_MS_14373_79_05082021.raw_20231123_wGlyDecoy_noFDR.xlsx	FS1_MS_14373_79_05082021	ADGTVNQIEGEATPVN[+1913.677]LTEPAK	0.18151	1.13407	0.340293	>sp|P05090|APOD_HUMAN Apolipoprotein D OS=Homo sapiens OX=9606 GN=APOD PE=1 SV=1	Glycosylation	FALSE	FALSE	0.998821	19.0465	19.654	19.4759	18.8002	19.7471	19.2666	19.091	19.1923	19.3973	20.0695	19.325	19.5439	19.1094	19.4575	19.3894
R.ADGTVNQIEGEATPVN[+1913.677]LTEPAKLEVK.F	29760:4	32	HexNAc(4)Hex(5)NeuAc(1)	N[+1914]	1160.03	4	4637.08	4637.09	0	-1.4	83	Specific	598.33	491.53	68.77	10.49	23	>sp|P05090|APOD_HUMAN Apolipoprotein D OS=Homo sapiens OX=9606 GN=APOD PE=1 SV=1	APOD	1002	fs1_ms_14373_6_05082021.ScanId;v=1;d1=24029.24029.4	controllerType=0 controllerNumber=1 scan=24029	98.2655	FS1_MS_14373_6_05082021.raw_20231125_wGlyDecoy_noFDR/FS1_MS_14373_6_05082021.raw_20231125_wGlyDecoy_noFDR.xlsx	FS1_MS_14373_6_05082021	ADGTVNQIEGEATPVN[+1913.677]LTEPAKLEVK	0.0658777	1.04672	0.860603	>sp|P05090|APOD_HUMAN Apolipoprotein D OS=Homo sapiens OX=9606 GN=APOD PE=1 SV=1	Glycosylation	FALSE	FALSE	0.998821	20.363	20.3672	20.694	20.4428	20.6876	20.956	19.9479	20.1806	18.2883	21.5632	21.0732	20.1115	20.9596	20.879	20.2595
R.ADGTVNQIEGEATPVN[+2059.735]LTEPAK.L	25093:4	44	HexNAc(4)Hex(5)Fuc(1)NeuAc(1)	N[+2060]	1079.22	4	4313.86	4313.85	0	0.4	83	Specific	782.04	657.26	254.27	14.34	19	>sp|P05090|APOD_HUMAN Apolipoprotein D OS=Homo sapiens OX=9606 GN=APOD PE=1 SV=1	APOD	1002	fs1_14373_34.ScanId;v=1;d1=20206.20206.4	controllerType=0 controllerNumber=1 scan=20206	84.5637	FS1_14373_34.raw_20231127_wGlyDecoy_noFDR/FS1_14373_34.raw_20231127_wGlyDecoy_noFDR.xlsx	FS1_14373_34	ADGTVNQIEGEATPVN[+2059.735]LTEPAK	-0.198243	-1.1473	0.334571	>sp|P05090|APOD_HUMAN Apolipoprotein D OS=Homo sapiens OX=9606 GN=APOD PE=1 SV=1	Glycosylation	FALSE	FALSE	0.998821	21.1902	21.6914	21.4282	20.7909	21.6782	20.8902	20.5063	20.8033	20.8268	21.8853	21.2628	21.0934	20.6916	21.1727	20.7661
R.ADGTVNQIEGEATPVN[+2059.735]LTEPAKLEVK.F	29730:4	42	HexNAc(4)Hex(5)Fuc(1)NeuAc(1)	N[+2060]	1196.54	4	4783.14	4783.14	0	-0.3	83	Specific	680.28	581.72	76.23	12.02	16	>sp|P05090|APOD_HUMAN Apolipoprotein D OS=Homo sapiens OX=9606 GN=APOD PE=1 SV=1	APOD	1002	fs1_ms_14373_76_05082021.ScanId;v=1;d1=23991.23991.4	controllerType=0 controllerNumber=1 scan=23991	97.4567	FS1_MS_14373_76_05082021.raw_20231124_wGlyDecoy_noFDR/FS1_MS_14373_76_05082021.raw_20231124_wGlyDecoy_noFDR.xlsx	FS1_MS_14373_76_05082021	ADGTVNQIEGEATPVN[+2059.735]LTEPAKLEVK	0.727392	1.65564	0.482059	>sp|P05090|APOD_HUMAN Apolipoprotein D OS=Homo sapiens OX=9606 GN=APOD PE=1 SV=1	Glycosylation	FALSE	FALSE	0.998821	21.9496	13.6793	21.9451	22.2851	22.9849	22.0887	21.1328	22.4278	22.4018	19.3083	22.8287	22.3531	22.6183	22.5814	22.2472
R.ADGTVNQIEGEATPVN[+2133.772]LTEPAKLEVK.F	27384:4	35	HexNAc(5)Hex(6)Fuc(1)	N[+2134]	1214.8	4	4856.18	4857.18	-1	1.1	83	Specific	245.78	224.39	39.63	7.16	20	>sp|P05090|APOD_HUMAN Apolipoprotein D OS=Homo sapiens OX=9606 GN=APOD PE=1 SV=1	APOD	1002	fs1_14373_22.ScanId;v=1;d1=22080.22080.4	controllerType=0 controllerNumber=1 scan=22080	91.2419	FS1_14373_22.raw_20231127_wGlyDecoy_noFDR/FS1_14373_22.raw_20231127_wGlyDecoy_noFDR.xlsx	FS1_14373_22	ADGTVNQIEGEATPVN[+2133.772]LTEPAKLEVK	-0.335828	-1.2621	0.615556	>sp|P05090|APOD_HUMAN Apolipoprotein D OS=Homo sapiens OX=9606 GN=APOD PE=1 SV=1	Glycosylation	FALSE	FALSE	0.998821	18.0239	18.1656	18.0449	18.0723	17.9564	18.1162	13.362	17.3288	18.0797	18.6716	17.3918	17.537	18.127	17.503	17.6066
R.ADGTVNQIEGEATPVN[+2204.772]LTEPAK.L	27282:4	21	HexNAc(4)Hex(5)NeuAc(2)	N[+2205]	1115.48	4	4458.89	4458.89	0	-0.8	83	Specific	421.8	320.68	154.52	8.33	27	>sp|P05090|APOD_HUMAN Apolipoprotein D OS=Homo sapiens OX=9606 GN=APOD PE=1 SV=1	APOD	1002	fs1_14373_15.ScanId;v=1;d1=21993.21993.4	controllerType=0 controllerNumber=1 scan=21993	90.3231	FS1_14373_15.raw_20231128_wGlyDecoy_noFDR/FS1_14373_15.raw_20231128_wGlyDecoy_noFDR.xlsx	FS1_14373_15	ADGTVNQIEGEATPVN[+2204.772]LTEPAK	0.76582	1.70034	0.242449	>sp|P05090|APOD_HUMAN Apolipoprotein D OS=Homo sapiens OX=9606 GN=APOD PE=1 SV=1	Glycosylation	FALSE	FALSE	0.998821	18.1426	18.1597	13.7835	15.3415	19.456	16.7844	17.1401	17.6099	17.9844	18.778	17.9145	17.2739	18.424	18.5967	17.7967
R.ADGTVNQIEGEATPVN[+2204.772]LTEPAKLEVK.F	31644:4	21	HexNAc(4)Hex(5)NeuAc(2)	N[+2205]	1232.8	4	4928.18	4928.18	0	0.3	83	Specific	440.95	364.96	120.05	7.49	27	>sp|P05090|APOD_HUMAN Apolipoprotein D OS=Homo sapiens OX=9606 GN=APOD PE=1 SV=1	APOD	1002	fs1_14373_15.ScanId;v=1;d1=25140.25140.4	controllerType=0 controllerNumber=1 scan=25140	102.325	FS1_14373_15.raw_20231128_wGlyDecoy_noFDR/FS1_14373_15.raw_20231128_wGlyDecoy_noFDR.xlsx	FS1_14373_15	ADGTVNQIEGEATPVN[+2204.772]LTEPAKLEVK	0.440253	1.35684	0.256659	>sp|P05090|APOD_HUMAN Apolipoprotein D OS=Homo sapiens OX=9606 GN=APOD PE=1 SV=1	Glycosylation	FALSE	FALSE	0.998821	19.2331	18.7508	18.6349	18.5324	20.458	18.8061	18.9478	19.5342	20.2931	20.7629	20.1385	20.4676	20.0663	20.2733	19.8085
R.ADGTVNQIEGEATPVN[+2278.809]LTEPAKLEVK.F	29152:4	39	HexNAc(5)Hex(6)NeuAc(1)	N[+2279]	1251.06	4	5001.22	5002.22	-1	0.8	83	Specific	231.83	165.29	16.65	5.72	22	>sp|P05090|APOD_HUMAN Apolipoprotein D OS=Homo sapiens OX=9606 GN=APOD PE=1 SV=1	APOD	1002	fs1_ms_14373_16_05082021.ScanId;v=1;d1=24011.24011.4	controllerType=0 controllerNumber=1 scan=24011	97.577	FS1_MS_14373_16_05082021.raw_20231125_wGlyDecoy_noFDR/FS1_MS_14373_16_05082021.raw_20231125_wGlyDecoy_noFDR.xlsx	FS1_MS_14373_16_05082021	ADGTVNQIEGEATPVN[+2278.809]LTEPAKLEVK	-0.271244	-1.20685	0.493854	>sp|P05090|APOD_HUMAN Apolipoprotein D OS=Homo sapiens OX=9606 GN=APOD PE=1 SV=1	Glycosylation	FALSE	FALSE	0.998821	17.9425	17.9356	17.793	18.0988	17.6358	17.9483	17.1791	17.6593	16.7947	19.2026	18.2278	15.3329	18.2069	18.209	17.4796
R.ADGTVNQIEGEATPVN[+2350.830]LTEPAK.L	27176:4	21	HexNAc(4)Hex(5)Fuc(1)NeuAc(2)	N[+2351]	1151.99	4	4604.94	4604.95	0	-1.3	83	Specific	518.57	434.2	434.2	9.59	27	>sp|P05090|APOD_HUMAN Apolipoprotein D OS=Homo sapiens OX=9606 GN=APOD PE=1 SV=1	APOD	1002	fs1_14373_15.ScanId;v=1;d1=21912.21912.4	controllerType=0 controllerNumber=1 scan=21912	90.0087	FS1_14373_15.raw_20231128_wGlyDecoy_noFDR/FS1_14373_15.raw_20231128_wGlyDecoy_noFDR.xlsx	FS1_14373_15	ADGTVNQIEGEATPVN[+2350.830]LTEPAK	0.271712	1.20724	0.255547	>sp|P05090|APOD_HUMAN Apolipoprotein D OS=Homo sapiens OX=9606 GN=APOD PE=1 SV=1	Glycosylation	FALSE	FALSE	0.998821	19.823	20.2537	20.3169	19.4449	20.3063	19.429	19.4252	19.6304	20.0492	21.076	20.0835	19.7449	19.8748	20.1963	20.3267
R.ADGTVNQIEGEATPVN[+2350.830]LTEPAKLEVK.F	31705:4	44	HexNAc(4)Hex(5)Fuc(1)NeuAc(2)	N[+2351]	1269.32	4	5074.24	5074.24	0	0.1	83	Specific	497.33	416.21	416.21	9.07	12	>sp|P05090|APOD_HUMAN Apolipoprotein D OS=Homo sapiens OX=9606 GN=APOD PE=1 SV=1	APOD	1002	fs1_ms_14373_81_05082021.ScanId;v=1;d1=25220.25220.4	controllerType=0 controllerNumber=1 scan=25220	101.642	FS1_MS_14373_81_05082021.raw_20231123_wGlyDecoy_noFDR/FS1_MS_14373_81_05082021.raw_20231123_wGlyDecoy_noFDR.xlsx	FS1_MS_14373_81_05082021	ADGTVNQIEGEATPVN[+2350.830]LTEPAKLEVK	0.358881	1.28243	0.244544	>sp|P05090|APOD_HUMAN Apolipoprotein D OS=Homo sapiens OX=9606 GN=APOD PE=1 SV=1	Glycosylation	FALSE	FALSE	0.998821	20.7219	20.6791	21.105	20.4646	22.5774	20.6441	21.083	21.3698	21.1263	22.6981	21.408	21.7436	21.465	22.276	21.5114
R.ADGTVNQIEGEATPVN[+2424.867]LTEPAK.L	24639:4	34	HexNAc(5)Hex(6)Fuc(1)NeuAc(1)	N[+2425]	1170.5	4	4678.98	4678.99	0	-0.6	83	Specific	454.92	331.67	118.74	8.67	22	>sp|P05090|APOD_HUMAN Apolipoprotein D OS=Homo sapiens OX=9606 GN=APOD PE=1 SV=1	APOD	1002	fs1_ms_14373_9_05082021.ScanId;v=1;d1=20349.20349.4	controllerType=0 controllerNumber=1 scan=20349	83.7184	FS1_MS_14373_9_05082021.raw_20231225_wGlyDecoy_noFDR/FS1_MS_14373_9_05082021.raw_20231225_wGlyDecoy_noFDR.xlsx	FS1_MS_14373_9_05082021	ADGTVNQIEGEATPVN[+2424.867]LTEPAK	0.0859093	1.06136	0.709163	>sp|P05090|APOD_HUMAN Apolipoprotein D OS=Homo sapiens OX=9606 GN=APOD PE=1 SV=1	Glycosylation	FALSE	FALSE	0.998821	18.7044	19.5294	19.4405	18.815	18.6339	18.7701	17.7335	18.8794	18.7557	19.1148	19.028	18.6879	18.9356	18.9702	19.3454
R.ADGTVNQIEGEATPVN[+2424.867]LTEPAKLEVK.F	29852:4	35	HexNAc(5)Hex(6)Fuc(1)NeuAc(1)	N[+2425]	1287.82	4	5148.27	5148.28	0	-0.9	83	Specific	416.66	331.68	44.16	8.01	20	>sp|P05090|APOD_HUMAN Apolipoprotein D OS=Homo sapiens OX=9606 GN=APOD PE=1 SV=1	APOD	1002	fs1_ms_14373_54_04082021.ScanId;v=1;d1=23878.23878.4	controllerType=0 controllerNumber=1 scan=23878	96.9471	FS1_MS_14373_54_04082021.raw_20231124_wGlyDecoy_noFDR/FS1_MS_14373_54_04082021.raw_20231124_wGlyDecoy_noFDR.xlsx	FS1_MS_14373_54_04082021	ADGTVNQIEGEATPVN[+2424.867]LTEPAKLEVK	-0.198398	-1.14742	0.449418	>sp|P05090|APOD_HUMAN Apolipoprotein D OS=Homo sapiens OX=9606 GN=APOD PE=1 SV=1	Glycosylation	FALSE	FALSE	0.998821	19.9041	20.0467	19.6029	19.7476	20.0009	19.302	18.623	19.5044	19.7295	20.4922	20.4594	19.914	19.7304	19.5966	19.5664
R.ADGTVNQIEGEATPVN[+2715.963]LTEPAK.L	26410:4	32	HexNAc(5)Hex(6)Fuc(1)NeuAc(2)	N[+2716]	1243.28	4	4970.08	4970.08	0	0	83	Specific	412.88	312.27	62.09	7.65	23	>sp|P05090|APOD_HUMAN Apolipoprotein D OS=Homo sapiens OX=9606 GN=APOD PE=1 SV=1	APOD	1002	fs1_ms_14373_6_05082021.ScanId;v=1;d1=21617.21617.4	controllerType=0 controllerNumber=1 scan=21617	88.9807	FS1_MS_14373_6_05082021.raw_20231125_wGlyDecoy_noFDR/FS1_MS_14373_6_05082021.raw_20231125_wGlyDecoy_noFDR.xlsx	FS1_MS_14373_6_05082021	ADGTVNQIEGEATPVN[+2715.963]LTEPAK	0.225029	1.1688	0.429356	>sp|P05090|APOD_HUMAN Apolipoprotein D OS=Homo sapiens OX=9606 GN=APOD PE=1 SV=1	Glycosylation	FALSE	FALSE	0.998821	18.4602	19.594	19.7328	18.1075	19.7486	18.4911	18.6597	18.9744	18.1866	19.9381	19.2173	18.6019	18.7614	19.1356	19.1251
R.ADGTVNQIEGEATPVN[+2715.963]LTEPAKLEVK.F	30894:4	27	HexNAc(5)Hex(6)Fuc(1)NeuAc(2)	N[+2716]	1360.35	4	5438.37	5439.37	-1	0	83	Specific	252.48	201.79	23.44	6.78	27	>sp|P05090|APOD_HUMAN Apolipoprotein D OS=Homo sapiens OX=9606 GN=APOD PE=1 SV=1	APOD	1002	fs1_ms_14373_4_05082021.ScanId;v=1;d1=24815.24815.4	controllerType=0 controllerNumber=1 scan=24815	100.76	FS1_MS_14373_4_05082021.raw_20231125_wGlyDecoy_noFDR/FS1_MS_14373_4_05082021.raw_20231125_wGlyDecoy_noFDR.xlsx	FS1_MS_14373_4_05082021	ADGTVNQIEGEATPVN[+2715.963]LTEPAKLEVK	0.387782	1.30838	0.294815	>sp|P05090|APOD_HUMAN Apolipoprotein D OS=Homo sapiens OX=9606 GN=APOD PE=1 SV=1	Glycosylation	FALSE	FALSE	0.998821	17.5783	19.6936	19.0194	17.1345	20.0098	18.0354	18.8642	18.6773	19.1076	20.2277	19.4036	19.4257	19.5112	20	19.29
R.ADLAK[+162.053]YIC[+57.021]ENQDSISSK.L	21674:3	1	Hex	C[+57], K[+162]	701.996	3	2103.97	2103.98	0	-1.3	282	Specific	504.92	193.28	193.28	7.74	191	>sp|P02768|ALBU_HUMAN Albumin OS=Homo sapiens OX=9606 GN=ALB PE=1 SV=2	ALBU	936	fs1_ms_14373_88_04082021.ScanId;v=1;d1=18200.18200.3	controllerType=0 controllerNumber=1 scan=18200	75.6893	FS1_MS_14373_88_04082021.raw_20231123_wGlyDecoy_noFDR/FS1_MS_14373_88_04082021.raw_20231123_wGlyDecoy_noFDR.xlsx	FS1_MS_14373_88_04082021	ADLAK[+162.053]YIC[+57.021]ENQDSISSK	-0.332484	-1.25918	0.11721	>sp|P02768|ALBU_HUMAN Albumin OS=Homo sapiens OX=9606 GN=ALB PE=1 SV=2	Glycation	FALSE	FALSE	0.998821	28.4762	28.4657	28.1713	27.9825	28.4568	27.8654	28.1431	28.5086	28.1465	28.426	28.0892	28.2355	27.8406	28.3436	27.2061
R.ADLAK[+162.053]YIC[+57.021]ENQDSISSKLK.E	25157:4	1	Hex	C[+57], K[+162]	587.044	4	2345.15	2345.15	0	-0.1	282	Specific	457.43	215.15	215.15	7.38	154	>sp|P02768|ALBU_HUMAN Albumin OS=Homo sapiens OX=9606 GN=ALB PE=1 SV=2	ALBU	936	fs1_14373_18_20210729230343.ScanId;v=1;d1=20288.20288.4	controllerType=0 controllerNumber=1 scan=20288	83.896	FS1_14373_18_20210729230343.raw_20231128_wGlyDecoy_noFDR/FS1_14373_18_20210729230343.raw_20231128_wGlyDecoy_noFDR.xlsx	FS1_14373_18_20210729230343	ADLAK[+162.053]YIC[+57.021]ENQDSISSKLK	-0.545136	-1.45916	0.390208	>sp|P02768|ALBU_HUMAN Albumin OS=Homo sapiens OX=9606 GN=ALB PE=1 SV=2	Glycation	FALSE	FALSE	0.998821	17.1097	17.4236	17.018	16.5954	16.6659	16.0512	16.2897	13.0978	14.6361	17.2687	15.0109	15.0442	14.3918	16.6317	15.7126
R.ADLEK[+162.053]LTSLSDR.Y	19755:3	20	Hex	K[+162]	503.926	3	1509.76	1509.76	0	0.4	1499	Specific	478.93	337.7	337.7	7.3	49	>sp|P0C0L5|CO4B_HUMAN Complement C4-B OS=Homo sapiens OX=9606 GN=C4B PE=1 SV=2	CO4A	1207	fs1_14373_52.ScanId;v=1;d1=16702.16702.3	controllerType=0 controllerNumber=1 scan=16702	70.1531	FS1_14373_52.raw_20231126_wGlyDecoy_noFDR/FS1_14373_52.raw_20231126_wGlyDecoy_noFDR.xlsx	FS1_14373_52	ADLEK[+162.053]LTSLSDR	-0.221938	-1.1663	0.452354	>sp|P0C0L4|CO4A_HUMAN Complement C4-A OS=Homo sapiens OX=9606 GN=C4A PE=1 SV=2;>sp|P0C0L5|CO4B_HUMAN Complement C4-B OS=Homo sapiens OX=9606 GN=C4B PE=1 SV=2	Glycation	FALSE	FALSE	0.998821	18.2408	18.424	18.3041	18.9805	17.8318	18.5765	19.145	19.4321	18.1335	18.6046	18.3042	19.2697	18.5784	18.7084	18.3094
K.ADSSPVKAGVETTTPSK[+162.053]QSNNK.Y	06242:4	25	Hex	K[+162]	602.8	4	2408.18	2408.18	0	-0.1	44	Specific	542.3	463.87	463.87	10.33	14	>sp|P0DOY3|IGLC3_HUMAN Immunoglobulin lambda constant 3 OS=Homo sapiens OX=9606 GN=IGLC3 PE=1 SV=1	IGLC3	1224	fs1_ms_14373_78_05082021.ScanId;v=1;d1=6345.6345.4	controllerType=0 controllerNumber=1 scan=6345	29.0495	FS1_MS_14373_78_05082021.raw_20231124_wGlyDecoy_noFDR/FS1_MS_14373_78_05082021.raw_20231124_wGlyDecoy_noFDR.xlsx	FS1_MS_14373_78_05082021	ADSSPVKAGVETTTPSK[+162.053]QSNNK	0.518383	1.43235	0.249995	>sp|P0DOY3|IGLC3_HUMAN Immunoglobulin lambda constant 3 OS=Homo sapiens OX=9606 GN=IGLC3 PE=1 SV=1	Glycation	FALSE	FALSE	0.998821	15.2104	14.2503	13.5011	15.1691	12.9222	14.2708	14.9087	15.595	14.1533	15.4901	15.1507	16.1865	13.78	14.4712	15.6098
K.ADSSPVK[+162.053]AGVETTTPSK.Q	08308:3	23	Hex	K[+162]	612.974	3	1836.91	1836.91	0	-0.6	44	Specific	475.11	411.12	411.12	9.21	13	>sp|P0DOY3|IGLC3_HUMAN Immunoglobulin lambda constant 3 OS=Homo sapiens OX=9606 GN=IGLC3 PE=1 SV=1	IGLC2	1224	fs1_ms_14373_16_05082021.ScanId;v=1;d1=8040.8040.3	controllerType=0 controllerNumber=1 scan=8040	35.4376	FS1_MS_14373_16_05082021.raw_20231125_wGlyDecoy_noFDR/FS1_MS_14373_16_05082021.raw_20231125_wGlyDecoy_noFDR.xlsx	FS1_MS_14373_16_05082021	ADSSPVK[+162.053]AGVETTTPSK	0.204606	1.15237	0.500937	>sp|P0DOY2|IGLC2_HUMAN Immunoglobulin lambda constant 2 OS=Homo sapiens OX=9606 GN=IGLC2 PE=1 SV=1;>sp|P0DOY3|IGLC3_HUMAN Immunoglobulin lambda constant 3 OS=Homo sapiens OX=9606 GN=IGLC3 PE=1 SV=1	Glycation	FALSE	FALSE	0.998821	25.3271	25.6409	24.8419	25.8357	24.6403	25.2836	24.9514	24.5101	25.6815	25.5897	23.5598	25.2058	25.9005	24.6763	25.226
R.ADTAK[+162.053]EVSFDVELPK.T	26052:3	52	Hex	K[+162]	604.304	3	1810.9	1810.9	0	1.4	71	Specific	278.99	243.83	243.83	5.96	12	>sp|Q06033|ITIH3_HUMAN Inter-alpha-trypsin inhibitor heavy chain H3 OS=Homo sapiens OX=9606 GN=ITIH3 PE=1 SV=2	ITIH3	2433	fs1_ms_14373_79_05082021.ScanId;v=1;d1=21605.21605.3	controllerType=0 controllerNumber=1 scan=21605	88.1639	FS1_MS_14373_79_05082021.raw_20231123_wGlyDecoy_noFDR/FS1_MS_14373_79_05082021.raw_20231123_wGlyDecoy_noFDR.xlsx	FS1_MS_14373_79_05082021	ADTAK[+162.053]EVSFDVELPK	-0.00996592	-1.00693	0.98894	>sp|Q06033|ITIH3_HUMAN Inter-alpha-trypsin inhibitor heavy chain H3 OS=Homo sapiens OX=9606 GN=ITIH3 PE=1 SV=2	Glycation	FALSE	FALSE	0.998898	14.3392	15.4659	15.5608	17.6221	16.4494	16.6684	15.6389	18.4312	16.1437	17.4492	13.2585	16.2516	16.7253	16.8727	16.7389
K.ADTHDEILEGLNFN[+1913.677]LTEIPEAQIHEGFQELLR.T	49229:5	5	HexNAc(4)Hex(5)NeuAc(1)	N[+1914]	1121.9	5	5605.47	5605.5	0	-6.1	94	Specific	1121.52	1117.42	175.39	20.12	106	>sp|P01009|A1AT_HUMAN Alpha-1-antitrypsin OS=Homo sapiens OX=9606 GN=SERPINA1 PE=1 SV=3	A1AT	815	fs1_14373_22.ScanId;v=1;d1=37411.37411.5	controllerType=0 controllerNumber=1 scan=37411	148.75	FS1_14373_22.raw_20231127_wGlyDecoy_noFDR/FS1_14373_22.raw_20231127_wGlyDecoy_noFDR.xlsx	FS1_14373_22	ADTHDEILEGLNFN[+1913.677]LTEIPEAQIHEGFQELLR	0.630138	1.54771	0.341504	>sp|P01009|A1AT_HUMAN Alpha-1-antitrypsin OS=Homo sapiens OX=9606 GN=SERPINA1 PE=1 SV=3	Glycosylation	FALSE	FALSE	0.998821	21.1445	20.9744	20.1906	19.6588	21.6638	20.0824	20.4433	18.9545	15.5339	21.1194	20.3125	20.5801	20.1796	19.8901	19.6774
K.ADTHDEILEGLNFN[+1914.697]LTEIPEAQIHEGFQELLR.T	49752:5	5	HexNAc(4)Hex(5)Fuc(2)	N[+1915]	1122.3	5	5607.49	5606.52	1	-6.9	94	Specific	830.86	823.25	823.25	13.87	102	>sp|P01009|A1AT_HUMAN Alpha-1-antitrypsin OS=Homo sapiens OX=9606 GN=SERPINA1 PE=1 SV=3	A1AT	815	fs1_14373_82.ScanId;v=1;d1=37482.37482.5	controllerType=0 controllerNumber=1 scan=37482	149.095	FS1_14373_82.raw_20231126_wGlyDecoy_noFDR/FS1_14373_82.raw_20231126_wGlyDecoy_noFDR.xlsx	FS1_14373_82	ADTHDEILEGLNFN[+1914.697]LTEIPEAQIHEGFQELLR	-1.88958	-3.70528	0.0686848	>sp|P01009|A1AT_HUMAN Alpha-1-antitrypsin OS=Homo sapiens OX=9606 GN=SERPINA1 PE=1 SV=3	Glycosylation	FALSE	FALSE	0.998821	18.0742	16.9681	18.6468	19.2606	18.258	16.4314	18.9597	18.9093	16.053	18.7804	20.2333	17.4491	19.2351	18.8841	16.8983
K.ADTHDEILEGLNFN[+2018.708]LTEIPEAQIHEGFQELLR.T	49755:5	4	HexNAc(3)Hex(6)Fuc(1)NeuAc(1)	N[+2019]	1142.91	5	5710.54	5710.53	0	0.6	94	Specific	296.56	220.35	220.35	6.8	98	>sp|P01009|A1AT_HUMAN Alpha-1-antitrypsin OS=Homo sapiens OX=9606 GN=SERPINA1 PE=1 SV=3	A1AT	815	fs1_14373_10.ScanId;v=1;d1=37825.37825.5	controllerType=0 controllerNumber=1 scan=37825	148.436	FS1_14373_10.raw_20231128_wGlyDecoy_noFDR/FS1_14373_10.raw_20231128_wGlyDecoy_noFDR.xlsx	FS1_14373_10	ADTHDEILEGLNFN[+2018.708]LTEIPEAQIHEGFQELLR	0.138088	1.10045	0.824712	>sp|P01009|A1AT_HUMAN Alpha-1-antitrypsin OS=Homo sapiens OX=9606 GN=SERPINA1 PE=1 SV=3	Glycosylation	FALSE	FALSE	0.998821	19.5341	19.4896	18.8139	19.2584	20.1081	18.7014	19.4107	18.4458	14.36	19.436	19.296	19.0913	18.1741	19.2325	18.6983
K.ADTHDEILEGLNFN[+2204.772]LTEIPEAQIHEGFQELLR.T	49022:5	5	HexNAc(4)Hex(5)NeuAc(2)	N[+2205]	1180.12	5	5896.59	5896.6	0	-0.6	94	Specific	1033.85	1008.5	59.92	19.04	91	>sp|P01009|A1AT_HUMAN Alpha-1-antitrypsin OS=Homo sapiens OX=9606 GN=SERPINA1 PE=1 SV=3	A1AT	815	fs1_ms_14373_6_05082021.ScanId;v=1;d1=37634.37634.2	controllerType=0 controllerNumber=1 scan=37634	149.036	FS1_MS_14373_6_05082021.raw_20231125_wGlyDecoy_noFDR/FS1_MS_14373_6_05082021.raw_20231125_wGlyDecoy_noFDR.xlsx	FS1_MS_14373_6_05082021	ADTHDEILEGLNFN[+2204.772]LTEIPEAQIHEGFQELLR	0.288183	1.2211	0.6322	>sp|P01009|A1AT_HUMAN Alpha-1-antitrypsin OS=Homo sapiens OX=9606 GN=SERPINA1 PE=1 SV=3	Glycosylation	FALSE	FALSE	0.998821	27.9495	27.7411	27.3609	27.5333	28.3703	27.526	27.9159	27.0681	22.8243	28.3957	28.0323	27.5468	27.185	27.8083	27.2868
K.ADTHDEILEGLNFN[+2205.793]LTEIPEAQIHEGFQELLR.T	49170:5	5	HexNAc(4)Hex(5)Fuc(2)NeuAc(1)	N[+2206]	1180.13	5	5896.6	5897.62	-1	-2.6	94	Specific	975.2	864.93	39.88	17.35	106	>sp|P01009|A1AT_HUMAN Alpha-1-antitrypsin OS=Homo sapiens OX=9606 GN=SERPINA1 PE=1 SV=3	A1AT	815	fs1_14373_22.ScanId;v=1;d1=37367.37367.4	controllerType=0 controllerNumber=1 scan=37367	148.599	FS1_14373_22.raw_20231127_wGlyDecoy_noFDR/FS1_14373_22.raw_20231127_wGlyDecoy_noFDR.xlsx	FS1_14373_22	ADTHDEILEGLNFN[+2205.793]LTEIPEAQIHEGFQELLR	-2.86825	-7.30177	0.0342437	>sp|P01009|A1AT_HUMAN Alpha-1-antitrypsin OS=Homo sapiens OX=9606 GN=SERPINA1 PE=1 SV=3	Glycosylation	FALSE	FALSE	0.998821	15.1271	24.11	17.3037	23.5762	19.1145	16.5438	21.715	17.0167	17.1076	15.7352	16.0314	14.5516	14.744	15.6453	15.1447
K.ADTHDEILEGLNFN[+2221.788]LTEIPEAQIHEGFQELLR.T	48910:5	5	HexNAc(4)Hex(6)Fuc(1)NeuAc(1)	N[+2222]	1183.53	5	5913.6	5913.61	0	-1.9	94	Specific	675.27	385.75	385.75	11.49	93	>sp|P01009|A1AT_HUMAN Alpha-1-antitrypsin OS=Homo sapiens OX=9606 GN=SERPINA1 PE=1 SV=3	A1AT	815	fs1_ms_14373_13_05082021.ScanId;v=1;d1=37677.37677.5	controllerType=0 controllerNumber=1 scan=37677	148.811	FS1_MS_14373_13_05082021.raw_20231125_wGlyDecoy_noFDR/FS1_MS_14373_13_05082021.raw_20231125_wGlyDecoy_noFDR.xlsx	FS1_MS_14373_13_05082021	ADTHDEILEGLNFN[+2221.788]LTEIPEAQIHEGFQELLR	0.350395	1.27491	0.526381	>sp|P01009|A1AT_HUMAN Alpha-1-antitrypsin OS=Homo sapiens OX=9606 GN=SERPINA1 PE=1 SV=3	Glycosylation	FALSE	FALSE	0.998821	23.2295	23.9175	22.8764	23.2204	23.6727	22.9944	23.3145	23.1213	19.0396	24.4154	23.9138	23.369	23.2818	23.7048	22.9222
K.ADTHDEILEGLNFN[+2259.778]LTEIPEAQIHEGFQELLR.T	51553:5	5	HexNAc(3)Hex(3)NeuAc(4)	N[+2260]	1191.12	5	5951.55	5951.6	0	-8.2	94	Specific	611.74	359.05	359.05	9.57	90	>sp|P01009|A1AT_HUMAN Alpha-1-antitrypsin OS=Homo sapiens OX=9606 GN=SERPINA1 PE=1 SV=3	A1AT	815	fs1_14373_90.ScanId;v=1;d1=37963.37963.5	controllerType=0 controllerNumber=1 scan=37963	149.143	FS1_14373_90.raw_20231125_wGlyDecoy_noFDR/FS1_14373_90.raw_20231125_wGlyDecoy_noFDR.xlsx	FS1_14373_90	ADTHDEILEGLNFN[+2259.778]LTEIPEAQIHEGFQELLR	-2.52092	-5.73949	0.13972	>sp|P01009|A1AT_HUMAN Alpha-1-antitrypsin OS=Homo sapiens OX=9606 GN=SERPINA1 PE=1 SV=3	Glycosylation	FALSE	FALSE	0.998821	22.6553	20.1134	17.0741	22.8605	23.6816	22.2053	20.8702	16.1176	14.5346	15.764	17.1726	16.4363	13.1017	14.7813	16.7552
K.ADTHDEILEGLNFN[+2350.830]LTEIPEAQIHEGFQELLR.T	48853:5	5	HexNAc(4)Hex(5)Fuc(1)NeuAc(2)	N[+2351]	1209.34	5	6042.65	6042.65	0	-0.1	94	Specific	1110.41	622.83	622.83	21.08	93	>sp|P01009|A1AT_HUMAN Alpha-1-antitrypsin OS=Homo sapiens OX=9606 GN=SERPINA1 PE=1 SV=3	A1AT	815	fs1_ms_14373_13_05082021.ScanId;v=1;d1=37639.37639.5	controllerType=0 controllerNumber=1 scan=37639	148.674	FS1_MS_14373_13_05082021.raw_20231125_wGlyDecoy_noFDR/FS1_MS_14373_13_05082021.raw_20231125_wGlyDecoy_noFDR.xlsx	FS1_MS_14373_13_05082021	ADTHDEILEGLNFN[+2350.830]LTEIPEAQIHEGFQELLR	0.341288	1.26689	0.610873	>sp|P01009|A1AT_HUMAN Alpha-1-antitrypsin OS=Homo sapiens OX=9606 GN=SERPINA1 PE=1 SV=3	Glycosylation	FALSE	FALSE	0.998821	24.7631	23.8565	23.7075	23.8025	24.3632	23.7513	24.2963	22.4428	18.7165	23.8494	24.1885	23.7091	23.2428	24.3233	23.4704
K.ADTHDEILEGLNFN[+2407.852]LTEIPEAQIHEGFQELLR.T	51490:5	5	HexNAc(5)Hex(5)NeuAc(2)	N[+2408]	1220.53	5	6098.62	6099.68	-1	-7.8	94	Specific	320.74	300.36	300.36	6.58	90	>sp|P01009|A1AT_HUMAN Alpha-1-antitrypsin OS=Homo sapiens OX=9606 GN=SERPINA1 PE=1 SV=3	A1AT	815	fs1_14373_90.ScanId;v=1;d1=37921.37921.5	controllerType=0 controllerNumber=1 scan=37921	148.999	FS1_14373_90.raw_20231125_wGlyDecoy_noFDR/FS1_14373_90.raw_20231125_wGlyDecoy_noFDR.xlsx	FS1_14373_90	ADTHDEILEGLNFN[+2407.852]LTEIPEAQIHEGFQELLR	-0.535976	-1.44992	0.534738	>sp|P01009|A1AT_HUMAN Alpha-1-antitrypsin OS=Homo sapiens OX=9606 GN=SERPINA1 PE=1 SV=3	Glycosylation	FALSE	FALSE	0.998821	14.2349	12.025	17.9133	13.1229	16.2963	16.0037	15.0399	16.1722	16.3554	16.0938	16.5146	20.3946	18.3651	15.9579	16.0804
K.ADTHDEILEGLNFN[+2496.888]LTEIPEAQIHEGFQELLR.T	49214:5	5	HexNAc(4)Hex(5)Fuc(2)NeuAc(2)	N[+2497]	1238.35	5	6187.7	6188.71	-1	-1	94	Specific	654.86	578.08	578.08	12.42	90	>sp|P01009|A1AT_HUMAN Alpha-1-antitrypsin OS=Homo sapiens OX=9606 GN=SERPINA1 PE=1 SV=3	A1AT	815	fs1_ms_14373_25_05082021.ScanId;v=1;d1=37921.37921.5	controllerType=0 controllerNumber=1 scan=37921	148.693	FS1_MS_14373_25_05082021.raw_20231125_wGlyDecoy_noFDR/FS1_MS_14373_25_05082021.raw_20231125_wGlyDecoy_noFDR.xlsx	FS1_MS_14373_25_05082021	ADTHDEILEGLNFN[+2496.888]LTEIPEAQIHEGFQELLR	0.790949	1.73021	0.226719	>sp|P01009|A1AT_HUMAN Alpha-1-antitrypsin OS=Homo sapiens OX=9606 GN=SERPINA1 PE=1 SV=3	Glycosylation	FALSE	FALSE	0.998821	18.8447	20.1286	19.1748	15.7973	20.1555	16.6981	19.1735	18.0615	15.459	19.102	19.4163	19.0651	19.2857	19.5482	18.5335
K.ADTHDEILEGLNFN[+2569.905]LTEIPEAQIHEGFQELLR.T	51869:5	6	HexNAc(5)Hex(6)NeuAc(2)	N[+2570]	1253.15	5	6261.73	6261.73	0	1	94	Specific	825.07	478.51	31.35	15.02	74	>sp|P01009|A1AT_HUMAN Alpha-1-antitrypsin OS=Homo sapiens OX=9606 GN=SERPINA1 PE=1 SV=3	A1AT	815	fs1_14373_87_20210729105044.ScanId;v=1;d1=37875.37875.5	controllerType=0 controllerNumber=1 scan=37875	148.552	FS1_14373_87_20210729105044.raw_20231125_wGlyDecoy_noFDR/FS1_14373_87_20210729105044.raw_20231125_wGlyDecoy_noFDR.xlsx	FS1_14373_87_20210729105044	ADTHDEILEGLNFN[+2569.905]LTEIPEAQIHEGFQELLR	0.0569469	1.04026	0.944198	>sp|P01009|A1AT_HUMAN Alpha-1-antitrypsin OS=Homo sapiens OX=9606 GN=SERPINA1 PE=1 SV=3	Glycosylation	FALSE	FALSE	0.998821	19.3592	20.6311	19.0548	22.085	19.5941	22.265	21.661	18.3724	15.3958	19.7036	20.243	19.188	20.44	19.5171	19.3469
K.ADTHDEILEGLNFN[+2570.925]LTEIPEAQIHEGFQELLR.T	49417:5	5	HexNAc(5)Hex(6)Fuc(2)NeuAc(1)	N[+2571]	1253.15	5	6261.73	6262.75	-1	-2.9	94	Specific	557.04	321.57	11.45	6.76	93	>sp|P01009|A1AT_HUMAN Alpha-1-antitrypsin OS=Homo sapiens OX=9606 GN=SERPINA1 PE=1 SV=3	A1AT	815	fs1_ms_14373_4_05082021.ScanId;v=1;d1=37731.37731.5	controllerType=0 controllerNumber=1 scan=37731	148.603	FS1_MS_14373_4_05082021.raw_20231125_wGlyDecoy_noFDR/FS1_MS_14373_4_05082021.raw_20231125_wGlyDecoy_noFDR.xlsx	FS1_MS_14373_4_05082021	ADTHDEILEGLNFN[+2570.925]LTEIPEAQIHEGFQELLR	0.480537	1.39526	0.655008	>sp|P01009|A1AT_HUMAN Alpha-1-antitrypsin OS=Homo sapiens OX=9606 GN=SERPINA1 PE=1 SV=3	Glycosylation	FALSE	FALSE	0.998821	17.974	16.6534	18.0465	13.4041	16.2714	16.9211	18.9708	17.7396	16.4275	19.1046	18.816	14.7391	13.8398	17.7243	18.903
K.ADTHDEILEGLNFN[+2715.963]LTEIPEAQIHEGFQELLR.T	51311:5	5	HexNAc(5)Hex(6)Fuc(1)NeuAc(2)	N[+2716]	1282.16	5	6406.79	6407.79	-1	0.8	94	Specific	790.24	437.08	437.08	14.22	90	>sp|P01009|A1AT_HUMAN Alpha-1-antitrypsin OS=Homo sapiens OX=9606 GN=SERPINA1 PE=1 SV=3	A1AT	815	fs1_14373_90.ScanId;v=1;d1=37805.37805.5	controllerType=0 controllerNumber=1 scan=37805	148.583	FS1_14373_90.raw_20231125_wGlyDecoy_noFDR/FS1_14373_90.raw_20231125_wGlyDecoy_noFDR.xlsx	FS1_14373_90	ADTHDEILEGLNFN[+2715.963]LTEIPEAQIHEGFQELLR	0.516823	1.4308	0.496561	>sp|P01009|A1AT_HUMAN Alpha-1-antitrypsin OS=Homo sapiens OX=9606 GN=SERPINA1 PE=1 SV=3	Glycosylation	FALSE	FALSE	0.998821	21.8612	22.2299	21.3432	20.9697	23.0533	20.3558	21.3209	20.541	15.5743	22.0622	21.7451	21.4692	21.0483	21.9478	21.0819
K.ADTHDEILEGLNFN[+2841.969]LTEIPEAQIHEGFQELLRTLNQPDSQLQLTTGNGLFLSEGLK.L	53751:6	5	HexNAc(3)Hex(3)NeuAc(6)	N[+2842]	1515.69	6	9089.11	9089.12	0	-0.2	94	Specific	270.6	264.65	264.65	6.4	79	>sp|P01009|A1AT_HUMAN Alpha-1-antitrypsin OS=Homo sapiens OX=9606 GN=SERPINA1 PE=1 SV=3	A1AT	815	fs1_14373_30.ScanId;v=1;d1=40007.40007.6	controllerType=0 controllerNumber=1 scan=40007	159.461	FS1_14373_30.raw_20231127_wGlyDecoy_noFDR/FS1_14373_30.raw_20231127_wGlyDecoy_noFDR.xlsx	FS1_14373_30	ADTHDEILEGLNFN[+2841.969]LTEIPEAQIHEGFQELLRTLNQPDSQLQLTTGNGLFLSEGLK	0.402523	1.32182	0.714163	>sp|P01009|A1AT_HUMAN Alpha-1-antitrypsin OS=Homo sapiens OX=9606 GN=SERPINA1 PE=1 SV=3	Glycosylation	FALSE	FALSE	0.998821	14.6983	15.1821	15.6831	16.2862	17.235	14.2827	17.9094	20.1169	20.7668	17.0839	15.0392	14.2385	18.2956	19.5908	19.4805
K.ADTHDEILEGLNFN[+2861.000]LTEIPEAQIHEGFQELLR.T	51005:5	4	HexNAc(5)Hex(6)NeuAc(3)	N[+2861]	1311.37	5	6552.82	6552.82	0	-0.3	94	Specific	1185.95	673.87	37.09	22.71	92	>sp|P01009|A1AT_HUMAN Alpha-1-antitrypsin OS=Homo sapiens OX=9606 GN=SERPINA1 PE=1 SV=3	A1AT	815	fs1_ms_14373_54_04082021.ScanId;v=1;d1=38469.38469.2	controllerType=0 controllerNumber=1 scan=38469	150.634	FS1_MS_14373_54_04082021.raw_20231124_wGlyDecoy_noFDR/FS1_MS_14373_54_04082021.raw_20231124_wGlyDecoy_noFDR.xlsx	FS1_MS_14373_54_04082021	ADTHDEILEGLNFN[+2861.000]LTEIPEAQIHEGFQELLR	0.382032	1.30318	0.591204	>sp|P01009|A1AT_HUMAN Alpha-1-antitrypsin OS=Homo sapiens OX=9606 GN=SERPINA1 PE=1 SV=3	Glycosylation	FALSE	FALSE	0.998821	26.9944	25.5424	26.5715	26.992	26.6608	27.398	27.1857	25.7507	21.1767	27.2299	27.5102	26.6515	25.8062	26.415	27.0994
K.ADTHDEILEGLNFN[+2862.021]LTEIPEAQIHEGFQELLR.T	52721:5	4	HexNAc(5)Hex(6)Fuc(2)NeuAc(2)	N[+2862]	1311.37	5	6552.84	6553.84	-1	0	94	Specific	669.23	435.97	10.47	11.59	82	>sp|P01009|A1AT_HUMAN Alpha-1-antitrypsin OS=Homo sapiens OX=9606 GN=SERPINA1 PE=1 SV=3	A1AT	815	fs1_14373_12_20210729014106.ScanId;v=1;d1=38252.38252.5	controllerType=0 controllerNumber=1 scan=38252	150.684	FS1_14373_12_20210729014106.raw_20231128_wGlyDecoy_noFDR/FS1_14373_12_20210729014106.raw_20231128_wGlyDecoy_noFDR.xlsx	FS1_14373_12_20210729014106	ADTHDEILEGLNFN[+2862.021]LTEIPEAQIHEGFQELLR	0.144323	1.10521	0.823872	>sp|P01009|A1AT_HUMAN Alpha-1-antitrypsin OS=Homo sapiens OX=9606 GN=SERPINA1 PE=1 SV=3	Glycosylation	FALSE	FALSE	0.998821	19.6192	19.7767	17.9759	14.7144	19.8943	19.7103	18.5251	17.4027	17.1958	19.0858	19.2772	18.5273	19.3487	18.5723	19.069
K.ADTHDEILEGLNFN[+3007.058]LTEIPEAQIHEGFQELLR.T	50447:5	6	HexNAc(5)Hex(6)Fuc(1)NeuAc(3)	N[+3007]	1340.58	5	6698.88	6698.88	0	-0.8	94	Specific	757.75	672.71	7.53	14.39	74	>sp|P01009|A1AT_HUMAN Alpha-1-antitrypsin OS=Homo sapiens OX=9606 GN=SERPINA1 PE=1 SV=3	A1AT	815	fs1_ms_14373_24_05082021.ScanId;v=1;d1=38132.38132.5	controllerType=0 controllerNumber=1 scan=38132	150.525	FS1_MS_14373_24_05082021.raw_20231125_wGlyDecoy_noFDR/FS1_MS_14373_24_05082021.raw_20231125_wGlyDecoy_noFDR.xlsx	FS1_MS_14373_24_05082021	ADTHDEILEGLNFN[+3007.058]LTEIPEAQIHEGFQELLR	0.480774	1.39549	0.443567	>sp|P01009|A1AT_HUMAN Alpha-1-antitrypsin OS=Homo sapiens OX=9606 GN=SERPINA1 PE=1 SV=3	Glycosylation	FALSE	FALSE	0.998821	26.2275	27.0338	26.6207	25.9348	27.6802	25.3886	26.3052	25.8239	21.4749	27.1719	26.928	26.7395	26.3463	26.2578	25.9815
K.ADTHDEILEGLNFN[+3008.078]LTEIPEAQIHEGFQELLR.T	50924:5	5	HexNAc(5)Hex(6)Fuc(3)NeuAc(2)	N[+3008]	1340.58	5	6698.88	6699.9	-1	-3	94	Specific	242.48	242.48	0.1	6.14	102	>sp|P01009|A1AT_HUMAN Alpha-1-antitrypsin OS=Homo sapiens OX=9606 GN=SERPINA1 PE=1 SV=3	A1AT	815	fs1_14373_82.ScanId;v=1;d1=38244.38244.5	controllerType=0 controllerNumber=1 scan=38244	151.801	FS1_14373_82.raw_20231126_wGlyDecoy_noFDR/FS1_14373_82.raw_20231126_wGlyDecoy_noFDR.xlsx	FS1_14373_82	ADTHDEILEGLNFN[+3008.078]LTEIPEAQIHEGFQELLR	0.0639086	1.04529	0.962464	>sp|P01009|A1AT_HUMAN Alpha-1-antitrypsin OS=Homo sapiens OX=9606 GN=SERPINA1 PE=1 SV=3	Glycosylation	FALSE	FALSE	0.998821	14.2366	13.2898	13.6064	16.7676	18.6303	14.0901	24.3095	16.4071	16.5922	13.2888	14.7113	16.7069	14.484	15.9822	17.6995
K.ADTHDEILEGLNFN[+3153.116]LTEIPEAQIHEGFQELLR.T	51100:5	6	HexNAc(5)Hex(6)Fuc(2)NeuAc(3)	N[+3153]	1369.79	5	6844.94	6844.94	0	0	94	Specific	552.71	497.67	497.67	8.61	74	>sp|P01009|A1AT_HUMAN Alpha-1-antitrypsin OS=Homo sapiens OX=9606 GN=SERPINA1 PE=1 SV=3	A1AT	815	fs1_14373_85.ScanId;v=1;d1=37697.37697.5	controllerType=0 controllerNumber=1 scan=37697	150.539	FS1_14373_85.raw_20231126_wGlyDecoy_noFDR/FS1_14373_85.raw_20231126_wGlyDecoy_noFDR.xlsx	FS1_14373_85	ADTHDEILEGLNFN[+3153.116]LTEIPEAQIHEGFQELLR	1.32263	2.50121	0.132848	>sp|P01009|A1AT_HUMAN Alpha-1-antitrypsin OS=Homo sapiens OX=9606 GN=SERPINA1 PE=1 SV=3	Glycosylation	FALSE	FALSE	0.998821	22.2	23.7493	22.9926	21.7469	23.8443	21.012	22.3225	21.8839	17.8533	22.7391	16.5388	22.8459	22.6158	22.5132	21.9987
K.ADTHDEILEGLNFN[+3226.132]LTEIPEAQIHEGFQELLR.T	52675:5	4	HexNAc(6)Hex(7)NeuAc(3)	N[+3226]	1384.4	5	6917.96	6917.96	0	0.2	94	Specific	438.57	396.83	396.83	8.58	82	>sp|P01009|A1AT_HUMAN Alpha-1-antitrypsin OS=Homo sapiens OX=9606 GN=SERPINA1 PE=1 SV=3	A1AT	815	fs1_14373_12_20210729014106.ScanId;v=1;d1=38224.38224.5	controllerType=0 controllerNumber=1 scan=38224	150.581	FS1_14373_12_20210729014106.raw_20231128_wGlyDecoy_noFDR/FS1_14373_12_20210729014106.raw_20231128_wGlyDecoy_noFDR.xlsx	FS1_14373_12_20210729014106	ADTHDEILEGLNFN[+3226.132]LTEIPEAQIHEGFQELLR	0.490535	1.40497	0.585507	>sp|P01009|A1AT_HUMAN Alpha-1-antitrypsin OS=Homo sapiens OX=9606 GN=SERPINA1 PE=1 SV=3	Glycosylation	FALSE	FALSE	0.998821	21.03	19.6325	20.1443	21.2219	20.8767	21.7462	20.5585	16.7036	14.4068	21.3903	21.173	20.1461	18.9818	20.7013	21.104
K.ADTHDEILEGLNFN[+3372.190]LTEIPEAQIHEGFQELLR.T	50687:5	4	HexNAc(6)Hex(7)Fuc(1)NeuAc(3)	N[+3372]	1413.61	5	7064.01	7064.01	0	-0.2	94	Specific	348.09	348.09	53.06	7.94	103	>sp|P01009|A1AT_HUMAN Alpha-1-antitrypsin OS=Homo sapiens OX=9606 GN=SERPINA1 PE=1 SV=3	A1AT	815	fs1_ms_14373_21_05082021.ScanId;v=1;d1=38401.38401.5	controllerType=0 controllerNumber=1 scan=38401	150.573	FS1_MS_14373_21_05082021.raw_20231125_wGlyDecoy_noFDR/FS1_MS_14373_21_05082021.raw_20231125_wGlyDecoy_noFDR.xlsx	FS1_MS_14373_21_05082021	ADTHDEILEGLNFN[+3372.190]LTEIPEAQIHEGFQELLR	0.42889	1.3462	0.542821	>sp|P01009|A1AT_HUMAN Alpha-1-antitrypsin OS=Homo sapiens OX=9606 GN=SERPINA1 PE=1 SV=3	Glycosylation	FALSE	FALSE	0.998821	19.9426	20.4407	19.8257	19.539	21.0525	19.355	19.948	19.5826	14.2545	20.9714	20.3252	19.7124	19.1563	20.2802	19.7895
K.ADTHDEILEGLNFN[+3517.228]LTEIPEAQIHEGFQELLR.T	52107:6	4	HexNAc(6)Hex(7)NeuAc(4)	N[+3517]	1202.35	6	7209.04	7209.05	0	-1.5	94	Specific	731.09	626.45	626.45	13.83	92	>sp|P01009|A1AT_HUMAN Alpha-1-antitrypsin OS=Homo sapiens OX=9606 GN=SERPINA1 PE=1 SV=3	A1AT	815	fs1_ms_14373_54_04082021.ScanId;v=1;d1=39175.39175.6	controllerType=0 controllerNumber=1 scan=39175	153.113	FS1_MS_14373_54_04082021.raw_20231124_wGlyDecoy_noFDR/FS1_MS_14373_54_04082021.raw_20231124_wGlyDecoy_noFDR.xlsx	FS1_MS_14373_54_04082021	ADTHDEILEGLNFN[+3517.228]LTEIPEAQIHEGFQELLR	0.632868	1.55064	0.417934	>sp|P01009|A1AT_HUMAN Alpha-1-antitrypsin OS=Homo sapiens OX=9606 GN=SERPINA1 PE=1 SV=3	Glycosylation	FALSE	FALSE	0.998821	22.5997	21.5761	22.8781	23.6515	20.0701	22.5738	23.2374	22.2516	17.1617	23.4972	23.7493	22.613	21.7037	22.583	23.3826
K.ADTHDEILEGLNFN[+3663.286]LTEIPEAQIHEGFQELLR.T	50791:6	5	HexNAc(6)Hex(7)Fuc(1)NeuAc(4)	N[+3663]	1226.69	6	7355.11	7355.11	0	0	94	Specific	523.55	415.8	415.8	8.68	93	>sp|P01009|A1AT_HUMAN Alpha-1-antitrypsin OS=Homo sapiens OX=9606 GN=SERPINA1 PE=1 SV=3	A1AT	815	fs1_ms_14373_13_05082021.ScanId;v=1;d1=38915.38915.6	controllerType=0 controllerNumber=1 scan=38915	153.308	FS1_MS_14373_13_05082021.raw_20231125_wGlyDecoy_noFDR/FS1_MS_14373_13_05082021.raw_20231125_wGlyDecoy_noFDR.xlsx	FS1_MS_14373_13_05082021	ADTHDEILEGLNFN[+3663.286]LTEIPEAQIHEGFQELLR	0.633852	1.5517	0.358482	>sp|P01009|A1AT_HUMAN Alpha-1-antitrypsin OS=Homo sapiens OX=9606 GN=SERPINA1 PE=1 SV=3	Glycosylation	FALSE	FALSE	0.998821	21.7217	22.4871	22.9727	22.2083	23.2022	20.4381	22.3834	21.9228	17.1452	23.5495	23.0896	22.5626	21.8764	22.3479	22.2873
K.ADTHDEILEGLNFN[+3809.344]LTEIPEAQIHEGFQELLR.T	51116:6	5	HexNAc(6)Hex(7)Fuc(2)NeuAc(4)	N[+3809]	1251.04	6	7501.17	7501.17	0	0.8	94	Specific	484.26	398.2	398.2	9.17	106	>sp|P01009|A1AT_HUMAN Alpha-1-antitrypsin OS=Homo sapiens OX=9606 GN=SERPINA1 PE=1 SV=3	A1AT	815	fs1_14373_22.ScanId;v=1;d1=38624.38624.6	controllerType=0 controllerNumber=1 scan=38624	153.137	FS1_14373_22.raw_20231127_wGlyDecoy_noFDR/FS1_14373_22.raw_20231127_wGlyDecoy_noFDR.xlsx	FS1_14373_22	ADTHDEILEGLNFN[+3809.344]LTEIPEAQIHEGFQELLR	0.561562	1.47587	0.506851	>sp|P01009|A1AT_HUMAN Alpha-1-antitrypsin OS=Homo sapiens OX=9606 GN=SERPINA1 PE=1 SV=3	Glycosylation	FALSE	FALSE	0.998821	19.8711	22.3741	21.6726	19.9831	22.529	17.8433	20.5882	20.6956	16.0435	21.7833	21.5813	21.3098	20.9992	20.9201	20.2268
K.ADTVAK[+162.053]VQGVEFSHR.L	13090:4	9	Hex	K[+162]	452.231	4	1805.9	1805.9	0	-0.3	1853	Specific	975.58	805.31	805.31	18.72	133	>sp|P04114|APOB_HUMAN Apolipoprotein B-100 OS=Homo sapiens OX=9606 GN=APOB PE=1 SV=2	APOB	964	fs1_ms_14373_79_05082021.ScanId;v=1;d1=11734.11734.4	controllerType=0 controllerNumber=1 scan=11734	50.2724	FS1_MS_14373_79_05082021.raw_20231123_wGlyDecoy_noFDR/FS1_MS_14373_79_05082021.raw_20231123_wGlyDecoy_noFDR.xlsx	FS1_MS_14373_79_05082021	ADTVAK[+162.053]VQGVEFSHR	0.431547	1.34868	0.468476	>sp|P04114|APOB_HUMAN Apolipoprotein B-100 OS=Homo sapiens OX=9606 GN=APOB PE=1 SV=2	Glycation	FALSE	FALSE	0.998821	17.1689	17.1576	17.3919	18.4589	17.1773	18.4091	17.7583	17.3232	17.3894	17.4066	13.052	16.9892	15.4685	16.863	18.0052
R.DKIC[+57.021]DLLVANNHFAHFFAPQN[+2861.000]LTNMNK.N	43775:5	27	HexNAc(5)Hex(6)NeuAc(3)	C[+57], N[+2861]	1207.51	5	6033.53	6033.55	0	-2.1	265	Specific	456.31	340.95	58.59	8.88	21	>sp|P19827|ITIH1_HUMAN Inter-alpha-trypsin inhibitor heavy chain H1 OS=Homo sapiens OX=9606 GN=ITIH1 PE=1 SV=3	ITIH1	1501	fs1_ms_14373_40_05082021.ScanId;v=1;d1=34140.34140.5	controllerType=0 controllerNumber=1 scan=34140	135.367	FS1_MS_14373_40_05082021.raw_20231124_wGlyDecoy_noFDR/FS1_MS_14373_40_05082021.raw_20231124_wGlyDecoy_noFDR.xlsx	FS1_MS_14373_40_05082021	DKIC[+57.021]DLLVANNHFAHFFAPQN[+2861.000]LTNMNK	-1.51418	-2.85636	0.0319201	>sp|P19827|ITIH1_HUMAN Inter-alpha-trypsin inhibitor heavy chain H1 OS=Homo sapiens OX=9606 GN=ITIH1 PE=1 SV=3	Glycosylation	FALSE	FALSE	0.998821	18.7175	18.3699	18.9882	19.0096	18.6047	19.6937	18.1868	17.9415	20.0514	19.1007	19.3734	19.0817	18.9407	19.0279	19.0483
K.AEALK[+162.053]LFLEETK.A	29733:3	7	Hex	K[+162]	518.615	3	1553.83	1553.83	0	0.4	2463	Specific	422.75	370.82	334.42	7.32	131	>sp|P04114|APOB_HUMAN Apolipoprotein B-100 OS=Homo sapiens OX=9606 GN=APOB PE=1 SV=2	APOB	964	fs1_14373_70_20210728223754.ScanId;v=1;d1=23593.23593.3	controllerType=0 controllerNumber=1 scan=23593	96.4942	FS1_14373_70_20210728223754.raw_20231126_wGlyDecoy_noFDR/FS1_14373_70_20210728223754.raw_20231126_wGlyDecoy_noFDR.xlsx	FS1_14373_70_20210728223754	AEALK[+162.053]LFLEETK	0.275838	1.2107	0.47032	>sp|P04114|APOB_HUMAN Apolipoprotein B-100 OS=Homo sapiens OX=9606 GN=APOB PE=1 SV=2	Glycation	FALSE	FALSE	0.998821	17.379	16.6325	16.0692	16.5856	16.8343	17.3018	14.4793	15.4922	16.2912	15.877	16.3	15.4943	16.5521	15.7891	17.0829
K.AEAQAQYSAAVAK[+162.053]GK.S	06454:3	31	Hex	K[+162]	552.282	3	1654.83	1654.83	0	1.1	99	Specific	318.58	250.92	49.45	6.93	32	>tr|B7ZKJ8|B7ZKJ8_HUMAN ITIH4 protein OS=Homo sapiens OX=9606 GN=ITIH4 PE=1 SV=1	B7ZKJ8	132	fs1_ms_14373_79_05082021.ScanId;v=1;d1=6535.6535.3	controllerType=0 controllerNumber=1 scan=6535	29.7603	FS1_MS_14373_79_05082021.raw_20231123_wGlyDecoy_noFDR/FS1_MS_14373_79_05082021.raw_20231123_wGlyDecoy_noFDR.xlsx	FS1_MS_14373_79_05082021	AEAQAQYSAAVAK[+162.053]GK	0.278644	1.21305	0.272867	>tr|B7ZKJ8|B7ZKJ8_HUMAN ITIH4 protein OS=Homo sapiens OX=9606 GN=ITIH4 PE=1 SV=1	Glycation	FALSE	FALSE	0.998821	16.5176	17.3041	17.1399	17.8047	17.4513	17.8906	17.7692	18.1404	17.1612	17.4155	16.5639	17.7138	17.3736	17.2019	17.9678
R.AEDLVGK[+162.053]SLYVSATVILHSGSDMVQAER.S	45602:4	5	Hex	K[+162]	785.146	4	3137.56	3137.57	0	-1.2	316	Specific	617.4	488.29	488.29	11.71	131	>sp|P01024|CO3_HUMAN Complement C3 OS=Homo sapiens OX=9606 GN=C3 PE=1 SV=2	CO3	819	fs1_14373_52.ScanId;v=1;d1=34772.34772.4	controllerType=0 controllerNumber=1 scan=34772	137.89	FS1_14373_52.raw_20231126_wGlyDecoy_noFDR/FS1_14373_52.raw_20231126_wGlyDecoy_noFDR.xlsx	FS1_14373_52	AEDLVGK[+162.053]SLYVSATVILHSGSDMVQAER	-0.0552848	-1.03906	0.956653	>sp|P01024|CO3_HUMAN Complement C3 OS=Homo sapiens OX=9606 GN=C3 PE=1 SV=2	Glycation	FALSE	FALSE	0.998821	17.6812	16.5652	14.4453	18.5508	18.4021	17.8344	18.2987	17.5595	14.2909	17.7656	13.4448	13.2102	15.7261	13.3612	18.1316
K.AEEEHLGILGPQLHADVGDK[+162.053]VK.I	22874:4	15	Hex	K[+162]	630.077	4	2517.28	2517.28	0	0.4	800	Specific	466.59	447.06	44.53	9.55	51	>sp|P00450|CERU_HUMAN Ceruloplasmin OS=Homo sapiens OX=9606 GN=CP PE=1 SV=1	CERU	785	fs1_14373_52.ScanId;v=1;d1=19015.19015.4	controllerType=0 controllerNumber=1 scan=19015	78.918	FS1_14373_52.raw_20231126_wGlyDecoy_noFDR/FS1_14373_52.raw_20231126_wGlyDecoy_noFDR.xlsx	FS1_14373_52	AEEEHLGILGPQLHADVGDK[+162.053]VK	-0.0916542	-1.06559	0.722368	>sp|P00450|CERU_HUMAN Ceruloplasmin OS=Homo sapiens OX=9606 GN=CP PE=1 SV=1	Glycation	FALSE	FALSE	0.998821	16.4646	16.8147	17.0457	18.1295	17.5889	17.2946	17.3735	17.4248	16.0915	16.7574	16.4938	16.4124	16.4514	16.8523	17.4335
K.AEFAEVSK[+162.053].L	08252:2	1	Hex	K[+162]	521.75	2	1042.49	1042.49	0	-0.1	250	Specific	282.67	117.69	117.69	5.09	160	>sp|P02768|ALBU_HUMAN Albumin OS=Homo sapiens OX=9606 GN=ALB PE=1 SV=2	ALBU	936	fs1_14373_1.ScanId;v=1;d1=7865.7865.2	controllerType=0 controllerNumber=1 scan=7865	35.6405	FS1_14373_1.raw_20231128_wGlyDecoy_noFDR/FS1_14373_1.raw_20231128_wGlyDecoy_noFDR.xlsx	FS1_14373_1	AEFAEVSK[+162.053]	0.203096	1.15117	0.709684	>sp|P02768|ALBU_HUMAN Albumin OS=Homo sapiens OX=9606 GN=ALB PE=1 SV=2	Glycation	FALSE	FALSE	0.998821	21.8476	21.8053	20.1208	19.3976	19.057	20.1291	18.7592	21.7384	20.2409	20.3348	20.629	21.9549	18.9645	20.4705	21.6751
K.AEFAEVSK[+162.053]LVTDLTK.V	40625:3	1	Hex	K[+162]	604.988	3	1812.95	1812.95	0	1.3	250	Specific	680.95	593.15	382.36	11.76	157	>sp|P02768|ALBU_HUMAN Albumin OS=Homo sapiens OX=9606 GN=ALB PE=1 SV=2	ALBU	936	fs1_ms_14373_24_05082021.ScanId;v=1;d1=31526.31526.3	controllerType=0 controllerNumber=1 scan=31526	126.172	FS1_MS_14373_24_05082021.raw_20231125_wGlyDecoy_noFDR/FS1_MS_14373_24_05082021.raw_20231125_wGlyDecoy_noFDR.xlsx	FS1_MS_14373_24_05082021	AEFAEVSK[+162.053]LVTDLTK	0.255701	1.19392	0.154194	>sp|P02768|ALBU_HUMAN Albumin OS=Homo sapiens OX=9606 GN=ALB PE=1 SV=2	Glycation	FALSE	FALSE	0.998821	29.7066	28.9464	29.1823	28.7114	29.1534	28.3828	29.0586	29.3081	29.7551	29.445	29.4827	28.8076	29.3592	29.0487	29.6116
K.AEFAEVSK[+162.053]LVTDLTKVHTEC[+57.021]C[+57.021]HGDLLEC[+57.021]ADDR.A	40237:5	1	Hex	C[+57]*3, K[+162]	776.959	5	3880.77	3880.77	0	-0.4	250	Specific	587.44	587.44	106.03	10.14	214	>sp|P02768|ALBU_HUMAN Albumin OS=Homo sapiens OX=9606 GN=ALB PE=1 SV=2	ALBU	936	fs1_14373_22.ScanId;v=1;d1=31246.31246.5	controllerType=0 controllerNumber=1 scan=31246	126.009	FS1_14373_22.raw_20231127_wGlyDecoy_noFDR/FS1_14373_22.raw_20231127_wGlyDecoy_noFDR.xlsx	FS1_14373_22	AEFAEVSK[+162.053]LVTDLTKVHTEC[+57.021]C[+57.021]HGDLLEC[+57.021]ADDR	-0.322465	-1.25046	0.59105	>sp|P02768|ALBU_HUMAN Albumin OS=Homo sapiens OX=9606 GN=ALB PE=1 SV=2	Glycation	FALSE	FALSE	0.998821	17.2231	17.1264	15.8424	17.8228	16.2507	17.2387	16.1907	15.378	16.1414	17.5634	14.4592	14.3424	15.3459	16.9115	16.1464
K.AEFQDALEK[+162.053]LNMGITDLQGLR.L	44750:3	21	Hex	K[+162]	842.091	3	2524.26	2524.26	0	-1.1	317	Specific	481.16	450.1	450.1	9.7	78	>sp|P0C0L4|CO4A_HUMAN Complement C4-A OS=Homo sapiens OX=9606 GN=C4A PE=1 SV=2	CO4A	1206	fs1_ms_14373_16_05082021.ScanId;v=1;d1=35319.35319.3	controllerType=0 controllerNumber=1 scan=35319	139.449	FS1_MS_14373_16_05082021.raw_20231125_wGlyDecoy_noFDR/FS1_MS_14373_16_05082021.raw_20231125_wGlyDecoy_noFDR.xlsx	FS1_MS_14373_16_05082021	AEFQDALEK[+162.053]LNMGITDLQGLR	-0.157503	-1.11535	0.564607	>sp|P0C0L4|CO4A_HUMAN Complement C4-A OS=Homo sapiens OX=9606 GN=C4A PE=1 SV=2;>sp|P0C0L5|CO4B_HUMAN Complement C4-B OS=Homo sapiens OX=9606 GN=C4B PE=1 SV=2	Glycation	FALSE	FALSE	0.998821	20.1126	20.3422	19.8924	20.4944	19.6627	20.4014	20.9443	20.4356	19.9114	20.7025	19.6088	20.7666	19.8899	20.1152	19.9399
K.AEK[+162.053]SHDELPR.T	01706:3	7	Hex	K[+162]	448.553	3	1343.64	1343.64	0	0.5	3235	Specific	346.86	266.34	266.34	6.48	131	>sp|P04114|APOB_HUMAN Apolipoprotein B-100 OS=Homo sapiens OX=9606 GN=APOB PE=1 SV=2	APOB	964	fs1_14373_70_20210728223754.ScanId;v=1;d1=3130.3130.3	controllerType=0 controllerNumber=1 scan=3130	17.4715	FS1_14373_70_20210728223754.raw_20231126_wGlyDecoy_noFDR/FS1_14373_70_20210728223754.raw_20231126_wGlyDecoy_noFDR.xlsx	FS1_14373_70_20210728223754	AEK[+162.053]SHDELPR	0.266861	1.20319	0.43621	>sp|P04114|APOB_HUMAN Apolipoprotein B-100 OS=Homo sapiens OX=9606 GN=APOB PE=1 SV=2	Glycation	FALSE	FALSE	0.998821	17.0318	17.0509	16.7055	17.8399	17.0063	17.9939	16.7114	17.1534	18.1051	18.1589	15.8212	16.7347	17.0548	17.1302	17.9428
K.AELSN[+2861.000]HTRPVILVPGC[+57.021]LGNQLEAK.L	31684:5	89	HexNAc(5)Hex(6)NeuAc(3)	C[+57], N[+2861]	1096.28	5	5477.39	5477.39	0	0	40	Specific	377.62	280.54	84.89	7.32	4	>sp|P04180|LCAT_HUMAN Phosphatidylcholine-sterol acyltransferase OS=Homo sapiens OX=9606 GN=LCAT PE=1 SV=1	LCAT	968	fs1_ms_14373_6_05082021.ScanId;v=1;d1=25430.25430.5	controllerType=0 controllerNumber=1 scan=25430	103.513	FS1_MS_14373_6_05082021.raw_20231125_wGlyDecoy_noFDR/FS1_MS_14373_6_05082021.raw_20231125_wGlyDecoy_noFDR.xlsx	FS1_MS_14373_6_05082021	AELSN[+2861.000]HTRPVILVPGC[+57.021]LGNQLEAK	-0.415013	-1.33331	0.330908	>sp|P04180|LCAT_HUMAN Phosphatidylcholine-sterol acyltransferase OS=Homo sapiens OX=9606 GN=LCAT PE=1 SV=1	Glycosylation	FALSE	FALSE	0.998821	20.0188	18.097	17.6748	18.3359	18.608	19.2176	17.8702	19.4525	19.129	19.5315	19.756	18.8233	18.8864	18.6209	17.5468
K.AETGDK[+162.053]VYVHLK.N	09711:3	15	Hex	K[+162]	507.932	3	1521.78	1521.78	0	0.4	99	Specific	340.92	282.87	249.76	6.46	51	>sp|P00450|CERU_HUMAN Ceruloplasmin OS=Homo sapiens OX=9606 GN=CP PE=1 SV=1	CERU	785	fs1_14373_52.ScanId;v=1;d1=9040.9040.3	controllerType=0 controllerNumber=1 scan=9040	40.1747	FS1_14373_52.raw_20231126_wGlyDecoy_noFDR/FS1_14373_52.raw_20231126_wGlyDecoy_noFDR.xlsx	FS1_14373_52	AETGDK[+162.053]VYVHLK	0.0311326	1.02181	0.901271	>sp|P00450|CERU_HUMAN Ceruloplasmin OS=Homo sapiens OX=9606 GN=CP PE=1 SV=1	Glycation	FALSE	FALSE	0.998821	18.266	18.4555	18.5302	19.523	18.949	19.6467	18.7931	19.5169	18.4629	19.1873	17.8126	19.4938	19.0654	18.7311	18.7592
R.AFGSNPN[+2204.772]LTK.V	12371:4	103	HexNAc(4)Hex(5)NeuAc(2)	N[+2205]	814.084	4	3253.31	3253.31	0	0	68	Specific	231.82	93.7	93.7	3.2	5	>sp|P22792|CPN2_HUMAN Carboxypeptidase N subunit 2 OS=Homo sapiens OX=9606 GN=CPN2 PE=1 SV=3	CPN2	1578	fs1_ms_14373_21_05082021.ScanId;v=1;d1=11208.11208.4	controllerType=0 controllerNumber=1 scan=11208	48.7325	FS1_MS_14373_21_05082021.raw_20231125_wGlyDecoy_noFDR/FS1_MS_14373_21_05082021.raw_20231125_wGlyDecoy_noFDR.xlsx	FS1_MS_14373_21_05082021	AFGSNPN[+2204.772]LTK	0.0542271	1.0383	0.853134	>sp|P22792|CPN2_HUMAN Carboxypeptidase N subunit 2 OS=Homo sapiens OX=9606 GN=CPN2 PE=1 SV=3	Glycosylation	FALSE	FALSE	0.998821	20.8245	20.4968	20.5215	20.2037	21.5577	20.6034	20.5378	20.218	21.515	21.5469	21.1797	21.1043	21.3394	21.8397	20.8919
R.AFHYN[+2204.772]VSSHGC[+57.021]QLLPWTQHSPHTR.L	25233:5	81	HexNAc(4)Hex(5)NeuAc(2)	C[+57], N[+2205]	1013.83	5	5065.11	5065.12	0	-1.2	68	Specific	648.15	474.03	223.59	11.82	3	>sp|P26927|HGFL_HUMAN Hepatocyte growth factor-like protein OS=Homo sapiens OX=9606 GN=MST1 PE=1 SV=2	HGFL	1651	fs1_ms_14373_54_04082021.ScanId;v=1;d1=20554.20554.5	controllerType=0 controllerNumber=1 scan=20554	84.2439	FS1_MS_14373_54_04082021.raw_20231124_wGlyDecoy_noFDR/FS1_MS_14373_54_04082021.raw_20231124_wGlyDecoy_noFDR.xlsx	FS1_MS_14373_54_04082021	AFHYN[+2204.772]VSSHGC[+57.021]QLLPWTQHSPHTR	-0.348903	-1.27359	0.51132	>sp|P26927|HGFL_HUMAN Hepatocyte growth factor-like protein OS=Homo sapiens OX=9606 GN=MST1 PE=1 SV=2	Glycosylation	FALSE	FALSE	0.998821	18.7519	18.3509	18.4743	18.9584	18.4449	17.929	18.2531	18.7411	18.5421	18.6993	16.982	17.5938	18.8783	19.0033	18.8919
R.AFIQLWAFDAVK[+162.053]GK.C	40930:3	50	Hex	K[+162]	585.982	3	1755.93	1755.93	0	-0.1	298	Specific	356.62	264.74	65.82	7.24	12	>sp|P02760|AMBP_HUMAN Protein AMBP OS=Homo sapiens OX=9606 GN=AMBP PE=1 SV=1	AMBP	932	fs1_14373_52.ScanId;v=1;d1=31613.31613.3	controllerType=0 controllerNumber=1 scan=31613	126.183	FS1_14373_52.raw_20231126_wGlyDecoy_noFDR/FS1_14373_52.raw_20231126_wGlyDecoy_noFDR.xlsx	FS1_14373_52	AFIQLWAFDAVK[+162.053]GK	-0.185808	-1.13745	0.513178	>sp|P02760|AMBP_HUMAN Protein AMBP OS=Homo sapiens OX=9606 GN=AMBP PE=1 SV=1	Glycation	FALSE	FALSE	0.998821	18.4831	18.1954	17.9134	19.3598	18.0623	18.5331	18.9241	19.284	19.2505	18.2482	17.9081	19.0357	18.2614	18.3547	18.6176
K.KAFITN[+2862.021]FSMIIDGMTYPGIIK.E	49652:4	25	HexNAc(5)Hex(6)Fuc(2)NeuAc(2)	N[+2862]	1306.07	4	5221.24	5222.26	-1	-2.6	76	Specific	446.81	365.1	16.94	7.43	24	>tr|B7ZKJ8|B7ZKJ8_HUMAN ITIH4 protein OS=Homo sapiens OX=9606 GN=ITIH4 PE=1 SV=1	B7ZKJ8	132	fs1_ms_14373_21_05082021.ScanId;v=1;d1=37741.37741.4	controllerType=0 controllerNumber=1 scan=37741	148.227	FS1_MS_14373_21_05082021.raw_20231125_wGlyDecoy_noFDR/FS1_MS_14373_21_05082021.raw_20231125_wGlyDecoy_noFDR.xlsx	FS1_MS_14373_21_05082021	KAFITN[+2862.021]FSMIIDGMTYPGIIK	1.62797	3.09079	0.00881979	>tr|B7ZKJ8|B7ZKJ8_HUMAN ITIH4 protein OS=Homo sapiens OX=9606 GN=ITIH4 PE=1 SV=1	Glycosylation	FALSE	FALSE	0.998821	15.0244	16.4175	17.1976	16.2185	13.5669	14.3036	14.5001	15.4782	13.5971	14.2079	15.046	14.6439	15.4771	16.4003	17.7389
K.LPTQN[+2862.021]ITFQTESSVAEQEAEFQSPK.Y	35824:4	31	HexNAc(5)Hex(6)Fuc(2)NeuAc(2)	N[+2862]	1418.34	4	5670.35	5671.37	-1	-3.3	513	Specific	213.14	154.51	5.91	4.69	32	>tr|B7ZKJ8|B7ZKJ8_HUMAN ITIH4 protein OS=Homo sapiens OX=9606 GN=ITIH4 PE=1 SV=1	B7ZKJ8	132	fs1_ms_14373_79_05082021.ScanId;v=1;d1=28830.28830.4	controllerType=0 controllerNumber=1 scan=28830	115.087	FS1_MS_14373_79_05082021.raw_20231123_wGlyDecoy_noFDR/FS1_MS_14373_79_05082021.raw_20231123_wGlyDecoy_noFDR.xlsx	FS1_MS_14373_79_05082021	LPTQN[+2862.021]ITFQTESSVAEQEAEFQSPK	1.0082	2.01139	0.217462	>tr|B7ZKJ8|B7ZKJ8_HUMAN ITIH4 protein OS=Homo sapiens OX=9606 GN=ITIH4 PE=1 SV=1	Glycosylation	FALSE	FALSE	0.998821	17.7303	17.9226	16.9011	15.8133	17.7616	14.3844	18.3789	13.8028	17.8201	14.1577	17.7859	16.1698	16.9742	15.949	18.8942
K.LPTQN[+3007.058]ITFQTESSVAEQEAEFQSPK.Y	36263:5	25	HexNAc(5)Hex(6)Fuc(1)NeuAc(3)	N[+3007]	1163.89	5	5815.4	5816.41	-1	-0.9	513	Specific	547.62	141.02	141.02	7.77	24	>tr|B7ZKJ8|B7ZKJ8_HUMAN ITIH4 protein OS=Homo sapiens OX=9606 GN=ITIH4 PE=1 SV=1	B7ZKJ8	132	fs1_ms_14373_21_05082021.ScanId;v=1;d1=28703.28703.5	controllerType=0 controllerNumber=1 scan=28703	115.076	FS1_MS_14373_21_05082021.raw_20231125_wGlyDecoy_noFDR/FS1_MS_14373_21_05082021.raw_20231125_wGlyDecoy_noFDR.xlsx	FS1_MS_14373_21_05082021	LPTQN[+3007.058]ITFQTESSVAEQEAEFQSPK	0.417857	1.33594	0.290234	>tr|B7ZKJ8|B7ZKJ8_HUMAN ITIH4 protein OS=Homo sapiens OX=9606 GN=ITIH4 PE=1 SV=1	Glycosylation	FALSE	FALSE	0.998821	19.5176	20.151	19.6078	18.3677	21.3551	18.8393	18.5112	19.4649	20.15	19.7684	20.9709	19.6011	20.3083	19.6881	20.5476
K.LPTQN[+2350.830]ITFQTESSVAEQEAEFQSPK.Y	33906:4	19	HexNAc(4)Hex(5)Fuc(1)NeuAc(2)	N[+2351]	1290.55	4	5159.18	5160.18	-1	0	513	Specific	275.62	207.07	207.07	7.75	12	>tr|B7ZKJ8|B7ZKJ8_HUMAN ITIH4 protein OS=Homo sapiens OX=9606 GN=ITIH4 PE=1 SV=1	B7ZKJ8	132	fs1_14373_48.ScanId;v=1;d1=26491.26491.4	controllerType=0 controllerNumber=1 scan=26491	109.079	FS1_14373_48.raw_20231127_wGlyDecoy_noFDR/FS1_14373_48.raw_20231127_wGlyDecoy_noFDR.xlsx	FS1_14373_48	LPTQN[+2350.830]ITFQTESSVAEQEAEFQSPK	0.570891	1.48544	0.313076	>tr|B7ZKJ8|B7ZKJ8_HUMAN ITIH4 protein OS=Homo sapiens OX=9606 GN=ITIH4 PE=1 SV=1	Glycosylation	FALSE	FALSE	0.998821	19.1696	19.2046	19.1207	17.7998	19.5007	18.8176	14.9696	18.1007	19.8229	19.1962	19.7776	18.743	19.3715	19.9229	19.686
K.LPTQN[+2861.000]ITFQTESSVAEQEAEFQSPK.Y	35870:5	26	HexNAc(5)Hex(6)NeuAc(3)	N[+2861]	1134.88	5	5670.35	5670.35	0	-0.7	513	Specific	591.71	509.68	58.03	9.95	32	>tr|B7ZKJ8|B7ZKJ8_HUMAN ITIH4 protein OS=Homo sapiens OX=9606 GN=ITIH4 PE=1 SV=1	B7ZKJ8	132	fs1_ms_14373_25_05082021.ScanId;v=1;d1=28730.28730.5	controllerType=0 controllerNumber=1 scan=28730	114.932	FS1_MS_14373_25_05082021.raw_20231125_wGlyDecoy_noFDR/FS1_MS_14373_25_05082021.raw_20231125_wGlyDecoy_noFDR.xlsx	FS1_MS_14373_25_05082021	LPTQN[+2861.000]ITFQTESSVAEQEAEFQSPK	0.361884	1.2851	0.341723	>tr|B7ZKJ8|B7ZKJ8_HUMAN ITIH4 protein OS=Homo sapiens OX=9606 GN=ITIH4 PE=1 SV=1	Glycosylation	FALSE	FALSE	0.998821	20.8957	19.5727	20.0926	19.8931	21.3569	21.1247	19.4868	20.1263	20.8401	20.4886	22.0098	20.3927	20.4879	20.2786	21.8894
R.NQALN[+3007.058]LSLAYSFVTPLTSMVVTKPDDQEQSQVAEKPMEGESR.N	48941:6	33	HexNAc(5)Hex(6)Fuc(1)NeuAc(3)	N[+3007]	1275.06	6	7645.32	7645.33	0	-0.9	573	Specific	706.67	642.45	34.85	12.7	24	>tr|B7ZKJ8|B7ZKJ8_HUMAN ITIH4 protein OS=Homo sapiens OX=9606 GN=ITIH4 PE=1 SV=1	B7ZKJ8	132	fs1_ms_14373_40_05082021.ScanId;v=1;d1=37681.37681.6	controllerType=0 controllerNumber=1 scan=37681	148.166	FS1_MS_14373_40_05082021.raw_20231124_wGlyDecoy_noFDR/FS1_MS_14373_40_05082021.raw_20231124_wGlyDecoy_noFDR.xlsx	FS1_MS_14373_40_05082021	NQALN[+3007.058]LSLAYSFVTPLTSMVVTKPDDQEQSQVAEKPMEGESR	0.383578	1.30457	0.362571	>tr|B7ZKJ8|B7ZKJ8_HUMAN ITIH4 protein OS=Homo sapiens OX=9606 GN=ITIH4 PE=1 SV=1	Glycosylation	FALSE	FALSE	0.998821	21.0305	22.2135	21.1874	20.3349	23.369	20.1277	20.0499	21.5419	22.0148	22.027	22.4435	21.1649	21.8237	21.269	22.4174
R.NQALN[+1751.624]LSLAYSFVTPLTSMVVTK[+162.053]PDDQEQSQVAEKPMEGESR.N	47219:5	23	HexNAc(4)Hex(4)NeuAc(1)	K[+162], N[+1752]	1310.99	5	6550.93	6551.95	-1	-1.8	573	Specific	208.59	201.76	46.46	4.37	22	>tr|B7ZKJ8|B7ZKJ8_HUMAN ITIH4 protein OS=Homo sapiens OX=9606 GN=ITIH4 PE=1 SV=1	B7ZKJ8	132	fs1_ms_14373_6_05082021.ScanId;v=1;d1=36431.36431.5	controllerType=0 controllerNumber=1 scan=36431	144.671	FS1_MS_14373_6_05082021.raw_20231125_wGlyDecoy_noFDR/FS1_MS_14373_6_05082021.raw_20231125_wGlyDecoy_noFDR.xlsx	FS1_MS_14373_6_05082021	NQALN[+1751.624]LSLAYSFVTPLTSMVVTK[+162.053]PDDQEQSQVAEKPMEGESR	-0.914145	-1.88445	0.394661	>tr|B7ZKJ8|B7ZKJ8_HUMAN ITIH4 protein OS=Homo sapiens OX=9606 GN=ITIH4 PE=1 SV=1	Glycosylation	FALSE	FALSE	0.998821	17.9115	18.738	14.2152	17.7368	19.6321	18.3597	14.0943	17.8196	14.211	19.0434	18.684	13.1481	18.224	18.3638	18.3663
K.K[+162.053]AFITN[+2204.772]FSMIIDGMTYPGIIK.E	47757:4	29	HexNAc(4)Hex(5)NeuAc(2)	K[+162], N[+2205]	1182.52	4	4727.06	4727.06	0	-0.1	76	Specific	316.32	241.94	104.08	6.58	35	>tr|B7ZKJ8|B7ZKJ8_HUMAN ITIH4 protein OS=Homo sapiens OX=9606 GN=ITIH4 PE=1 SV=1	B7ZKJ8	132	fs1_14373_34.ScanId;v=1;d1=36156.36156.4	controllerType=0 controllerNumber=1 scan=36156	145.23	FS1_14373_34.raw_20231127_wGlyDecoy_noFDR/FS1_14373_34.raw_20231127_wGlyDecoy_noFDR.xlsx	FS1_14373_34	K[+162.053]AFITN[+2204.772]FSMIIDGMTYPGIIK	-0.609226	-1.52544	0.489472	>tr|B7ZKJ8|B7ZKJ8_HUMAN ITIH4 protein OS=Homo sapiens OX=9606 GN=ITIH4 PE=1 SV=1	Glycosylation	FALSE	FALSE	0.998821	18.1074	13.7884	18.6983	18.8468	13.316	16.2519	18.6418	18.788	17.9453	17.7937	14.5067	17.733	18.3542	17.5937	17.2346
K.AGGVGLN[+3081.095]LSAASR.V	15922:4	253	HexNAc(6)Hex(7)Fuc(1)NeuAc(2)	N[+3081]	1064.19	4	4253.75	4253.73	0	4.3	914	Specific	242.47	88.39	88.39	0.72	8	>sp|Q14527|HLTF_HUMAN Helicase-like transcription factor OS=Homo sapiens OX=9606 GN=HLTF PE=1 SV=2	HLTF	2670	fs1_ms_14373_4_05082021.ScanId;v=1;d1=13853.13853.4	controllerType=0 controllerNumber=1 scan=13853	58.8463	FS1_MS_14373_4_05082021.raw_20231125_wGlyDecoy_noFDR/FS1_MS_14373_4_05082021.raw_20231125_wGlyDecoy_noFDR.xlsx	FS1_MS_14373_4_05082021	AGGVGLN[+3081.095]LSAASR	-2.33288	-5.03809	0.162415	>sp|Q14527|HLTF_HUMAN Helicase-like transcription factor OS=Homo sapiens OX=9606 GN=HLTF PE=1 SV=2	Glycosylation	FALSE	FALSE	0.998821	20.797	14.3366	21.6075	20.9287	12.9883	21.2017	14.3057	19.7699	21.3907	20.9541	20.4928	20.4931	19.6664	20.0813	13.6614
K.AGK[+162.053]EPGLQIWR.V	19955:3	46	Hex	K[+162]	472.921	3	1416.75	1416.75	0	0.7	62	Specific	354.5	252.01	252.01	6.92	16	>sp|P06396|GELS_HUMAN Gelsolin OS=Homo sapiens OX=9606 GN=GSN PE=1 SV=1	GELS	1047	fs1_14373_52.ScanId;v=1;d1=16850.16850.3	controllerType=0 controllerNumber=1 scan=16850	70.7326	FS1_14373_52.raw_20231126_wGlyDecoy_noFDR/FS1_14373_52.raw_20231126_wGlyDecoy_noFDR.xlsx	FS1_14373_52	AGK[+162.053]EPGLQIWR	0.029963	1.02099	0.915994	>sp|P06396|GELS_HUMAN Gelsolin OS=Homo sapiens OX=9606 GN=GSN PE=1 SV=1	Glycation	FALSE	FALSE	0.998821	17.6102	17.8626	17.82	18.6949	16.8992	17.9734	18.4301	17.7128	17.2748	17.3782	16.3937	17.537	17.4511	16.8827	18.0396
R.AGLEK[+162.053]NYC[+57.021]R.N	03390:3	32	Hex	C[+57], K[+162]	424.868	3	1272.59	1272.59	0	-0.7	524	Specific	460.22	312.96	312.96	6.38	31	>sp|P00747|PLMN_HUMAN Plasminogen OS=Homo sapiens OX=9606 GN=PLG PE=1 SV=2	PLMN	803	fs1_ms_14373_16_05082021.ScanId;v=1;d1=4193.4193.3	controllerType=0 controllerNumber=1 scan=4193	20.4257	FS1_MS_14373_16_05082021.raw_20231125_wGlyDecoy_noFDR/FS1_MS_14373_16_05082021.raw_20231125_wGlyDecoy_noFDR.xlsx	FS1_MS_14373_16_05082021	AGLEK[+162.053]NYC[+57.021]R	-0.109233	-1.07865	0.560252	>sp|P00747|PLMN_HUMAN Plasminogen OS=Homo sapiens OX=9606 GN=PLG PE=1 SV=2	Glycation	FALSE	FALSE	0.998821	20.8295	19.9022	20.1871	21.1353	20.6922	21.145	21.1346	20.6981	20.9499	20.268	20.1638	20.8389	20.8128	20.829	20.3421
K.AGLQAFFQVQEC[+57.021]N[+2204.772]K.S	34460:4	14	HexNAc(4)Hex(5)NeuAc(2)	C[+57], N[+2205]	961.895	4	3844.56	3844.56	0	-0.7	346	Specific	591.2	391.87	391.87	9.38	47	>sp|P00450|CERU_HUMAN Ceruloplasmin OS=Homo sapiens OX=9606 GN=CP PE=1 SV=1	CERU	785	fs1_14373_58.ScanId;v=1;d1=26950.26950.5	controllerType=0 controllerNumber=1 scan=26950	108.713	FS1_14373_58.raw_20231126_wGlyDecoy_noFDR/FS1_14373_58.raw_20231126_wGlyDecoy_noFDR.xlsx	FS1_14373_58	AGLQAFFQVQEC[+57.021]N[+2204.772]K	0.0437474	1.03079	0.887068	>sp|P00450|CERU_HUMAN Ceruloplasmin OS=Homo sapiens OX=9606 GN=CP PE=1 SV=1	Glycosylation	FALSE	FALSE	0.998821	23.8599	23.3368	23.8772	23.1269	24.5612	24.0369	23.6429	24.1526	24.6918	24.7052	24.8047	24.2627	24.3382	24.9381	24.2162
K.AGLQAFFQVQEC[+57.021]N[+2350.830]K.S	34271:4	12	HexNAc(4)Hex(5)Fuc(1)NeuAc(2)	C[+57], N[+2351]	998.41	4	3990.62	3990.62	0	-0.9	346	Specific	552.65	358.07	358.07	7.22	53	>sp|P00450|CERU_HUMAN Ceruloplasmin OS=Homo sapiens OX=9606 GN=CP PE=1 SV=1	CERU	785	fs1_14373_19.ScanId;v=1;d1=26828.26828.4	controllerType=0 controllerNumber=1 scan=26828	108.838	FS1_14373_19.raw_20231127_wGlyDecoy_noFDR/FS1_14373_19.raw_20231127_wGlyDecoy_noFDR.xlsx	FS1_14373_19	AGLQAFFQVQEC[+57.021]N[+2350.830]K	0.0409666	1.0288	0.887789	>sp|P00450|CERU_HUMAN Ceruloplasmin OS=Homo sapiens OX=9606 GN=CP PE=1 SV=1	Glycosylation	FALSE	FALSE	0.998821	20.9901	20.3864	21.0369	20.3261	20.9835	20.8212	20.918	21.117	22.0328	20.8986	22.3138	21.3754	21.9126	22.1093	21.4847
K.AGLQAFFQVQEC[+57.021]N[+2861.000]K.S	38629:4	14	HexNAc(5)Hex(6)NeuAc(3)	C[+57], N[+2861]	1125.95	4	4500.79	4500.79	0	-0.2	346	Specific	310.61	179.87	82.53	5.81	46	>sp|P00450|CERU_HUMAN Ceruloplasmin OS=Homo sapiens OX=9606 GN=CP PE=1 SV=1	CERU	785	fs1_14373_70_20210728223754.ScanId;v=1;d1=29739.29739.4	controllerType=0 controllerNumber=1 scan=29739	119.301	FS1_14373_70_20210728223754.raw_20231126_wGlyDecoy_noFDR/FS1_14373_70_20210728223754.raw_20231126_wGlyDecoy_noFDR.xlsx	FS1_14373_70_20210728223754	AGLQAFFQVQEC[+57.021]N[+2861.000]K	0.0708817	1.05036	0.848913	>sp|P00450|CERU_HUMAN Ceruloplasmin OS=Homo sapiens OX=9606 GN=CP PE=1 SV=1	Glycosylation	FALSE	FALSE	0.998821	18.7805	17.4538	18.9324	18.8488	19.0123	19.444	18.4716	19.2201	19.175	19.3236	20.8	18.7388	19.2415	19.1879	19.885
K.AGLQAFFQVQEC[+57.021]N[+3007.058]K.S	37127:4	14	HexNAc(5)Hex(6)Fuc(1)NeuAc(3)	C[+57], N[+3007]	1162.22	4	4645.84	4646.85	-1	-0.4	346	Specific	287.85	188.34	188.34	5.73	53	>sp|P00450|CERU_HUMAN Ceruloplasmin OS=Homo sapiens OX=9606 GN=CP PE=1 SV=1	CERU	785	fs1_ms_14373_79_05082021.ScanId;v=1;d1=29701.29701.4	controllerType=0 controllerNumber=1 scan=29701	118.288	FS1_MS_14373_79_05082021.raw_20231123_wGlyDecoy_noFDR/FS1_MS_14373_79_05082021.raw_20231123_wGlyDecoy_noFDR.xlsx	FS1_MS_14373_79_05082021	AGLQAFFQVQEC[+57.021]N[+3007.058]K	0.388503	1.30903	0.331503	>sp|P00450|CERU_HUMAN Ceruloplasmin OS=Homo sapiens OX=9606 GN=CP PE=1 SV=1	Glycosylation	FALSE	FALSE	0.998821	18.3475	18.1612	18.5363	17.9559	19.1334	16.1987	17.5072	18.691	18.451	19.3008	19.6189	18.1857	19.1177	18.3503	19.0833
K.AGVETTTPSK[+162.053]QSNNK.Y	00992:3	26	Hex	K[+162]	575.284	3	1723.84	1723.83	0	2.3	51	Specific	358.5	233.47	218.26	5.95	8	>sp|P0DOY2|IGLC2_HUMAN Immunoglobulin lambda constant 2 OS=Homo sapiens OX=9606 GN=IGLC2 PE=1 SV=1	IGLC2	1223	fs1_14373_48.ScanId;v=1;d1=2620.2620.3	controllerType=0 controllerNumber=1 scan=2620	15.0665	FS1_14373_48.raw_20231127_wGlyDecoy_noFDR/FS1_14373_48.raw_20231127_wGlyDecoy_noFDR.xlsx	FS1_14373_48	AGVETTTPSK[+162.053]QSNNK	0.255196	1.1935	0.396576	>sp|P0DOY2|IGLC2_HUMAN Immunoglobulin lambda constant 2 OS=Homo sapiens OX=9606 GN=IGLC2 PE=1 SV=1;>sp|P0DOY3|IGLC3_HUMAN Immunoglobulin lambda constant 3 OS=Homo sapiens OX=9606 GN=IGLC3 PE=1 SV=1	Glycation	FALSE	FALSE	0.998821	27.6032	27.0466	27.0088	27.377	26.9312	26.0577	26.7429	26.4043	28.2703	27.9697	26.5059	27.1101	27.6363	27.2067	27.4572
K.AGVETTTPSK[+162.053]QSNNKYAASSYLSLTPEQWK.S	27537:4	24	Hex	K[+162]	862.925	4	3448.68	3448.68	0	0.3	51	Specific	417.89	405.25	190.18	9.6	12	>sp|P0DOY3|IGLC3_HUMAN Immunoglobulin lambda constant 3 OS=Homo sapiens OX=9606 GN=IGLC3 PE=1 SV=1	IGLC3	1224	fs1_14373_52.ScanId;v=1;d1=22308.22308.4	controllerType=0 controllerNumber=1 scan=22308	91.3974	FS1_14373_52.raw_20231126_wGlyDecoy_noFDR/FS1_14373_52.raw_20231126_wGlyDecoy_noFDR.xlsx	FS1_14373_52	AGVETTTPSK[+162.053]QSNNKYAASSYLSLTPEQWK	-0.21841	-1.16345	0.625716	>sp|P0DOY3|IGLC3_HUMAN Immunoglobulin lambda constant 3 OS=Homo sapiens OX=9606 GN=IGLC3 PE=1 SV=1	Glycation	FALSE	FALSE	0.998821	16.8149	16.141	15.1253	16.7784	16.3139	15.0101	15.4511	14.8294	17.0876	16.8217	14.348	15.7631	15.7687	15.3375	16.2185
K.AHLNIK[+162.053]SPAFTDLHLR.Y	25048:4	8	Hex	K[+162]	499.522	4	1995.07	1995.07	0	0.1	3974	Specific	796.06	796.06	796.06	14.8	141	>sp|P04114|APOB_HUMAN Apolipoprotein B-100 OS=Homo sapiens OX=9606 GN=APOB PE=1 SV=2	APOB	964	fs1_14373_52.ScanId;v=1;d1=20533.20533.4	controllerType=0 controllerNumber=1 scan=20533	84.6058	FS1_14373_52.raw_20231126_wGlyDecoy_noFDR/FS1_14373_52.raw_20231126_wGlyDecoy_noFDR.xlsx	FS1_14373_52	AHLNIK[+162.053]SPAFTDLHLR	0.307573	1.23762	0.399073	>sp|P04114|APOB_HUMAN Apolipoprotein B-100 OS=Homo sapiens OX=9606 GN=APOB PE=1 SV=2	Glycation	FALSE	FALSE	0.998821	17.1691	17.2029	17.079	18.2224	17.7213	17.5612	16.7658	16.652	16.7577	16.4442	15.7046	16.372	15.7856	16.4168	17.8517
K.AHVSFK[+162.053]PTVAQQR.I	08810:4	43	Hex	K[+162]	408.469	4	1630.85	1630.85	0	-0.4	247	Specific	945.95	800.63	800.63	17.35	13	>sp|P19823|ITIH2_HUMAN Inter-alpha-trypsin inhibitor heavy chain H2 OS=Homo sapiens OX=9606 GN=ITIH2 PE=1 SV=2	ITIH2	1500	fs1_14373_10.ScanId;v=1;d1=8339.8339.4	controllerType=0 controllerNumber=1 scan=8339	37.3242	FS1_14373_10.raw_20231128_wGlyDecoy_noFDR/FS1_14373_10.raw_20231128_wGlyDecoy_noFDR.xlsx	FS1_14373_10	AHVSFK[+162.053]PTVAQQR	0.187115	1.13848	0.532722	>sp|P19823|ITIH2_HUMAN Inter-alpha-trypsin inhibitor heavy chain H2 OS=Homo sapiens OX=9606 GN=ITIH2 PE=1 SV=2	Glycation	FALSE	FALSE	0.998821	17.3705	17.5252	17.4991	18.5753	17.2528	18.2341	17.8674	18.0913	17.9988	17.7923	16.6828	18.765	17.8211	17.5621	18.0363
R.AIK[+162.053]ANVFVQLPR.L	26256:3	129	Hex	K[+162]	506.628	3	1517.87	1517.87	0	-0.2	232	Specific	212.55	203.42	203.42	4.31	3	>sp|P35858|ALS_HUMAN Insulin-like growth factor-binding protein complex acid labile subunit OS=Homo sapiens OX=9606 GN=IGFALS PE=1 SV=1	ALS	1805	fs1_14373_52.ScanId;v=1;d1=21381.21381.3	controllerType=0 controllerNumber=1 scan=21381	87.8496	FS1_14373_52.raw_20231126_wGlyDecoy_noFDR/FS1_14373_52.raw_20231126_wGlyDecoy_noFDR.xlsx	FS1_14373_52	AIK[+162.053]ANVFVQLPR	-0.203672	-1.15163	0.423109	>sp|P35858|ALS_HUMAN Insulin-like growth factor-binding protein complex acid labile subunit OS=Homo sapiens OX=9606 GN=IGFALS PE=1 SV=1	Glycation	FALSE	FALSE	0.998821	14.7519	15.3944	15.2502	15.7836	14.7837	15.1612	16.2843	15.497	16.0567	15.6019	14.6132	16.075	14.8834	15.2028	15.2932
K.AIMEK[+162.053]LEMSK.F	15061:3	25	Hex	K[+162]	447.893	3	1341.66	1341.66	0	-0.6	381	Specific	414.92	305.78	243.29	7.07	28	>sp|P05155|IC1_HUMAN Plasma protease C1 inhibitor OS=Homo sapiens OX=9606 GN=SERPING1 PE=1 SV=2	IC1	1013	fs1_ms_14373_46_05082021.ScanId;v=1;d1=13222.13222.3	controllerType=0 controllerNumber=1 scan=13222	56.107	FS1_MS_14373_46_05082021.raw_20231124_wGlyDecoy_noFDR/FS1_MS_14373_46_05082021.raw_20231124_wGlyDecoy_noFDR.xlsx	FS1_MS_14373_46_05082021	AIMEK[+162.053]LEMSK	0.0928488	1.06647	0.787083	>sp|P05155|IC1_HUMAN Plasma protease C1 inhibitor OS=Homo sapiens OX=9606 GN=SERPING1 PE=1 SV=2	Glycation	FALSE	FALSE	0.998821	17.0519	18.4127	18.4138	18.1496	17.7579	18.7944	18.345	17.5555	16.9248	17.0211	16.6816	18.5102	17.4532	17.6068	18.1056
K.AINEK[+162.053]LGQYASPTAK.R	13760:3	20	Hex	K[+162]	584.972	3	1752.9	1752.9	0	0.2	686	Specific	400.79	267.01	267.01	7.8	47	>sp|P0C0L5|CO4B_HUMAN Complement C4-B OS=Homo sapiens OX=9606 GN=C4B PE=1 SV=2	CO4A	1207	fs1_14373_70_20210728223754.ScanId;v=1;d1=12047.12047.3	controllerType=0 controllerNumber=1 scan=12047	52.2836	FS1_14373_70_20210728223754.raw_20231126_wGlyDecoy_noFDR/FS1_14373_70_20210728223754.raw_20231126_wGlyDecoy_noFDR.xlsx	FS1_14373_70_20210728223754	AINEK[+162.053]LGQYASPTAK	-0.0611417	-1.04329	0.826676	>sp|P0C0L4|CO4A_HUMAN Complement C4-A OS=Homo sapiens OX=9606 GN=C4A PE=1 SV=2;>sp|P0C0L5|CO4B_HUMAN Complement C4-B OS=Homo sapiens OX=9606 GN=C4B PE=1 SV=2	Glycation	FALSE	FALSE	0.998821	20.0395	20.5544	19.3015	20.6201	19.8782	20.3596	20.4129	20.4289	19.178	20.7743	19.5001	20.5162	19.6158	19.9271	20.2446
R.AIPVTQYLK[+162.053]AFSSYQK.H	38286:3	45	Hex	K[+162]	669.354	3	2006.05	2006.05	0	-0.5	206	Specific	205.84	205.84	205.84	5.97	22	>sp|P43652|AFAM_HUMAN Afamin OS=Homo sapiens OX=9606 GN=AFM PE=1 SV=1	AFAM	1907	fs1_14373_52.ScanId;v=1;d1=29719.29719.3	controllerType=0 controllerNumber=1 scan=29719	119.029	FS1_14373_52.raw_20231126_wGlyDecoy_noFDR/FS1_14373_52.raw_20231126_wGlyDecoy_noFDR.xlsx	FS1_14373_52	AIPVTQYLK[+162.053]AFSSYQK	-1.08518	-2.12164	0.00902012	>sp|P43652|AFAM_HUMAN Afamin OS=Homo sapiens OX=9606 GN=AFM PE=1 SV=1	Glycation	FALSE	FALSE	0.998821	17.2056	15.8294	15.7311	17.2909	15.6392	16.3767	16.4327	17.3069	17.0122	15.7538	16.1284	16.3644	15.8886	15.9739	14.2232
K.AIQSLK[+162.053]TTEVLR.N	16881:3	8	Hex	K[+162]	507.623	3	1520.85	1520.85	0	0.7	4286	Specific	392.48	304.1	304.1	7.52	141	>sp|P04114|APOB_HUMAN Apolipoprotein B-100 OS=Homo sapiens OX=9606 GN=APOB PE=1 SV=2	APOB	964	fs1_14373_52.ScanId;v=1;d1=14461.14461.3	controllerType=0 controllerNumber=1 scan=14461	61.3237	FS1_14373_52.raw_20231126_wGlyDecoy_noFDR/FS1_14373_52.raw_20231126_wGlyDecoy_noFDR.xlsx	FS1_14373_52	AIQSLK[+162.053]TTEVLR	0.349236	1.27389	0.416747	>sp|P04114|APOB_HUMAN Apolipoprotein B-100 OS=Homo sapiens OX=9606 GN=APOB PE=1 SV=2	Glycation	FALSE	FALSE	0.998821	15.0784	17.3746	17.5028	19.0308	17.4203	18.4812	17.3403	16.7601	17.7969	18.2755	16.262	17.3585	17.5406	17.7759	18.3462
K.AKDQLTC[+57.021]NK[+162.053]FDLK.V	12781:4	6	Hex	C[+57], K[+162]	436.471	4	1742.86	1742.86	0	-0.3	1352	Specific	1016.79	786.63	394.13	19.13	128	>sp|P01024|CO3_HUMAN Complement C3 OS=Homo sapiens OX=9606 GN=C3 PE=1 SV=2	CO3	819	fs1_ms_14373_16_05082021.ScanId;v=1;d1=11579.11579.4	controllerType=0 controllerNumber=1 scan=11579	49.4441	FS1_MS_14373_16_05082021.raw_20231125_wGlyDecoy_noFDR/FS1_MS_14373_16_05082021.raw_20231125_wGlyDecoy_noFDR.xlsx	FS1_MS_14373_16_05082021	AKDQLTC[+57.021]NK[+162.053]FDLK	0.101056	1.07256	0.859264	>sp|P01024|CO3_HUMAN Complement C3 OS=Homo sapiens OX=9606 GN=C3 PE=1 SV=2	Glycation	FALSE	FALSE	0.998821	19.4011	20.0429	19.6497	16.1222	20.2063	20.9946	21.1822	19.6425	19.2595	19.442	18.717	19.7435	19.3182	18.7897	19.7744
R.AK[+162.053]AYLEEEC[+57.021]PATLR.K	15905:3	42	Hex	C[+57], K[+162]	604.962	3	1812.87	1812.87	0	1.2	178	Specific	348.04	286.38	286.38	5.38	26	>sp|P25311|ZA2G_HUMAN Zinc-alpha-2-glycoprotein OS=Homo sapiens OX=9606 GN=AZGP1 PE=1 SV=2	ZA2G	1624	fs1_ms_14373_79_05082021.ScanId;v=1;d1=13880.13880.3	controllerType=0 controllerNumber=1 scan=13880	58.5608	FS1_MS_14373_79_05082021.raw_20231123_wGlyDecoy_noFDR/FS1_MS_14373_79_05082021.raw_20231123_wGlyDecoy_noFDR.xlsx	FS1_MS_14373_79_05082021	AK[+162.053]AYLEEEC[+57.021]PATLR	0.121925	1.08819	0.725336	>sp|P25311|ZA2G_HUMAN Zinc-alpha-2-glycoprotein OS=Homo sapiens OX=9606 GN=AZGP1 PE=1 SV=2	Glycation	FALSE	FALSE	0.998821	17.2776	16.827	16.648	17.9843	16.6833	17.1639	15.5033	16.9365	16.4927	16.8418	15.8566	17.1801	17.371	17.1218	15.6118
K.AK[+162.053]DQLTC[+57.021]NK.F	01063:3	6	Hex	C[+57], K[+162]	413.868	3	1239.59	1239.59	0	-0.1	1352	Specific	309.97	170.78	170.78	6.64	117	>sp|P01024|CO3_HUMAN Complement C3 OS=Homo sapiens OX=9606 GN=C3 PE=1 SV=2	CO3	819	fs1_14373_70_20210728223754.ScanId;v=1;d1=2656.2656.3	controllerType=0 controllerNumber=1 scan=2656	15.598	FS1_14373_70_20210728223754.raw_20231126_wGlyDecoy_noFDR/FS1_14373_70_20210728223754.raw_20231126_wGlyDecoy_noFDR.xlsx	FS1_14373_70_20210728223754	AK[+162.053]DQLTC[+57.021]NK	-0.172191	-1.12677	0.71271	>sp|P01024|CO3_HUMAN Complement C3 OS=Homo sapiens OX=9606 GN=C3 PE=1 SV=2	Glycation	FALSE	FALSE	0.998821	15.4005	14.61	16.1627	16.0466	15.7026	16.3868	16.6069	17.0443	17.2897	16.2675	17.1889	17.4688	17.1789	16.1347	14.9019
K.AK[+162.053]IDQNVEELK.G	10893:3	45	Hex	K[+162]	483.587	3	1448.75	1448.75	0	-0.7	188	Specific	460.31	285.95	285.95	6.64	18	>sp|P06727|APOA4_HUMAN Apolipoprotein A-IV OS=Homo sapiens OX=9606 GN=APOA4 PE=1 SV=4	APOA4	1053	fs1_ms_14373_76_05082021.ScanId;v=1;d1=10012.10012.3	controllerType=0 controllerNumber=1 scan=10012	43.7151	FS1_MS_14373_76_05082021.raw_20231124_wGlyDecoy_noFDR/FS1_MS_14373_76_05082021.raw_20231124_wGlyDecoy_noFDR.xlsx	FS1_MS_14373_76_05082021	AK[+162.053]IDQNVEELK	0.0329046	1.02307	0.916694	>sp|P06727|APOA4_HUMAN Apolipoprotein A-IV OS=Homo sapiens OX=9606 GN=APOA4 PE=1 SV=4	Glycation	FALSE	FALSE	0.998821	18.7597	18.5041	18.3314	19.7852	18.7434	19.4658	18.9135	18.4955	18.0931	18.6019	17.1633	18.5503	19.139	18.0956	17.8963
R.AK[+162.053]LEEQAQQIR.L	07393:3	78	Hex	K[+162]	492.594	3	1475.77	1475.77	0	-0.9	259	Specific	413.05	281.52	281.52	6.94	4	>sp|P02649|APOE_HUMAN Apolipoprotein E OS=Homo sapiens OX=9606 GN=APOE PE=1 SV=1	APOE	911	fs1_14373_10.ScanId;v=1;d1=7259.7259.3	controllerType=0 controllerNumber=1 scan=7259	33.0174	FS1_14373_10.raw_20231128_wGlyDecoy_noFDR/FS1_14373_10.raw_20231128_wGlyDecoy_noFDR.xlsx	FS1_14373_10	AK[+162.053]LEEQAQQIR	-0.109978	-1.07921	0.791895	>sp|P02649|APOE_HUMAN Apolipoprotein E OS=Homo sapiens OX=9606 GN=APOE PE=1 SV=1	Glycation	FALSE	FALSE	0.998821	18.2756	18.5295	15.7986	18.1174	17.7574	18.5304	16.0104	16.7869	17.3231	17.7847	16.3562	17.3964	17.6483	17.3971	17.3479
K.AK[+162.053]MESLGITSR.D	11595:3	102	Hex	K[+162]	452.234	3	1354.69	1354.69	0	-1	360	Specific	315.59	251.45	251.45	6.24	6	>sp|P07357|CO8A_HUMAN Complement component C8 alpha chain OS=Homo sapiens OX=9606 GN=C8A PE=1 SV=2	CO8A	1085	fs1_ms_14373_79_05082021.ScanId;v=1;d1=10607.10607.3	controllerType=0 controllerNumber=1 scan=10607	45.8839	FS1_MS_14373_79_05082021.raw_20231123_wGlyDecoy_noFDR/FS1_MS_14373_79_05082021.raw_20231123_wGlyDecoy_noFDR.xlsx	FS1_MS_14373_79_05082021	AK[+162.053]MESLGITSR	0.23656	1.17818	0.781549	>sp|P07357|CO8A_HUMAN Complement component C8 alpha chain OS=Homo sapiens OX=9606 GN=C8A PE=1 SV=2	Glycation	FALSE	FALSE	0.998821	14.5857	16.4721	17.1064	17.7635	16.3744	17.4398	17.332	16.7855	13.4607	15.3952	14.5964	17.61	13.9035	11.7596	15.1226
R.AK[+162.053]VHELIER.Y	05281:3	12	Hex	K[+162]	419.566	3	1256.68	1256.68	0	-0.4	2339	Specific	309.98	219.39	219.39	5.6	89	>sp|P04114|APOB_HUMAN Apolipoprotein B-100 OS=Homo sapiens OX=9606 GN=APOB PE=1 SV=2	APOB	964	fs1_ms_14373_54_04082021.ScanId;v=1;d1=5665.5665.3	controllerType=0 controllerNumber=1 scan=5665	26.425	FS1_MS_14373_54_04082021.raw_20231124_wGlyDecoy_noFDR/FS1_MS_14373_54_04082021.raw_20231124_wGlyDecoy_noFDR.xlsx	FS1_MS_14373_54_04082021	AK[+162.053]VHELIER	0.166807	1.12257	0.620781	>sp|P04114|APOB_HUMAN Apolipoprotein B-100 OS=Homo sapiens OX=9606 GN=APOB PE=1 SV=2	Glycation	FALSE	FALSE	0.998821	16.4519	16.3489	16.2621	16.2749	16.8609	17.817	15.1803	15.5832	16.0671	16.4464	16.0765	14.9073	15.2437	15.7377	17.224
K.AK[+162.053]VQPYLDDFQK.K	18493:3	11	Hex	K[+162]	538.607	3	1613.81	1613.81	0	0.5	119	Specific	497.36	319.69	319.69	6.84	42	>sp|P02647|APOA1_HUMAN Apolipoprotein A-I OS=Homo sapiens OX=9606 GN=APOA1 PE=1 SV=1	APOA1	910	fs1_14373_58.ScanId;v=1;d1=15576.15576.3	controllerType=0 controllerNumber=1 scan=15576	65.627	FS1_14373_58.raw_20231126_wGlyDecoy_noFDR/FS1_14373_58.raw_20231126_wGlyDecoy_noFDR.xlsx	FS1_14373_58	AK[+162.053]VQPYLDDFQK	-0.295508	-1.22732	0.335893	>sp|P02647|APOA1_HUMAN Apolipoprotein A-I OS=Homo sapiens OX=9606 GN=APOA1 PE=1 SV=1	Glycation	FALSE	FALSE	0.998821	24.2377	24.7518	24.1184	25.1484	24.3596	25.1959	24.6559	24.1717	23.4754	24.8445	22.6251	24.3893	23.8757	24.3994	24.0552
K.AK[+162.053]VQPYLDDFQKK.W	14880:4	14	Hex	K[+162]	436.231	4	1741.9	1741.9	0	0.7	119	Specific	587.75	559.42	559.42	10.17	51	>sp|P02647|APOA1_HUMAN Apolipoprotein A-I OS=Homo sapiens OX=9606 GN=APOA1 PE=1 SV=1	APOA1	910	fs1_14373_52.ScanId;v=1;d1=12982.12982.3	controllerType=0 controllerNumber=1 scan=12982	55.5411	FS1_14373_52.raw_20231126_wGlyDecoy_noFDR/FS1_14373_52.raw_20231126_wGlyDecoy_noFDR.xlsx	FS1_14373_52	AK[+162.053]VQPYLDDFQKK	-1.52531	-2.87849	0.0503029	>sp|P02647|APOA1_HUMAN Apolipoprotein A-I OS=Homo sapiens OX=9606 GN=APOA1 PE=1 SV=1	Glycation	FALSE	FALSE	0.998821	16.0923	16.5054	13.5673	18.6621	17.9168	17.8266	17.4441	16.6567	16.0964	17.0887	15.2535	16.778	15.767	13.5771	14.9702
K.AK[+162.053]WEMPFDPQDTHQSR.F	22360:4	15	Hex	K[+162]	534.493	4	2134.95	2134.95	0	0.5	215	Specific	759.79	655.84	655.84	13.96	63	>sp|P01011|AACT_HUMAN Alpha-1-antichymotrypsin OS=Homo sapiens OX=9606 GN=SERPINA3 PE=1 SV=2	AACT	816	fs1_ms_14373_79_05082021.ScanId;v=1;d1=18913.18913.4	controllerType=0 controllerNumber=1 scan=18913	77.9368	FS1_MS_14373_79_05082021.raw_20231123_wGlyDecoy_noFDR/FS1_MS_14373_79_05082021.raw_20231123_wGlyDecoy_noFDR.xlsx	FS1_MS_14373_79_05082021	AK[+162.053]WEMPFDPQDTHQSR	0.173652	1.12791	0.651837	>sp|P01011|AACT_HUMAN Alpha-1-antichymotrypsin OS=Homo sapiens OX=9606 GN=SERPINA3 PE=1 SV=2	Glycation	FALSE	FALSE	0.998821	18.2337	18.9026	18.7823	19.8194	19.1772	19.2588	18.8405	19.6199	17.3251	17.2438	17.4771	19.1335	18.5115	18.3087	19.493
K.ALEK[+162.053]YKEENDDFASFR.V	17468:4	30	Hex	K[+162]	531.749	4	2123.98	2123.98	0	-0.7	161	Specific	1120.87	985.53	174.66	21.33	31	>sp|P04196|HRG_HUMAN Histidine-rich glycoprotein OS=Homo sapiens OX=9606 GN=HRG PE=1 SV=1	HRG	969	fs1_ms_14373_79_05082021.ScanId;v=1;d1=15149.15149.4	controllerType=0 controllerNumber=1 scan=15149	63.5124	FS1_MS_14373_79_05082021.raw_20231123_wGlyDecoy_noFDR/FS1_MS_14373_79_05082021.raw_20231123_wGlyDecoy_noFDR.xlsx	FS1_MS_14373_79_05082021	ALEK[+162.053]YKEENDDFASFR	-0.500543	-1.41475	0.253823	>sp|P04196|HRG_HUMAN Histidine-rich glycoprotein OS=Homo sapiens OX=9606 GN=HRG PE=1 SV=1	Glycation	FALSE	FALSE	0.998821	18.1428	16.9177	18.2298	19.2188	18.6578	18.6817	16.4689	17.9592	18.029	18.6635	17.6757	17.8697	18.8686	18.6645	15.1462
K.ALFVSEEEK[+162.053]K.L	10742:3	22	Hex	K[+162]	447.898	3	1341.68	1341.68	0	0.7	981	Specific	448.59	295.64	51.3	6.19	38	>tr|E7ETN3|E7ETN3_HUMAN C3/C5 convertase OS=Homo sapiens OX=9606 PE=1 SV=1	B4E1Z4	183	fs1_ms_14373_79_05082021.ScanId;v=1;d1=9912.9912.3	controllerType=0 controllerNumber=1 scan=9912	43.1505	FS1_MS_14373_79_05082021.raw_20231123_wGlyDecoy_noFDR/FS1_MS_14373_79_05082021.raw_20231123_wGlyDecoy_noFDR.xlsx	FS1_MS_14373_79_05082021	ALFVSEEEK[+162.053]K	0.0120495	1.00839	0.95995	>tr|B4E1Z4|B4E1Z4_HUMAN Complement C2 OS=Homo sapiens OX=9606 PE=1 SV=1;>tr|E7ETN3|E7ETN3_HUMAN C3/C5 convertase OS=Homo sapiens OX=9606 PE=1 SV=1	Glycation	FALSE	FALSE	0.998821	18.5686	19.4807	19.7546	20.6986	19.7304	20.2236	20.2741	20.527	19.8057	19.7507	20.0155	20.4588	19.6867	19.5345	20.1495
R.ALGFEN[+2861.000]ATQALGR.A	31484:4	122	HexNAc(5)Hex(6)NeuAc(3)	N[+2861]	1052.93	4	4208.7	4208.7	0	0.2	64	Specific	237.14	104.2	90.87	3.59	5	>sp|Q08380|LG3BP_HUMAN Galectin-3-binding protein OS=Homo sapiens OX=9606 GN=LGALS3BP PE=1 SV=1	LG3BP	2465	fs1_ms_14373_40_05082021.ScanId;v=1;d1=25432.25432.4	controllerType=0 controllerNumber=1 scan=25432	103.05	FS1_MS_14373_40_05082021.raw_20231124_wGlyDecoy_noFDR/FS1_MS_14373_40_05082021.raw_20231124_wGlyDecoy_noFDR.xlsx	FS1_MS_14373_40_05082021	ALGFEN[+2861.000]ATQALGR	0.749929	1.68171	0.33445	>sp|Q08380|LG3BP_HUMAN Galectin-3-binding protein OS=Homo sapiens OX=9606 GN=LGALS3BP PE=1 SV=1	Glycosylation	FALSE	FALSE	0.998821	12.9754	15.5473	15.2848	17.0337	17.8223	14.7686	15.6054	13.4286	15.585	16.3298	17.9984	18.9305	16.4764	17.1299	17.8174
K.ALLAYAFALAGNQDK[+162.053]R.K	35906:3	3	Hex	K[+162]	628.666	3	1883.98	1883.99	0	-0.8	1148	Specific	471.14	352.45	352.45	7.55	127	>sp|P01023|A2MG_HUMAN Alpha-2-macroglobulin OS=Homo sapiens OX=9606 GN=A2M PE=1 SV=3	A2MG	818	fs1_ms_14373_76_05082021.ScanId;v=1;d1=28527.28527.3	controllerType=0 controllerNumber=1 scan=28527	114.409	FS1_MS_14373_76_05082021.raw_20231124_wGlyDecoy_noFDR/FS1_MS_14373_76_05082021.raw_20231124_wGlyDecoy_noFDR.xlsx	FS1_MS_14373_76_05082021	ALLAYAFALAGNQDK[+162.053]R	-0.266559	-1.20294	0.462268	>sp|P01023|A2MG_HUMAN Alpha-2-macroglobulin OS=Homo sapiens OX=9606 GN=A2M PE=1 SV=3	Glycation	FALSE	FALSE	0.998821	25.4865	24.1857	23.9964	25.7841	25.2067	24.2873	23.6049	26.1051	24.9276	24.4798	24.9154	23.9682	24.4674	24.5146	24.5236
K.ALLAYAFALAGNQDK[+162.053]RK.E	31816:4	2	Hex	K[+162]	503.776	4	2012.08	2012.08	0	-0.2	1148	Specific	832.49	645.65	199.13	15.68	225	>sp|P01023|A2MG_HUMAN Alpha-2-macroglobulin OS=Homo sapiens OX=9606 GN=A2M PE=1 SV=3	A2MG	818	fs1_ms_14373_16_05082021.ScanId;v=1;d1=26035.26035.4	controllerType=0 controllerNumber=1 scan=26035	105.076	FS1_MS_14373_16_05082021.raw_20231125_wGlyDecoy_noFDR/FS1_MS_14373_16_05082021.raw_20231125_wGlyDecoy_noFDR.xlsx	FS1_MS_14373_16_05082021	ALLAYAFALAGNQDK[+162.053]RK	0.751962	1.68408	0.291142	>sp|P01023|A2MG_HUMAN Alpha-2-macroglobulin OS=Homo sapiens OX=9606 GN=A2M PE=1 SV=3	Glycation	FALSE	FALSE	0.998821	16.1125	13.5349	14.5232	17.4886	15.7621	14.8687	16.0475	18.4831	15.3274	13.1058	17.4861	15.6722	17.5744	17.5247	15.654
K.ALPAPIEK[+162.053].T	13424:2	14	Hex	K[+162]	500.781	2	1000.56	1000.56	0	-0.6	210	Specific	272.36	203.86	203.86	6.2	50	>sp|P01857|IGHG1_HUMAN Immunoglobulin heavy constant gamma 1 OS=Homo sapiens OX=9606 GN=IGHG1 PE=1 SV=2	IGHG1	889	fs1_14373_15.ScanId;v=1;d1=11888.11888.2	controllerType=0 controllerNumber=1 scan=11888	51.1945	FS1_14373_15.raw_20231128_wGlyDecoy_noFDR/FS1_14373_15.raw_20231128_wGlyDecoy_noFDR.xlsx	FS1_14373_15	ALPAPIEK[+162.053]	0.405708	1.32474	0.419334	>sp|P01857|IGHG1_HUMAN Immunoglobulin heavy constant gamma 1 OS=Homo sapiens OX=9606 GN=IGHG1 PE=1 SV=2;>sp|P01860|IGHG3_HUMAN Immunoglobulin heavy constant gamma 3 OS=Homo sapiens OX=9606 GN=IGHG3 PE=1 SV=3	Glycation	FALSE	FALSE	0.998821	18.8639	18.5616	17.4391	15.9616	17.4902	16.1967	15.7799	19.2131	17.8864	17.8503	17.6429	18.8653	17.2092	17.0654	18.6482
K.ALPAPIEK[+162.053]TISK.A	18240:3	18	Hex	K[+162]	477.276	3	1429.81	1429.81	0	0.1	210	Specific	548.67	345.81	222.68	7.39	52	>sp|P01857|IGHG1_HUMAN Immunoglobulin heavy constant gamma 1 OS=Homo sapiens OX=9606 GN=IGHG1 PE=1 SV=2	IGHG1	889	fs1_ms_14373_46_05082021.ScanId;v=1;d1=15721.15721.3	controllerType=0 controllerNumber=1 scan=15721	65.8606	FS1_MS_14373_46_05082021.raw_20231124_wGlyDecoy_noFDR/FS1_MS_14373_46_05082021.raw_20231124_wGlyDecoy_noFDR.xlsx	FS1_MS_14373_46_05082021	ALPAPIEK[+162.053]TISK	-0.0924503	-1.06618	0.805226	>sp|P01857|IGHG1_HUMAN Immunoglobulin heavy constant gamma 1 OS=Homo sapiens OX=9606 GN=IGHG1 PE=1 SV=2;>sp|P01860|IGHG3_HUMAN Immunoglobulin heavy constant gamma 3 OS=Homo sapiens OX=9606 GN=IGHG3 PE=1 SV=3	Glycation	FALSE	FALSE	0.998821	24.262	24.0987	24.7482	25.3774	24.6288	23.7904	24.3315	25.5897	25.3518	25.2374	22.8947	24.7805	24.9508	24.507	24.3389
K.ALPQPQN[+1913.677]VTSLLGC[+57.021]TH.-	35521:4	8	HexNAc(4)Hex(5)NeuAc(1)	C[+57], N[+1914]	913.144	4	3649.56	3649.56	0	-0.3	447	CRagged	634.07	542.94	542.94	10.79	89	>sp|P02790|HEMO_HUMAN Hemopexin OS=Homo sapiens OX=9606 GN=HPX PE=1 SV=2	HEMO	943	fs1_14373_42.ScanId;v=1;d1=27400.27400.4	controllerType=0 controllerNumber=1 scan=27400	110.804	FS1_14373_42.raw_20231127_wGlyDecoy_noFDR/FS1_14373_42.raw_20231127_wGlyDecoy_noFDR.xlsx	FS1_14373_42	ALPQPQN[+1913.677]VTSLLGC[+57.021]TH	-0.00166927	-1.00116	0.998175	>sp|P02790|HEMO_HUMAN Hemopexin OS=Homo sapiens OX=9606 GN=HPX PE=1 SV=2	Glycosylation	FALSE	FALSE	0.999933	21.8892	20.9101	23.4955	20.5792	21.6127	24.749	21.6576	21.3249	24.3574	21.7824	22.0047	21.7456	24.4183	25.1118	21.3251
K.ALPQPQN[+2059.735]VTSLLGC[+57.021]TH.-	32263:4	8	HexNAc(4)Hex(5)Fuc(1)NeuAc(1)	C[+57], N[+2060]	949.66	4	3795.62	3795.61	0	0.7	447	CRagged	414.01	359.55	359.55	6.86	95	>sp|P02790|HEMO_HUMAN Hemopexin OS=Homo sapiens OX=9606 GN=HPX PE=1 SV=2	HEMO	943	fs1_ms_14373_24_05082021.ScanId;v=1;d1=25627.25627.4	controllerType=0 controllerNumber=1 scan=25627	104.164	FS1_MS_14373_24_05082021.raw_20231125_wGlyDecoy_noFDR/FS1_MS_14373_24_05082021.raw_20231125_wGlyDecoy_noFDR.xlsx	FS1_MS_14373_24_05082021	ALPQPQN[+2059.735]VTSLLGC[+57.021]TH	-0.221684	-1.16609	0.623556	>sp|P02790|HEMO_HUMAN Hemopexin OS=Homo sapiens OX=9606 GN=HPX PE=1 SV=2	Glycosylation	FALSE	FALSE	0.998821	20.1078	21.198	20.0189	18.6321	21.6693	18.5315	19.8529	20.5906	20.9847	20.7116	19.9932	20.7121	21.1447	21.1429	19.2481
K.ALPQPQN[+2075.730]VTSLLGC[+57.021]TH.-	31859:4	6	HexNAc(4)Hex(6)NeuAc(1)	C[+57], N[+2076]	953.658	4	3811.61	3811.61	0	0	447	CRagged	240.42	196.66	196.66	5.93	89	>sp|P02790|HEMO_HUMAN Hemopexin OS=Homo sapiens OX=9606 GN=HPX PE=1 SV=2	HEMO	943	fs1_ms_14373_4_05082021.ScanId;v=1;d1=25540.25540.4	controllerType=0 controllerNumber=1 scan=25540	103.459	FS1_MS_14373_4_05082021.raw_20231125_wGlyDecoy_noFDR/FS1_MS_14373_4_05082021.raw_20231125_wGlyDecoy_noFDR.xlsx	FS1_MS_14373_4_05082021	ALPQPQN[+2075.730]VTSLLGC[+57.021]TH	-0.26929	-1.20521	0.34862	>sp|P02790|HEMO_HUMAN Hemopexin OS=Homo sapiens OX=9606 GN=HPX PE=1 SV=2	Glycosylation	FALSE	FALSE	0.998821	20.0963	18.9695	19.1247	18.6451	19.9111	19.3272	19.3995	19.6603	20.4239	20.004	20.091	19.815	19.6484	20.4395	19.1502
K.ALPQPQN[+2204.772]VTSLLGC[+57.021]TH.-	36711:4	7	HexNAc(4)Hex(5)NeuAc(2)	C[+57], N[+2205]	985.918	4	3940.65	3940.65	0	-0.1	447	CRagged	642.76	530.81	530.81	11.24	87	>sp|P02790|HEMO_HUMAN Hemopexin OS=Homo sapiens OX=9606 GN=HPX PE=1 SV=2	HEMO	943	fs1_14373_3.ScanId;v=1;d1=28305.28305.4	controllerType=0 controllerNumber=1 scan=28305	115.556	FS1_14373_3.raw_20231128_wGlyDecoy_noFDR/FS1_14373_3.raw_20231128_wGlyDecoy_noFDR.xlsx	FS1_14373_3	ALPQPQN[+2204.772]VTSLLGC[+57.021]TH	-1.57019	-2.96943	0.190258	>sp|P02790|HEMO_HUMAN Hemopexin OS=Homo sapiens OX=9606 GN=HPX PE=1 SV=2	Glycosylation	FALSE	FALSE	0.998821	27.6878	25.7923	27.576	26.6242	27.6647	27.2051	27.1379	27.3586	28.2422	27.6197	28.0711	20.4814	27.9524	27.8627	27.018
K.ALPQPQN[+2278.809]VTSLLGC[+57.021]TH.-	31349:4	7	HexNAc(5)Hex(6)NeuAc(1)	C[+57], N[+2279]	1004.68	4	4015.69	4014.69	1	-0.9	447	CRagged	346.74	255.33	201.35	6.14	127	>sp|P02790|HEMO_HUMAN Hemopexin OS=Homo sapiens OX=9606 GN=HPX PE=1 SV=2	HEMO	943	fs1_ms_14373_46_05082021.ScanId;v=1;d1=25368.25368.4	controllerType=0 controllerNumber=1 scan=25368	102.582	FS1_MS_14373_46_05082021.raw_20231124_wGlyDecoy_noFDR/FS1_MS_14373_46_05082021.raw_20231124_wGlyDecoy_noFDR.xlsx	FS1_MS_14373_46_05082021	ALPQPQN[+2278.809]VTSLLGC[+57.021]TH	-0.321713	-1.24981	0.341957	>sp|P02790|HEMO_HUMAN Hemopexin OS=Homo sapiens OX=9606 GN=HPX PE=1 SV=2	Glycosylation	FALSE	FALSE	0.998821	18.5223	18.1572	18.253	18.0802	19.1228	18.8161	18.0378	18.8993	19.6523	19.1272	18.973	19.4634	18.7194	19.6224	18.2651
K.ALPQPQN[+2350.830]VTSLLGC[+57.021]TH.-	34555:4	8	HexNAc(4)Hex(5)Fuc(1)NeuAc(2)	C[+57], N[+2351]	1022.43	4	4086.7	4086.71	0	-1.5	447	CRagged	556.82	477.85	477.85	8.72	86	>sp|P02790|HEMO_HUMAN Hemopexin OS=Homo sapiens OX=9606 GN=HPX PE=1 SV=2	HEMO	943	fs1_ms_14373_76_05082021.ScanId;v=1;d1=27499.27499.4	controllerType=0 controllerNumber=1 scan=27499	110.557	FS1_MS_14373_76_05082021.raw_20231124_wGlyDecoy_noFDR/FS1_MS_14373_76_05082021.raw_20231124_wGlyDecoy_noFDR.xlsx	FS1_MS_14373_76_05082021	ALPQPQN[+2350.830]VTSLLGC[+57.021]TH	-0.249541	-1.18883	0.470383	>sp|P02790|HEMO_HUMAN Hemopexin OS=Homo sapiens OX=9606 GN=HPX PE=1 SV=2	Glycosylation	FALSE	FALSE	0.998821	20.4159	22.5337	20.4912	19.5321	19.94	20.1827	20.5432	20.0283	21.0876	21.3358	21.1017	20.9653	22.1589	21.0735	20.2707
K.ALPQPQN[+2569.905]VTSLLGC[+57.021]TH.-	34904:4	8	HexNAc(5)Hex(6)NeuAc(2)	C[+57], N[+2570]	1077.2	4	4305.78	4305.78	0	0.2	447	CRagged	337.18	201.2	157.72	6.24	85	>sp|P02790|HEMO_HUMAN Hemopexin OS=Homo sapiens OX=9606 GN=HPX PE=1 SV=2	HEMO	943	fs1_14373_70_20210728223754.ScanId;v=1;d1=27197.27197.4	controllerType=0 controllerNumber=1 scan=27197	109.947	FS1_14373_70_20210728223754.raw_20231126_wGlyDecoy_noFDR/FS1_14373_70_20210728223754.raw_20231126_wGlyDecoy_noFDR.xlsx	FS1_14373_70_20210728223754	ALPQPQN[+2569.905]VTSLLGC[+57.021]TH	-0.0751552	-1.05347	0.775427	>sp|P02790|HEMO_HUMAN Hemopexin OS=Homo sapiens OX=9606 GN=HPX PE=1 SV=2	Glycosylation	FALSE	FALSE	0.998821	19.8532	18.372	19.4506	18.6216	19.6646	19.6781	19.1642	19.283	19.7416	19.8462	20.3403	19.3923	19.5727	20.0163	19.8322
K.ALPQPQN[+2861.000]VTSLLGC[+57.021]TH.-	37361:4	11	HexNAc(5)Hex(6)NeuAc(3)	C[+57], N[+2861]	1149.97	4	4596.88	4596.88	0	-0.3	447	CRagged	289.68	175.89	84.82	6.88	102	>sp|P02790|HEMO_HUMAN Hemopexin OS=Homo sapiens OX=9606 GN=HPX PE=1 SV=2	HEMO	943	fs1_14373_7.ScanId;v=1;d1=29092.29092.4	controllerType=0 controllerNumber=1 scan=29092	118.739	FS1_14373_7.raw_20231225_wGlyDecoy_noFDR/FS1_14373_7.raw_20231225_wGlyDecoy_noFDR.xlsx	FS1_14373_7	ALPQPQN[+2861.000]VTSLLGC[+57.021]TH	0.0453602	1.03194	0.858829	>sp|P02790|HEMO_HUMAN Hemopexin OS=Homo sapiens OX=9606 GN=HPX PE=1 SV=2	Glycosylation	FALSE	FALSE	0.998821	21.1752	20.0248	21.3882	20.5844	20.8171	21.3575	21.1875	21.0007	21.1353	21.2585	22.1969	21.3303	21.2355	21.2828	21.5649
K.ALPQPQN[+3007.058]VTSLLGC[+57.021]TH.-	36585:4	8	HexNAc(5)Hex(6)Fuc(1)NeuAc(3)	C[+57], N[+3007]	1186.49	4	4742.94	4742.94	0	0	447	CRagged	242.19	147.2	78.97	5.85	118	>sp|P02790|HEMO_HUMAN Hemopexin OS=Homo sapiens OX=9606 GN=HPX PE=1 SV=2	HEMO	943	fs1_ms_14373_16_05082021.ScanId;v=1;d1=29493.29493.4	controllerType=0 controllerNumber=1 scan=29493	117.734	FS1_MS_14373_16_05082021.raw_20231125_wGlyDecoy_noFDR/FS1_MS_14373_16_05082021.raw_20231125_wGlyDecoy_noFDR.xlsx	FS1_MS_14373_16_05082021	ALPQPQN[+3007.058]VTSLLGC[+57.021]TH	0.439639	1.35626	0.430852	>sp|P02790|HEMO_HUMAN Hemopexin OS=Homo sapiens OX=9606 GN=HPX PE=1 SV=2	Glycosylation	FALSE	FALSE	0.998821	18.9805	20.5461	20.3295	18.1928	20.7504	15.8858	19.1574	20.2236	20.1714	19.7567	20.7541	20.4592	20.3637	19.7281	19.4619
K.ALQAVYSMMSWPDDVPPEGWN[+2204.772]R.T	45050:5	22	HexNAc(4)Hex(5)NeuAc(2)	N[+2205]	951.391	5	4752.93	4753.93	-1	-0.5	709	Specific	723.49	580.2	580.2	12.89	38	>tr|E7ETN3|E7ETN3_HUMAN C3/C5 convertase OS=Homo sapiens OX=9606 PE=1 SV=1	B4E1Z4	183	fs1_ms_14373_79_05082021.ScanId;v=1;d1=35381.35381.5	controllerType=0 controllerNumber=1 scan=35381	139.457	FS1_MS_14373_79_05082021.raw_20231123_wGlyDecoy_noFDR/FS1_MS_14373_79_05082021.raw_20231123_wGlyDecoy_noFDR.xlsx	FS1_MS_14373_79_05082021	ALQAVYSMMSWPDDVPPEGWN[+2204.772]R	-0.00661229	-1.00459	0.97513	>tr|B4E1Z4|B4E1Z4_HUMAN Complement C2 OS=Homo sapiens OX=9606 PE=1 SV=1;>tr|E7ETN3|E7ETN3_HUMAN C3/C5 convertase OS=Homo sapiens OX=9606 PE=1 SV=1	Glycosylation	FALSE	FALSE	0.998821	23.0208	22.7243	23.3803	22.9998	23.4377	23.3382	23.0225	23.1878	24.1623	23.6512	24.3856	23.2453	23.1677	23.0116	23.8308
K.ALQAVYSMMSWPDDVPPEGWN[+2205.793]R.T	45704:5	21	HexNAc(4)Hex(5)Fuc(2)NeuAc(1)	N[+2206]	951.592	5	4753.93	4754.95	-1	-3.5	709	Specific	488.42	393.38	14.73	7.86	23	>tr|E7ETN3|E7ETN3_HUMAN C3/C5 convertase OS=Homo sapiens OX=9606 PE=1 SV=1	B4E1Z4	183	fs1_14373_36.ScanId;v=1;d1=34459.34459.5	controllerType=0 controllerNumber=1 scan=34459	139.285	FS1_14373_36.raw_20231127_wGlyDecoy_noFDR/FS1_14373_36.raw_20231127_wGlyDecoy_noFDR.xlsx	FS1_14373_36	ALQAVYSMMSWPDDVPPEGWN[+2205.793]R	0.7927	1.73231	0.615534	>tr|B4E1Z4|B4E1Z4_HUMAN Complement C2 OS=Homo sapiens OX=9606 PE=1 SV=1;>tr|E7ETN3|E7ETN3_HUMAN C3/C5 convertase OS=Homo sapiens OX=9606 PE=1 SV=1	Glycosylation	FALSE	FALSE	0.998821	19.0332	21.1498	15.7549	19.4664	17.1595	13.0945	13.9762	14.9894	20.8598	15.3989	20.4648	19.2445	21.2293	12.9869	14.1066
K.ALQAVYSMMSWPDDVPPEGWN[+2221.788]R.T	45478:4	17	HexNAc(4)Hex(6)Fuc(1)NeuAc(1)	N[+2222]	1193.49	4	4770.95	4770.95	0	0.5	860	Specific	225.42	155.63	112.66	7.68	42	>tr|B4E1Z4|B4E1Z4_HUMAN Complement C2 OS=Homo sapiens OX=9606 PE=1 SV=1	B4E1Z4	123	fs1_ms_14373_9_05082021.ScanId;v=1;d1=34986.34986.4	controllerType=0 controllerNumber=1 scan=34986	138.967	FS1_MS_14373_9_05082021.raw_20231225_wGlyDecoy_noFDR/FS1_MS_14373_9_05082021.raw_20231225_wGlyDecoy_noFDR.xlsx	FS1_MS_14373_9_05082021	ALQAVYSMMSWPDDVPPEGWN[+2221.788]R	0.170174	1.12519	0.530831	>tr|B4E1Z4|B4E1Z4_HUMAN Complement C2 OS=Homo sapiens OX=9606 PE=1 SV=1;>tr|E7ETN3|E7ETN3_HUMAN C3/C5 convertase OS=Homo sapiens OX=9606 PE=1 SV=1	Glycosylation	FALSE	FALSE	0.998821	20.5793	20.723	20.7035	20.772	21.0805	21.0126	20.475	21.206	22.2306	21.7067	22.4652	21.3887	21.4966	21.1425	21.5285
K.ALQAVYSMMSWPDDVPPEGWN[+2259.778]R.T	46968:4	29	HexNAc(3)Hex(3)NeuAc(4)	N[+2260]	1202.99	4	4808.94	4808.94	0	0.2	860	Specific	220.55	112.91	112.91	5.63	18	>tr|B4E1Z4|B4E1Z4_HUMAN Complement C2 OS=Homo sapiens OX=9606 PE=1 SV=1	B4E1Z4	123	fs1_14373_27.ScanId;v=1;d1=35271.35271.4	controllerType=0 controllerNumber=1 scan=35271	139.671	FS1_14373_27.raw_20231127_wGlyDecoy_noFDR/FS1_14373_27.raw_20231127_wGlyDecoy_noFDR.xlsx	FS1_14373_27	ALQAVYSMMSWPDDVPPEGWN[+2259.778]R	-1.10243	-2.14716	0.15572	>tr|B4E1Z4|B4E1Z4_HUMAN Complement C2 OS=Homo sapiens OX=9606 PE=1 SV=1;>tr|E7ETN3|E7ETN3_HUMAN C3/C5 convertase OS=Homo sapiens OX=9606 PE=1 SV=1	Glycosylation	FALSE	FALSE	0.998821	20.5216	18.3448	20.0545	20.4963	20.6524	20.8633	19.6637	18.8595	19.7097	19.4225	20.0038	19.0957	18.9453	18.8491	20.2926
K.ALQAVYSMMSWPDDVPPEGWN[+2350.830]R.T	45848:4	20	HexNAc(4)Hex(5)Fuc(1)NeuAc(2)	N[+2351]	1225.75	4	4899.99	4899.99	0	0.1	709	Specific	496.83	358.15	358.15	8.55	24	>tr|E7ETN3|E7ETN3_HUMAN C3/C5 convertase OS=Homo sapiens OX=9606 PE=1 SV=1	B4E1Z4	183	fs1_ms_14373_24_05082021.ScanId;v=1;d1=35052.35052.4	controllerType=0 controllerNumber=1 scan=35052	139.364	FS1_MS_14373_24_05082021.raw_20231125_wGlyDecoy_noFDR/FS1_MS_14373_24_05082021.raw_20231125_wGlyDecoy_noFDR.xlsx	FS1_MS_14373_24_05082021	ALQAVYSMMSWPDDVPPEGWN[+2350.830]R	0.0693195	1.04922	0.845446	>tr|B4E1Z4|B4E1Z4_HUMAN Complement C2 OS=Homo sapiens OX=9606 PE=1 SV=1;>tr|E7ETN3|E7ETN3_HUMAN C3/C5 convertase OS=Homo sapiens OX=9606 PE=1 SV=1	Glycosylation	FALSE	FALSE	0.998821	17.8099	19.8249	19.4302	18.4743	19.8393	17.6083	18.6284	19.4277	20.2385	19.7441	19.7691	19.3578	19.404	19.0072	19.478
K.ALQDQLVLVAAK[+162.053]LDTEDKLR.A	38696:4	32	Hex	K[+162]	601.086	4	2401.32	2401.32	0	1.1	83	Specific	491.23	491.23	408.44	9.58	15	>sp|P01019|ANGT_HUMAN Angiotensinogen OS=Homo sapiens OX=9606 GN=AGT PE=1 SV=3	ANGT	817	fs1_14373_52.ScanId;v=1;d1=29995.29995.4	controllerType=0 controllerNumber=1 scan=29995	120.048	FS1_14373_52.raw_20231126_wGlyDecoy_noFDR/FS1_14373_52.raw_20231126_wGlyDecoy_noFDR.xlsx	FS1_14373_52	ALQDQLVLVAAK[+162.053]LDTEDKLR	-0.342835	-1.26825	0.292548	>sp|P01019|ANGT_HUMAN Angiotensinogen OS=Homo sapiens OX=9606 GN=AGT PE=1 SV=3	Glycation	FALSE	FALSE	0.998821	16.9593	16.4909	16.2544	17.4033	16.6696	16.9434	17.1909	16.9826	16.3128	16.2102	15.3066	16.3751	16.306	16.5071	16.5479
K.ALSK[+162.053]HQDFNSAVQLVENFC[+57.021]R.N	32888:4	26	Hex	C[+57], K[+162]	632.058	4	2525.21	2525.21	0	0.3	244	Specific	812.07	690.33	690.33	16.48	31	>sp|P00734|THRB_HUMAN Prothrombin OS=Homo sapiens OX=9606 GN=F2 PE=1 SV=2	THRB	796	fs1_14373_52.ScanId;v=1;d1=26060.26060.4	controllerType=0 controllerNumber=1 scan=26060	105.447	FS1_14373_52.raw_20231126_wGlyDecoy_noFDR/FS1_14373_52.raw_20231126_wGlyDecoy_noFDR.xlsx	FS1_14373_52	ALSK[+162.053]HQDFNSAVQLVENFC[+57.021]R	-0.698018	-1.62227	0.311935	>sp|P00734|THRB_HUMAN Prothrombin OS=Homo sapiens OX=9606 GN=F2 PE=1 SV=2	Glycation	FALSE	FALSE	0.998821	16.8386	18.2989	16.1784	17.9313	18.0187	14.594	16.5005	16.9143	16.3177	16.0173	14.2766	16.3152	16.3175	16.8457	13.2079
R.ALVDTLK[+162.053]FVTQAEGAK.Q	34518:3	7	Hex	K[+162]	618.334	3	1852.99	1852.99	0	-0.8	1028	Specific	379.7	298.55	298.55	7.64	131	>sp|P04114|APOB_HUMAN Apolipoprotein B-100 OS=Homo sapiens OX=9606 GN=APOB PE=1 SV=2	APOB	964	fs1_14373_70_20210728223754.ScanId;v=1;d1=26944.26944.3	controllerType=0 controllerNumber=1 scan=26944	109.058	FS1_14373_70_20210728223754.raw_20231126_wGlyDecoy_noFDR/FS1_14373_70_20210728223754.raw_20231126_wGlyDecoy_noFDR.xlsx	FS1_14373_70_20210728223754	ALVDTLK[+162.053]FVTQAEGAK	0.39341	1.31349	0.0860174	>sp|P04114|APOB_HUMAN Apolipoprotein B-100 OS=Homo sapiens OX=9606 GN=APOB PE=1 SV=2	Glycation	FALSE	FALSE	0.998821	17.9524	18.2788	18.4896	18.7524	17.737	18.6767	18.9622	18.6398	19.0224	18.8741	17.3579	18.3641	18.5542	18.6836	18.911
K.ALVLIAFAQYLQQC[+57.021]PFEDHVK[+162.053]LVNEVTEFAK.T	51423:4	1	Hex	C[+57], K[+162]	946.489	4	3782.93	3782.93	0	-0.2	45	Specific	720.14	717.24	557.53	14.83	167	>sp|P02768|ALBU_HUMAN Albumin OS=Homo sapiens OX=9606 GN=ALB PE=1 SV=2	ALBU	936	fs1_14373_27.ScanId;v=1;d1=38181.38181.4	controllerType=0 controllerNumber=1 scan=38181	150.239	FS1_14373_27.raw_20231127_wGlyDecoy_noFDR/FS1_14373_27.raw_20231127_wGlyDecoy_noFDR.xlsx	FS1_14373_27	ALVLIAFAQYLQQC[+57.021]PFEDHVK[+162.053]LVNEVTEFAK	-0.201025	-1.14951	0.480008	>sp|P02768|ALBU_HUMAN Albumin OS=Homo sapiens OX=9606 GN=ALB PE=1 SV=2	Glycation	FALSE	FALSE	0.998821	19.7439	19.5589	19.3049	19.1438	18.3187	18.4884	19.6306	18.7068	18.3518	18.8088	18.5246	17.8932	18.4876	18.8875	18.0797
R.ALYYDLISSPDIHGTYK[+162.053]ELLDTVTAPQK.N	45410:4	66	Hex	K[+162]	829.173	4	3313.67	3313.67	0	-1	107	Specific	286.1	286.1	274.9	7.63	11	>sp|P36955|PEDF_HUMAN Pigment epithelium-derived factor OS=Homo sapiens OX=9606 GN=SERPINF1 PE=1 SV=4	PEDF	1823	fs1_14373_52.ScanId;v=1;d1=34646.34646.4	controllerType=0 controllerNumber=1 scan=34646	137.42	FS1_14373_52.raw_20231126_wGlyDecoy_noFDR/FS1_14373_52.raw_20231126_wGlyDecoy_noFDR.xlsx	FS1_14373_52	ALYYDLISSPDIHGTYK[+162.053]ELLDTVTAPQK	-0.506342	-1.42044	0.458243	>sp|P36955|PEDF_HUMAN Pigment epithelium-derived factor OS=Homo sapiens OX=9606 GN=SERPINF1 PE=1 SV=4	Glycation	FALSE	FALSE	0.998821	16.7169	13.4584	15.7502	16.8436	13.8086	15.8481	16.4467	15.5221	15.0173	15.7283	14.2775	15.0561	15.3371	14.8291	15.9662
R.ANTVQEATFQMELPK[+162.053]K.A	22691:3	40	Hex	K[+162]	666.334	3	1996.99	1996.99	0	-0.6	61	Specific	269.74	200.24	47.16	7	33	>tr|B7ZKJ8|B7ZKJ8_HUMAN ITIH4 protein OS=Homo sapiens OX=9606 GN=ITIH4 PE=1 SV=1	B7ZKJ8	132	fs1_14373_7.ScanId;v=1;d1=18743.18743.3	controllerType=0 controllerNumber=1 scan=18743	79.1132	FS1_14373_7.raw_20231225_wGlyDecoy_noFDR/FS1_14373_7.raw_20231225_wGlyDecoy_noFDR.xlsx	FS1_14373_7	ANTVQEATFQMELPK[+162.053]K	-0.0117537	-1.00818	0.935821	>tr|B7ZKJ8|B7ZKJ8_HUMAN ITIH4 protein OS=Homo sapiens OX=9606 GN=ITIH4 PE=1 SV=1	Glycation	FALSE	FALSE	0.998821	18.5649	18.7857	18.2464	18.3753	19.2822	18.6088	18.3106	18.6035	18.3905	18.1232	18.5288	18.5793	18.1722	18.3726	18.7301
R.AN[+2204.772]ISHKDM[+15.995]QLGR.L	03571:4	61	HexNAc(4)Hex(5)NeuAc(2)	M[+16], N[+2205]	898.372	4	3590.47	3590.47	0	-0.5	740	Specific	393.5	203.97	203.97	6.48	17	>sp|P01031|CO5_HUMAN Complement C5 OS=Homo sapiens OX=9606 GN=C5 PE=1 SV=4	CO5	820	fs1_ms_14373_88_04082021.ScanId;v=1;d1=4330.4330.4	controllerType=0 controllerNumber=1 scan=4330	21.3036	FS1_MS_14373_88_04082021.raw_20231123_wGlyDecoy_noFDR/FS1_MS_14373_88_04082021.raw_20231123_wGlyDecoy_noFDR.xlsx	FS1_MS_14373_88_04082021	AN[+2204.772]ISHKDM[+15.995]QLGR	-0.476723	-1.39158	0.143701	>sp|P01031|CO5_HUMAN Complement C5 OS=Homo sapiens OX=9606 GN=C5 PE=1 SV=4	Glycosylation	FALSE	FALSE	0.998821	16.7303	16.5624	17.3935	17.8096	17.1349	18.9414	17.7772	17.3391	17.4269	17.3701	17.1718	17.382	18.4608	18.7685	16.7939
R.AN[+2204.772]ISHK[+162.053]DMQLGR.L	07953:4	65	HexNAc(4)Hex(5)NeuAc(2)	K[+162], N[+2205]	934.885	4	3736.52	3736.53	0	-2.6	740	Specific	279	136.85	136.85	5.78	20	>sp|P01031|CO5_HUMAN Complement C5 OS=Homo sapiens OX=9606 GN=C5 PE=1 SV=4	CO5	820	fs1_ms_14373_16_05082021.ScanId;v=1;d1=7740.7740.4	controllerType=0 controllerNumber=1 scan=7740	34.2492	FS1_MS_14373_16_05082021.raw_20231125_wGlyDecoy_noFDR/FS1_MS_14373_16_05082021.raw_20231125_wGlyDecoy_noFDR.xlsx	FS1_MS_14373_16_05082021	AN[+2204.772]ISHK[+162.053]DMQLGR	-0.164403	-1.1207	0.677454	>sp|P01031|CO5_HUMAN Complement C5 OS=Homo sapiens OX=9606 GN=C5 PE=1 SV=4	Glycosylation	FALSE	FALSE	0.998821	16.8045	16.9612	16.6205	17.31	16.276	17.2625	14.3541	17.0622	16.7912	16.5323	16.4628	17.1894	17.1174	16.6013	16.752
R.DKIC[+57.021]DLLVANNHFAHFFAPQN[+2204.772]LTNM[+15.995]NK.N	40945:5	25	HexNAc(4)Hex(5)NeuAc(2)	C[+57], M[+16], N[+2205]	1079.47	5	5393.31	5393.31	0	-1.1	265	Specific	655.27	562.69	102.54	13.27	24	>sp|P19827|ITIH1_HUMAN Inter-alpha-trypsin inhibitor heavy chain H1 OS=Homo sapiens OX=9606 GN=ITIH1 PE=1 SV=3	ITIH1	1501	fs1_14373_70_20210728223754.ScanId;v=1;d1=31327.31327.5	controllerType=0 controllerNumber=1 scan=31327	125.273	FS1_14373_70_20210728223754.raw_20231126_wGlyDecoy_noFDR/FS1_14373_70_20210728223754.raw_20231126_wGlyDecoy_noFDR.xlsx	FS1_14373_70_20210728223754	DKIC[+57.021]DLLVANNHFAHFFAPQN[+2204.772]LTNM[+15.995]NK	-1.3605	-2.56775	0.0529635	>sp|P19827|ITIH1_HUMAN Inter-alpha-trypsin inhibitor heavy chain H1 OS=Homo sapiens OX=9606 GN=ITIH1 PE=1 SV=3	Glycosylation	FALSE	FALSE	0.998821	20.6049	19.7888	19.6089	20.058	19.8227	20.0124	19.7276	20.0998	21.0939	20.9894	20.6976	21.1253	20.5469	20.7176	15.7705
K.IC[+57.021]DLLVANNHFAHFFAPQN[+2204.772]LTNMNK.N	43352:5	28	HexNAc(4)Hex(5)NeuAc(2)	C[+57], N[+2205]	1027.64	5	5134.19	5134.2	0	-2.1	267	Specific	616.97	521.28	100.61	11.05	15	>sp|P19827|ITIH1_HUMAN Inter-alpha-trypsin inhibitor heavy chain H1 OS=Homo sapiens OX=9606 GN=ITIH1 PE=1 SV=3	ITIH1	1501	fs1_14373_33_20210729200029.ScanId;v=1;d1=32457.32457.5	controllerType=0 controllerNumber=1 scan=32457	129.198	FS1_14373_33_20210729200029.raw_20231127_wGlyDecoy_noFDR/FS1_14373_33_20210729200029.raw_20231127_wGlyDecoy_noFDR.xlsx	FS1_14373_33_20210729200029	IC[+57.021]DLLVANNHFAHFFAPQN[+2204.772]LTNMNK	-0.42396	-1.3416	0.0821577	>sp|P19827|ITIH1_HUMAN Inter-alpha-trypsin inhibitor heavy chain H1 OS=Homo sapiens OX=9606 GN=ITIH1 PE=1 SV=3	Glycosylation	FALSE	FALSE	0.998821	25.0437	24.6219	23.8446	24.0704	24.3882	24.0766	24.1152	24.4115	24.4097	24.4643	24.4517	24.3909	24.1818	25.0215	23.7378
R.DKIC[+57.021]DLLVANNHFAHFFAPQN[+2204.772]LTNMNK.N	42562:5	23	HexNAc(4)Hex(5)NeuAc(2)	C[+57], N[+2205]	1076.27	5	5377.31	5377.32	0	-1.1	265	Specific	916.73	800.57	204.17	18.78	19	>sp|P19827|ITIH1_HUMAN Inter-alpha-trypsin inhibitor heavy chain H1 OS=Homo sapiens OX=9606 GN=ITIH1 PE=1 SV=3	ITIH1	1501	fs1_ms_14373_54_04082021.ScanId;v=1;d1=32823.32823.5	controllerType=0 controllerNumber=1 scan=32823	130.311	FS1_MS_14373_54_04082021.raw_20231124_wGlyDecoy_noFDR/FS1_MS_14373_54_04082021.raw_20231124_wGlyDecoy_noFDR.xlsx	FS1_MS_14373_54_04082021	DKIC[+57.021]DLLVANNHFAHFFAPQN[+2204.772]LTNMNK	-0.523692	-1.43763	0.0912023	>sp|P19827|ITIH1_HUMAN Inter-alpha-trypsin inhibitor heavy chain H1 OS=Homo sapiens OX=9606 GN=ITIH1 PE=1 SV=3	Glycosylation	FALSE	FALSE	0.998821	24.3922	23.9298	23.7383	23.8078	23.9921	24.1521	23.7035	24.2048	24.6568	24.3638	24.7867	24.7221	24.0783	24.532	23.012
R.DKIC[+57.021]DLLVANNHFAHFFAPQN[+2350.830]LTNMNK.N	42853:5	25	HexNAc(4)Hex(5)Fuc(1)NeuAc(2)	C[+57], N[+2351]	1105.48	5	5523.38	5523.38	0	0.4	265	Specific	720.39	604.83	604.83	14.71	24	>sp|P19827|ITIH1_HUMAN Inter-alpha-trypsin inhibitor heavy chain H1 OS=Homo sapiens OX=9606 GN=ITIH1 PE=1 SV=3	ITIH1	1501	fs1_14373_70_20210728223754.ScanId;v=1;d1=32619.32619.5	controllerType=0 controllerNumber=1 scan=32619	130.072	FS1_14373_70_20210728223754.raw_20231126_wGlyDecoy_noFDR/FS1_14373_70_20210728223754.raw_20231126_wGlyDecoy_noFDR.xlsx	FS1_14373_70_20210728223754	DKIC[+57.021]DLLVANNHFAHFFAPQN[+2350.830]LTNMNK	-0.749291	-1.68097	0.118766	>sp|P19827|ITIH1_HUMAN Inter-alpha-trypsin inhibitor heavy chain H1 OS=Homo sapiens OX=9606 GN=ITIH1 PE=1 SV=3	Glycosylation	FALSE	FALSE	0.998821	21.5966	20.5931	21.0035	20.6417	20.9597	20.9874	20.9626	20.8013	21.6314	20.9237	22.2029	21.502	21.3609	21.7647	20.1081
K.APDKNVIFSPLSISTALAFLSLGAHN[+2204.772]TTLTEILK.G	54341:5	15	HexNAc(4)Hex(5)NeuAc(2)	N[+2205]	1158.36	5	5787.75	5787.75	0	-0.5	68	Specific	724.39	301.91	70.27	12.15	50	>sp|P01011|AACT_HUMAN Alpha-1-antichymotrypsin OS=Homo sapiens OX=9606 GN=SERPINA3 PE=1 SV=2	AACT	816	fs1_14373_10.ScanId;v=1;d1=40762.40762.5	controllerType=0 controllerNumber=1 scan=40762	159.009	FS1_14373_10.raw_20231128_wGlyDecoy_noFDR/FS1_14373_10.raw_20231128_wGlyDecoy_noFDR.xlsx	FS1_14373_10	APDKNVIFSPLSISTALAFLSLGAHN[+2204.772]TTLTEILK	-0.252967	-1.19166	0.381806	>sp|P01011|AACT_HUMAN Alpha-1-antichymotrypsin OS=Homo sapiens OX=9606 GN=SERPINA3 PE=1 SV=2;>tr|G3V595|G3V595_HUMAN Serpin family A member 3 (Fragment) OS=Homo sapiens OX=9606 GN=SERPINA3 PE=1 SV=3	Glycosylation	FALSE	FALSE	0.998821	22.1294	20.9837	21.2843	22.6218	23.0415	21.4851	21.5862	22.1687	22.3321	21.72	21.5199	22.6095	22.1441	22.2076	22.16
K.APDKNVIFSPLSISTALAFLSLGAHN[+2350.830]TTLTEILK.G	53376:5	10	HexNAc(4)Hex(5)Fuc(1)NeuAc(2)	N[+2351]	1187.57	5	5933.81	5933.81	0	-0.2	68	Specific	602.16	199.64	199.64	10.07	69	>sp|P01011|AACT_HUMAN Alpha-1-antichymotrypsin OS=Homo sapiens OX=9606 GN=SERPINA3 PE=1 SV=2	AACT	816	fs1_ms_14373_46_05082021.ScanId;v=1;d1=40650.40650.5	controllerType=0 controllerNumber=1 scan=40650	158.704	FS1_MS_14373_46_05082021.raw_20231124_wGlyDecoy_noFDR/FS1_MS_14373_46_05082021.raw_20231124_wGlyDecoy_noFDR.xlsx	FS1_MS_14373_46_05082021	APDKNVIFSPLSISTALAFLSLGAHN[+2350.830]TTLTEILK	-1.03298	-2.04624	0.279257	>sp|P01011|AACT_HUMAN Alpha-1-antichymotrypsin OS=Homo sapiens OX=9606 GN=SERPINA3 PE=1 SV=2	Glycosylation	FALSE	FALSE	0.998821	18.5588	17.1586	17.9652	18.7702	18.9219	17.9542	18.4761	13.7915	18.8194	15.4048	14.7106	18.8801	19.0866	18.6055	18.6019
K.APDKNVIFSPLSISTALAFLSLGAHN[+2569.905]TTLTEILK.G	52763:5	12	HexNAc(5)Hex(6)NeuAc(2)	N[+2570]	1231.18	5	6151.87	6152.88	-1	-0.7	68	Specific	293.67	259.69	101.91	7.62	72	>sp|P01011|AACT_HUMAN Alpha-1-antichymotrypsin OS=Homo sapiens OX=9606 GN=SERPINA3 PE=1 SV=2	AACT	816	fs1_ms_14373_16_05082021.ScanId;v=1;d1=40708.40708.5	controllerType=0 controllerNumber=1 scan=40708	158.813	FS1_MS_14373_16_05082021.raw_20231125_wGlyDecoy_noFDR/FS1_MS_14373_16_05082021.raw_20231125_wGlyDecoy_noFDR.xlsx	FS1_MS_14373_16_05082021	APDKNVIFSPLSISTALAFLSLGAHN[+2569.905]TTLTEILK	-0.542049	-1.45604	0.289501	>sp|P01011|AACT_HUMAN Alpha-1-antichymotrypsin OS=Homo sapiens OX=9606 GN=SERPINA3 PE=1 SV=2	Glycosylation	FALSE	FALSE	0.998821	16.6501	14.3858	15.3038	16.911	17.2753	13.8617	16.2352	16.678	14.7395	16.5208	16.5624	16.8447	16.0437	16.5017	14.3164
K.APDKNVIFSPLSISTALAFLSLGAHN[+2861.000]TTLTEILK.G	54015:5	14	HexNAc(5)Hex(6)NeuAc(3)	N[+2861]	1289.6	5	6443.98	6443.98	0	0.7	68	Specific	855.47	803.23	38.44	16.19	56	>sp|P01011|AACT_HUMAN Alpha-1-antichymotrypsin OS=Homo sapiens OX=9606 GN=SERPINA3 PE=1 SV=2	AACT	816	fs1_ms_14373_13_05082021.ScanId;v=1;d1=40952.40952.5	controllerType=0 controllerNumber=1 scan=40952	160.685	FS1_MS_14373_13_05082021.raw_20231125_wGlyDecoy_noFDR/FS1_MS_14373_13_05082021.raw_20231125_wGlyDecoy_noFDR.xlsx	FS1_MS_14373_13_05082021	APDKNVIFSPLSISTALAFLSLGAHN[+2861.000]TTLTEILK	-0.124028	-1.08977	0.743646	>sp|P01011|AACT_HUMAN Alpha-1-antichymotrypsin OS=Homo sapiens OX=9606 GN=SERPINA3 PE=1 SV=2;>tr|G3V595|G3V595_HUMAN Serpin family A member 3 (Fragment) OS=Homo sapiens OX=9606 GN=SERPINA3 PE=1 SV=3	Glycosylation	FALSE	FALSE	0.998821	21.1183	19.2146	20.1952	21.7667	21.6926	21.4319	20.6012	21.185	20.9547	20.4808	21.7893	21.8808	21.1714	20.7134	22.0385
K.APDKNVIFSPLSISTALAFLSLGAHN[+3007.058]TTLTEILK.G	55449:5	17	HexNAc(5)Hex(6)Fuc(1)NeuAc(3)	N[+3007]	1318.81	5	6590.04	6590.04	0	-0.1	68	Specific	815.47	764.03	19.95	15.78	65	>sp|P01011|AACT_HUMAN Alpha-1-antichymotrypsin OS=Homo sapiens OX=9606 GN=SERPINA3 PE=1 SV=2	AACT	816	fs1_14373_52.ScanId;v=1;d1=41212.41212.5	controllerType=0 controllerNumber=1 scan=41212	160.81	FS1_14373_52.raw_20231126_wGlyDecoy_noFDR/FS1_14373_52.raw_20231126_wGlyDecoy_noFDR.xlsx	FS1_14373_52	APDKNVIFSPLSISTALAFLSLGAHN[+3007.058]TTLTEILK	-0.0293086	-1.02052	0.932413	>sp|P01011|AACT_HUMAN Alpha-1-antichymotrypsin OS=Homo sapiens OX=9606 GN=SERPINA3 PE=1 SV=2;>tr|G3V595|G3V595_HUMAN Serpin family A member 3 (Fragment) OS=Homo sapiens OX=9606 GN=SERPINA3 PE=1 SV=3	Glycosylation	FALSE	FALSE	0.998821	20.8127	20.671	20.544	21.0376	22.4655	19.6306	20.2936	21.3989	21.2889	20.674	21.594	21.977	21.9188	20.8414	21.1715
K.APDKNVIFSPLSISTALAFLSLGAHN[+3226.132]TTLTEILK.G	55134:5	8	HexNAc(6)Hex(7)NeuAc(3)	N[+3226]	1362.42	5	6808.09	6809.11	-1	-1.8	68	Specific	213.16	167.68	167.68	5.17	70	>sp|P01011|AACT_HUMAN Alpha-1-antichymotrypsin OS=Homo sapiens OX=9606 GN=SERPINA3 PE=1 SV=2	AACT	816	fs1_ms_14373_21_05082021.ScanId;v=1;d1=41231.41231.5	controllerType=0 controllerNumber=1 scan=41231	160.747	FS1_MS_14373_21_05082021.raw_20231125_wGlyDecoy_noFDR/FS1_MS_14373_21_05082021.raw_20231125_wGlyDecoy_noFDR.xlsx	FS1_MS_14373_21_05082021	APDKNVIFSPLSISTALAFLSLGAHN[+3226.132]TTLTEILK	0.0441058	1.03104	0.930915	>sp|P01011|AACT_HUMAN Alpha-1-antichymotrypsin OS=Homo sapiens OX=9606 GN=SERPINA3 PE=1 SV=2	Glycosylation	FALSE	FALSE	0.998821	16.444	14.5143	15.9606	17.4515	17.4873	17.1204	16.0672	17.2186	14.2057	16.2499	17.787	17.5397	16.7098	16.4655	17.7519
K.APDK[+162.053]NVIFSPLSISTALAFLSLGAHN[+2204.772]TTLTEILK.G	54528:5	17	HexNAc(4)Hex(5)NeuAc(2)	K[+162], N[+2205]	1190.77	5	5949.8	5949.8	0	-0.2	68	Specific	280.79	280.79	55.75	7.76	65	>sp|P01011|AACT_HUMAN Alpha-1-antichymotrypsin OS=Homo sapiens OX=9606 GN=SERPINA3 PE=1 SV=2	AACT	816	fs1_14373_52.ScanId;v=1;d1=40637.40637.5	controllerType=0 controllerNumber=1 scan=40637	158.725	FS1_14373_52.raw_20231126_wGlyDecoy_noFDR/FS1_14373_52.raw_20231126_wGlyDecoy_noFDR.xlsx	FS1_14373_52	APDK[+162.053]NVIFSPLSISTALAFLSLGAHN[+2204.772]TTLTEILK	-0.431414	-1.34855	0.619716	>sp|P01011|AACT_HUMAN Alpha-1-antichymotrypsin OS=Homo sapiens OX=9606 GN=SERPINA3 PE=1 SV=2	Glycosylation	FALSE	FALSE	0.998821	17.6737	12.852	13.2009	18.5301	17.6978	17.1513	17.7821	18.5869	17.5898	17.2232	16.311	18.1968	17.6257	17.662	16.1044
K.APK[+162.053]LLIYAASSLQSGVPSR.F	33171:3	86	Hex	K[+162]	707.391	3	2120.16	2120.16	0	-1.1	65	Specific	373.9	373.9	373.9	8.41	3	>sp|A0A0C4DH72|KV106_HUMAN Immunoglobulin kappa variable 1-6 OS=Homo sapiens OX=9606 GN=IGKV1-6 PE=3 SV=1	KV106	58	fs1_ms_14373_31_05082021.ScanId;v=1;d1=26700.26700.3	controllerType=0 controllerNumber=1 scan=26700	107.411	FS1_MS_14373_31_05082021.raw_20231124_wGlyDecoy_noFDR/FS1_MS_14373_31_05082021.raw_20231124_wGlyDecoy_noFDR.xlsx	FS1_MS_14373_31_05082021	APK[+162.053]LLIYAASSLQSGVPSR	-0.796106	-1.73641	0.213834	>sp|A0A0C4DH72|KV106_HUMAN Immunoglobulin kappa variable 1-6 OS=Homo sapiens OX=9606 GN=IGKV1-6 PE=3 SV=1;>sp|P01597|KV139_HUMAN Immunoglobulin kappa variable 1-39 OS=Homo sapiens OX=9606 GN=IGKV1-39 PE=1 SV=2	Glycation	FALSE	FALSE	0.998821	17.006	15.6249	15.7395	16.8658	13.8536	14.2749	15.4559	16.2276	16.9582	16.4273	16.2341	15.4556	16.1081	16.4429	15.6187
K.APK[+162.053]LMIYDVSK.R	20984:3	105	Hex	K[+162]	476.254	3	1426.75	1426.75	0	-1.5	64	Specific	202.53	124.5	124.5	4.68	2	>sp|P01706|LV211_HUMAN Immunoglobulin lambda variable 2-11 OS=Homo sapiens OX=9606 GN=IGLV2-11 PE=1 SV=2	LV211	862	fs1_ms_14373_31_05082021.ScanId;v=1;d1=17833.17833.3	controllerType=0 controllerNumber=1 scan=17833	73.8281	FS1_MS_14373_31_05082021.raw_20231124_wGlyDecoy_noFDR/FS1_MS_14373_31_05082021.raw_20231124_wGlyDecoy_noFDR.xlsx	FS1_MS_14373_31_05082021	APK[+162.053]LMIYDVSK	0.116575	1.08416	0.808815	>sp|P01706|LV211_HUMAN Immunoglobulin lambda variable 2-11 OS=Homo sapiens OX=9606 GN=IGLV2-11 PE=1 SV=2	Glycation	FALSE	FALSE	0.998821	16.4414	15.3095	15.1952	16.3612	15.2235	13.1853	14.1498	14.0907	15.3287	15.2081	15.749	13.8672	14.4858	15.1929	14.9909
K.APK[+162.053]LMIYEVSK.R	20803:3	100	Hex	K[+162]	480.926	3	1440.76	1440.77	0	-0.8	64	Specific	274.54	198.15	198.15	6.05	3	>sp|P01709|LV208_HUMAN Immunoglobulin lambda variable 2-8 OS=Homo sapiens OX=9606 GN=IGLV2-8 PE=1 SV=2	LV208	863	fs1_ms_14373_79_05082021.ScanId;v=1;d1=17693.17693.3	controllerType=0 controllerNumber=1 scan=17693	73.2805	FS1_MS_14373_79_05082021.raw_20231123_wGlyDecoy_noFDR/FS1_MS_14373_79_05082021.raw_20231123_wGlyDecoy_noFDR.xlsx	FS1_MS_14373_79_05082021	APK[+162.053]LMIYEVSK	-0.220736	-1.16533	0.508099	>sp|P01709|LV208_HUMAN Immunoglobulin lambda variable 2-8 OS=Homo sapiens OX=9606 GN=IGLV2-8 PE=1 SV=2	Glycation	FALSE	FALSE	0.998821	18.0131	16.5214	17.1908	17.5	15.2382	16.1634	16.3388	15.6257	16.9738	16.8676	16.3489	14.9025	15.6727	15.4668	17.1486
K.APK[+162.053]SLIYAASSLQSGVPSK.F	25600:3	132	Hex	K[+162]	689.372	3	2066.1	2066.1	0	-0.4	65	Specific	270.73	270.73	270.73	6.83	1	>sp|P04430|KV116_HUMAN Immunoglobulin kappa variable 1-16 OS=Homo sapiens OX=9606 GN=IGKV1-16 PE=1 SV=2	KV116	980	fs1_14373_52.ScanId;v=1;d1=20914.20914.3	controllerType=0 controllerNumber=1 scan=20914	86.0652	FS1_14373_52.raw_20231126_wGlyDecoy_noFDR/FS1_14373_52.raw_20231126_wGlyDecoy_noFDR.xlsx	FS1_14373_52	APK[+162.053]SLIYAASSLQSGVPSK	-0.498078	-1.41233	0.230255	>sp|P04430|KV116_HUMAN Immunoglobulin kappa variable 1-16 OS=Homo sapiens OX=9606 GN=IGKV1-16 PE=1 SV=2	Glycation	FALSE	FALSE	0.998821	15.0951	15.7994	14.2242	17.1699	15.2701	15.1951	14.015	15.7998	16.3312	14.968	15.7369	15.3464	14.7666	16.1639	14.1741
K.APK[+162.053]SPVGVQPILNEHTFC[+57.021]VGMSK.Y	28913:4	65	Hex	C[+57], K[+162]	665.337	4	2658.32	2658.33	0	-0.6	265	Specific	701.76	691.08	691.08	14.56	6	>sp|P00739|HPTR_HUMAN Haptoglobin-related protein OS=Homo sapiens OX=9606 GN=HPR PE=2 SV=2	HPTR	799	fs1_ms_14373_79_05082021.ScanId;v=1;d1=23724.23724.4	controllerType=0 controllerNumber=1 scan=23724	96.2747	FS1_MS_14373_79_05082021.raw_20231123_wGlyDecoy_noFDR/FS1_MS_14373_79_05082021.raw_20231123_wGlyDecoy_noFDR.xlsx	FS1_MS_14373_79_05082021	APK[+162.053]SPVGVQPILNEHTFC[+57.021]VGMSK	-0.786291	-1.72463	0.243743	>sp|P00739|HPTR_HUMAN Haptoglobin-related protein OS=Homo sapiens OX=9606 GN=HPR PE=2 SV=2	Glycation	FALSE	FALSE	0.998821	15.7241	16.2327	13.452	16.9849	13.3375	15.5538	15.3701	15.5154	13.4244	15.0097	15.0949	16.8577	15.5306	15.8583	12.7845
R.AQLLQGLGFN[+2204.772]LTER.S	41200:4	67	HexNAc(4)Hex(5)NeuAc(2)	N[+2205]	941.91	4	3764.62	3764.63	0	-1.7	87	Specific	740.26	525.94	525.94	12.33	11	>sp|P08185|CBG_HUMAN Corticosteroid-binding globulin OS=Homo sapiens OX=9606 GN=SERPINA6 PE=1 SV=1	CBG	1123	fs1_ms_14373_40_05082021.ScanId;v=1;d1=32380.32380.4	controllerType=0 controllerNumber=1 scan=32380	128.876	FS1_MS_14373_40_05082021.raw_20231124_wGlyDecoy_noFDR/FS1_MS_14373_40_05082021.raw_20231124_wGlyDecoy_noFDR.xlsx	FS1_MS_14373_40_05082021	AQLLQGLGFN[+2204.772]LTER	0.115303	1.0832	0.631352	>sp|P08185|CBG_HUMAN Corticosteroid-binding globulin OS=Homo sapiens OX=9606 GN=SERPINA6 PE=1 SV=1	Glycosylation	FALSE	FALSE	0.998821	21.4297	21.2709	21.0084	21.412	22.0642	21.5385	20.6316	21.1958	22.1561	21.8282	22.1992	21.8087	21.7128	21.8821	21.65
R.AQLLQGLGFN[+2278.809]LTER.S	37636:4	66	HexNAc(5)Hex(6)NeuAc(1)	N[+2279]	960.42	4	3838.66	3838.66	0	-0.9	87	Specific	307.81	169.39	169.39	5.81	12	>sp|P08185|CBG_HUMAN Corticosteroid-binding globulin OS=Homo sapiens OX=9606 GN=SERPINA6 PE=1 SV=1	CBG	1123	fs1_ms_14373_4_05082021.ScanId;v=1;d1=29674.29674.4	controllerType=0 controllerNumber=1 scan=29674	118.815	FS1_MS_14373_4_05082021.raw_20231125_wGlyDecoy_noFDR/FS1_MS_14373_4_05082021.raw_20231125_wGlyDecoy_noFDR.xlsx	FS1_MS_14373_4_05082021	AQLLQGLGFN[+2278.809]LTER	-0.116549	-1.08414	0.699715	>sp|P08185|CBG_HUMAN Corticosteroid-binding globulin OS=Homo sapiens OX=9606 GN=SERPINA6 PE=1 SV=1	Glycosylation	FALSE	FALSE	0.998821	17.9231	17.2398	16.8156	16.9822	18.1036	17.7873	17.1951	17.9118	18.6377	18.585	17.6001	17.4799	17.9261	18.8318	18.1336
R.AQLLQGLGFN[+2569.905]LTER.S	40808:4	66	HexNAc(5)Hex(6)NeuAc(2)	N[+2570]	1033.19	4	4129.76	4129.76	0	-0.6	87	Specific	605.49	434.96	180.84	10.26	12	>sp|P08185|CBG_HUMAN Corticosteroid-binding globulin OS=Homo sapiens OX=9606 GN=SERPINA6 PE=1 SV=1	CBG	1123	fs1_ms_14373_4_05082021.ScanId;v=1;d1=31887.31887.4	controllerType=0 controllerNumber=1 scan=31887	127.218	FS1_MS_14373_4_05082021.raw_20231125_wGlyDecoy_noFDR/FS1_MS_14373_4_05082021.raw_20231125_wGlyDecoy_noFDR.xlsx	FS1_MS_14373_4_05082021	AQLLQGLGFN[+2569.905]LTER	-0.0830173	-1.05923	0.766766	>sp|P08185|CBG_HUMAN Corticosteroid-binding globulin OS=Homo sapiens OX=9606 GN=SERPINA6 PE=1 SV=1	Glycosylation	FALSE	FALSE	0.998821	18.503	17.6688	18.0552	18.3033	18.7859	18.7042	18.0314	18.8892	19.5651	19.6867	19.0321	18.7735	18.7738	19.182	18.7191
R.AQLLQGLGFN[+2861.000]LTER.S	44220:4	80	HexNAc(5)Hex(6)NeuAc(3)	N[+2861]	1105.72	4	4419.85	4420.85	-1	-0.6	87	Specific	494.79	339.45	339.45	6.07	16	>sp|P08185|CBG_HUMAN Corticosteroid-binding globulin OS=Homo sapiens OX=9606 GN=SERPINA6 PE=1 SV=1	CBG	1123	fs1_ms_14373_79_05082021.ScanId;v=1;d1=34754.34754.4	controllerType=0 controllerNumber=1 scan=34754	137.079	FS1_MS_14373_79_05082021.raw_20231123_wGlyDecoy_noFDR/FS1_MS_14373_79_05082021.raw_20231123_wGlyDecoy_noFDR.xlsx	FS1_MS_14373_79_05082021	AQLLQGLGFN[+2861.000]LTER	-0.0711129	-1.05053	0.750259	>sp|P08185|CBG_HUMAN Corticosteroid-binding globulin OS=Homo sapiens OX=9606 GN=SERPINA6 PE=1 SV=1	Glycosylation	FALSE	FALSE	0.998821	19.1906	19.2063	19.4593	19.0118	20.0492	19.2919	19.4005	19.6996	19.7134	20.5554	19.7882	19.3133	19.044	19.7226	19.709
R.AQLLQGLGFN[+3007.058]LTER.S	43861:4	77	HexNAc(5)Hex(6)Fuc(1)NeuAc(3)	N[+3007]	1142.49	4	4566.92	4566.91	0	1.6	87	Specific	264.67	140.14	60.11	4.5	6	>sp|P08185|CBG_HUMAN Corticosteroid-binding globulin OS=Homo sapiens OX=9606 GN=SERPINA6 PE=1 SV=1	CBG	1123	fs1_ms_14373_13_05082021.ScanId;v=1;d1=34187.34187.4	controllerType=0 controllerNumber=1 scan=34187	136.123	FS1_MS_14373_13_05082021.raw_20231125_wGlyDecoy_noFDR/FS1_MS_14373_13_05082021.raw_20231125_wGlyDecoy_noFDR.xlsx	FS1_MS_14373_13_05082021	AQLLQGLGFN[+3007.058]LTER	-0.629288	-1.5468	0.373456	>sp|P08185|CBG_HUMAN Corticosteroid-binding globulin OS=Homo sapiens OX=9606 GN=SERPINA6 PE=1 SV=1	Glycosylation	FALSE	FALSE	0.998821	17.2831	16.6834	17.5529	16.5686	18.4191	16.9218	15.7684	17.2281	16.9869	14.0006	17.8532	17.5707	17.9751	17.0277	14.6963
R.AQLLQGLGFN[+3226.132]LTER.S	43642:4	61	HexNAc(6)Hex(7)NeuAc(3)	N[+3226]	1197.25	4	4785.98	4785.99	0	-2	87	Specific	245.84	117.53	117.53	5.44	14	>sp|P08185|CBG_HUMAN Corticosteroid-binding globulin OS=Homo sapiens OX=9606 GN=SERPINA6 PE=1 SV=1	CBG	1123	fs1_ms_14373_72_04082021.ScanId;v=1;d1=33964.33964.4	controllerType=0 controllerNumber=1 scan=33964	135.885	FS1_MS_14373_72_04082021.raw_20231124_wGlyDecoy_noFDR/FS1_MS_14373_72_04082021.raw_20231124_wGlyDecoy_noFDR.xlsx	FS1_MS_14373_72_04082021	AQLLQGLGFN[+3226.132]LTER	0.185564	1.13726	0.564014	>sp|P08185|CBG_HUMAN Corticosteroid-binding globulin OS=Homo sapiens OX=9606 GN=SERPINA6 PE=1 SV=1	Glycosylation	FALSE	FALSE	0.998821	16.7963	16.2639	16.8921	17.3226	16.8433	17.6585	16.2975	16.928	17.751	17.77	17.6844	17.0543	16.9311	17.7434	17.865
R.AQLLQGLGFN[+3517.228]LTER.S	50974:4	66	HexNAc(6)Hex(7)NeuAc(4)	N[+3517]	1269.78	4	5076.09	5077.08	-1	1.3	87	Specific	217.18	107.93	107.93	3.95	8	>sp|P08185|CBG_HUMAN Corticosteroid-binding globulin OS=Homo sapiens OX=9606 GN=SERPINA6 PE=1 SV=1	CBG	1123	fs1_14373_87_20210729105044.ScanId;v=1;d1=37298.37298.4	controllerType=0 controllerNumber=1 scan=37298	146.545	FS1_14373_87_20210729105044.raw_20231125_wGlyDecoy_noFDR/FS1_14373_87_20210729105044.raw_20231125_wGlyDecoy_noFDR.xlsx	FS1_14373_87_20210729105044	AQLLQGLGFN[+3517.228]LTER	0.860692	1.81591	0.200357	>sp|P08185|CBG_HUMAN Corticosteroid-binding globulin OS=Homo sapiens OX=9606 GN=SERPINA6 PE=1 SV=1	Glycosylation	FALSE	FALSE	0.998821	17.2735	14.625	14.72	18.1387	15.3481	17.4796	16.6578	14.1381	14.048	18.2777	14.7884	14.5812	15.5562	17.7869	17.6069
R.AQLVPLPPSTYVEFTVSGTDC[+57.021]VAK[+162.053]EATEAAK.C	46362:4	15	Hex	C[+57], K[+162]	861.18	4	3441.7	3441.7	0	-0.1	188	Specific	490.49	391.79	391.79	8.96	35	>sp|P02765|FETUA_HUMAN Alpha-2-HS-glycoprotein OS=Homo sapiens OX=9606 GN=AHSG PE=1 SV=2	FETUA	934	fs1_14373_70_20210728223754.ScanId;v=1;d1=34893.34893.4	controllerType=0 controllerNumber=1 scan=34893	138.427	FS1_14373_70_20210728223754.raw_20231126_wGlyDecoy_noFDR/FS1_14373_70_20210728223754.raw_20231126_wGlyDecoy_noFDR.xlsx	FS1_14373_70_20210728223754	AQLVPLPPSTYVEFTVSGTDC[+57.021]VAK[+162.053]EATEAAK	-1.19347	-2.28703	0.206102	>sp|P02765|FETUA_HUMAN Alpha-2-HS-glycoprotein OS=Homo sapiens OX=9606 GN=AHSG PE=1 SV=2	Glycation	FALSE	FALSE	0.998821	18.1792	20.9324	20.0384	22.0431	20.5419	19.9438	21.5847	17.7406	18.9997	21.0512	19.1532	20.8144	21.183	20.6955	18.2878
K.AREDIFMETLKDIVEYYNDSN[+2204.772]GSHVLQGR.F	48154:5	40	HexNAc(4)Hex(5)NeuAc(2)	N[+2205]	1121.68	5	5604.39	5604.4	0	-1	92	Specific	886.5	694.76	77.46	17.57	27	>sp|P25311|ZA2G_HUMAN Zinc-alpha-2-glycoprotein OS=Homo sapiens OX=9606 GN=AZGP1 PE=1 SV=2	ZA2G	1624	fs1_14373_34.ScanId;v=1;d1=36417.36417.5	controllerType=0 controllerNumber=1 scan=36417	146.198	FS1_14373_34.raw_20231127_wGlyDecoy_noFDR/FS1_14373_34.raw_20231127_wGlyDecoy_noFDR.xlsx	FS1_14373_34	AREDIFMETLKDIVEYYNDSN[+2204.772]GSHVLQGR	0.234742	1.1767	0.846146	>sp|P25311|ZA2G_HUMAN Zinc-alpha-2-glycoprotein OS=Homo sapiens OX=9606 GN=AZGP1 PE=1 SV=2	Glycosylation	FALSE	FALSE	0.998821	22.3681	21.3394	21.5034	22.594	14.7528	22.0199	21.7297	21.0886	22.0126	21.6573	15.7283	21.3737	21.623	22.0856	21.7389
K.AREDIFMETLKDIVEYYNDSN[+2205.793]GSHVLQGR.F	49497:5	36	HexNAc(4)Hex(5)Fuc(2)NeuAc(1)	N[+2206]	1121.69	5	5604.4	5605.42	-1	-3.7	92	Specific	356.79	270.02	15.24	7.64	22	>sp|P25311|ZA2G_HUMAN Zinc-alpha-2-glycoprotein OS=Homo sapiens OX=9606 GN=AZGP1 PE=1 SV=2	ZA2G	1624	fs1_14373_58.ScanId;v=1;d1=37095.37095.4	controllerType=0 controllerNumber=1 scan=37095	146.121	FS1_14373_58.raw_20231126_wGlyDecoy_noFDR/FS1_14373_58.raw_20231126_wGlyDecoy_noFDR.xlsx	FS1_14373_58	AREDIFMETLKDIVEYYNDSN[+2205.793]GSHVLQGR	-0.244403	-1.1846	0.769966	>sp|P25311|ZA2G_HUMAN Zinc-alpha-2-glycoprotein OS=Homo sapiens OX=9606 GN=AZGP1 PE=1 SV=2	Glycosylation	FALSE	FALSE	0.998821	12.7023	14.1808	17.4049	18.0231	18.6686	17.6482	16.9266	14.8382	17.0517	16.5509	17.3374	16.2487	15.1516	16.4675	19.1771
K.AREDIFMETLKDIVEYYNDSN[+2350.830]GSHVLQGR.F	49011:5	26	HexNAc(4)Hex(5)Fuc(1)NeuAc(2)	N[+2351]	1150.9	5	5750.46	5750.46	0	-0.4	92	Specific	866.4	757.89	156.81	16.92	33	>sp|P25311|ZA2G_HUMAN Zinc-alpha-2-glycoprotein OS=Homo sapiens OX=9606 GN=AZGP1 PE=1 SV=2	ZA2G	1624	fs1_14373_19.ScanId;v=1;d1=36956.36956.5	controllerType=0 controllerNumber=1 scan=36956	145.983	FS1_14373_19.raw_20231127_wGlyDecoy_noFDR/FS1_14373_19.raw_20231127_wGlyDecoy_noFDR.xlsx	FS1_14373_19	AREDIFMETLKDIVEYYNDSN[+2350.830]GSHVLQGR	-0.0530447	-1.03745	0.957306	>sp|P25311|ZA2G_HUMAN Zinc-alpha-2-glycoprotein OS=Homo sapiens OX=9606 GN=AZGP1 PE=1 SV=2	Glycosylation	FALSE	FALSE	0.998821	14.8865	20.0273	20.2325	20.9731	21.1408	20.5887	20.7652	19.7181	20.5208	19.4209	20.4955	20.0673	20.6492	15.1008	20.8832
K.AREDIFMETLKDIVEYYNDSN[+2861.000]GSHVLQGR.F	48850:5	36	HexNAc(5)Hex(6)NeuAc(3)	N[+2861]	1252.93	5	6260.63	6260.63	0	-0.3	92	Specific	445.98	395.19	58.91	10.08	30	>sp|P25311|ZA2G_HUMAN Zinc-alpha-2-glycoprotein OS=Homo sapiens OX=9606 GN=AZGP1 PE=1 SV=2	ZA2G	1624	fs1_ms_14373_88_04082021.ScanId;v=1;d1=37600.37600.5	controllerType=0 controllerNumber=1 scan=37600	148.247	FS1_MS_14373_88_04082021.raw_20231123_wGlyDecoy_noFDR/FS1_MS_14373_88_04082021.raw_20231123_wGlyDecoy_noFDR.xlsx	FS1_MS_14373_88_04082021	AREDIFMETLKDIVEYYNDSN[+2861.000]GSHVLQGR	-0.210361	-1.15698	0.484933	>sp|P25311|ZA2G_HUMAN Zinc-alpha-2-glycoprotein OS=Homo sapiens OX=9606 GN=AZGP1 PE=1 SV=2	Glycosylation	FALSE	FALSE	0.998821	19.3148	17.3336	18.3031	19.293	19.0839	19.618	18.7332	18.2457	18.7455	19.1153	19.3359	19.1164	18.5516	18.6067	19.0944
K.AREDIFMETLKDIVEYYNDSN[+3007.058]GSHVLQGR.F	50207:5	36	HexNAc(5)Hex(6)Fuc(1)NeuAc(3)	N[+3007]	1282.14	5	6406.69	6406.69	0	1.4	92	Specific	401.61	370.21	12.16	8.33	22	>sp|P25311|ZA2G_HUMAN Zinc-alpha-2-glycoprotein OS=Homo sapiens OX=9606 GN=AZGP1 PE=1 SV=2	ZA2G	1624	fs1_14373_58.ScanId;v=1;d1=37573.37573.5	controllerType=0 controllerNumber=1 scan=37573	147.812	FS1_14373_58.raw_20231126_wGlyDecoy_noFDR/FS1_14373_58.raw_20231126_wGlyDecoy_noFDR.xlsx	FS1_14373_58	AREDIFMETLKDIVEYYNDSN[+3007.058]GSHVLQGR	0.255203	1.1935	0.497875	>sp|P25311|ZA2G_HUMAN Zinc-alpha-2-glycoprotein OS=Homo sapiens OX=9606 GN=AZGP1 PE=1 SV=2	Glycosylation	FALSE	FALSE	0.998821	18.9569	19.0859	18.9738	19.1898	18.205	17.8302	18.8117	16.5047	19.6704	18.963	19.055	19.6757	19.769	19.2512	19.3882
K.AREDIFMETLKDIVEYYNDSN[+3008.078]GSHVLQGR.F	48868:5	40	HexNAc(5)Hex(6)Fuc(3)NeuAc(2)	N[+3008]	1282.14	5	6406.69	6407.71	-1	-2	92	Specific	361.93	303.59	1.56	7.97	27	>sp|P25311|ZA2G_HUMAN Zinc-alpha-2-glycoprotein OS=Homo sapiens OX=9606 GN=AZGP1 PE=1 SV=2	ZA2G	1624	fs1_14373_34.ScanId;v=1;d1=36897.36897.5	controllerType=0 controllerNumber=1 scan=36897	147.916	FS1_14373_34.raw_20231127_wGlyDecoy_noFDR/FS1_14373_34.raw_20231127_wGlyDecoy_noFDR.xlsx	FS1_14373_34	AREDIFMETLKDIVEYYNDSN[+3008.078]GSHVLQGR	0.0713393	1.05069	0.935439	>sp|P25311|ZA2G_HUMAN Zinc-alpha-2-glycoprotein OS=Homo sapiens OX=9606 GN=AZGP1 PE=1 SV=2	Glycosylation	FALSE	FALSE	0.998821	14.2521	13.7241	17.318	19.0894	18.864	16.3929	18.5792	17.1498	19.3329	18.843	17.8842	17.4087	18.7768	18.2313	17.8139
K.AREDIFMETLKDIVEYYNDSN[+3153.116]GSHVLQGR.F	49486:5	28	HexNAc(5)Hex(6)Fuc(2)NeuAc(3)	N[+3153]	1311.35	5	6552.74	6552.74	0	-0.5	92	Specific	223.01	166.56	48.95	7.76	29	>sp|P25311|ZA2G_HUMAN Zinc-alpha-2-glycoprotein OS=Homo sapiens OX=9606 GN=AZGP1 PE=1 SV=2	ZA2G	1624	fs1_ms_14373_21_05082021.ScanId;v=1;d1=37635.37635.5	controllerType=0 controllerNumber=1 scan=37635	147.841	FS1_MS_14373_21_05082021.raw_20231125_wGlyDecoy_noFDR/FS1_MS_14373_21_05082021.raw_20231125_wGlyDecoy_noFDR.xlsx	FS1_MS_14373_21_05082021	AREDIFMETLKDIVEYYNDSN[+3153.116]GSHVLQGR	1.22778	2.34206	0.120856	>sp|P25311|ZA2G_HUMAN Zinc-alpha-2-glycoprotein OS=Homo sapiens OX=9606 GN=AZGP1 PE=1 SV=2	Glycosylation	FALSE	FALSE	0.998821	13.5682	17.5894	17.0997	13.5501	17.3381	16.4857	16.7882	13.5324	14.485	14.0718	16.4904	17.0356	17.6169	18.2558	17.0814
K.ASAGLLGAHAAAITAYALTLTK[+162.053]APADLR.G	45677:4	20	Hex	K[+162]	718.396	4	2870.56	2870.56	0	-0.5	1183	Specific	843.61	843.61	843.61	16.69	49	>sp|P0C0L5|CO4B_HUMAN Complement C4-B OS=Homo sapiens OX=9606 GN=C4B PE=1 SV=2	CO4B	1207	fs1_14373_52.ScanId;v=1;d1=34824.34824.4	controllerType=0 controllerNumber=1 scan=34824	138.09	FS1_14373_52.raw_20231126_wGlyDecoy_noFDR/FS1_14373_52.raw_20231126_wGlyDecoy_noFDR.xlsx	FS1_14373_52	ASAGLLGAHAAAITAYALTLTK[+162.053]APADLR	-1.126	-2.18253	0.306858	>sp|P0C0L5|CO4B_HUMAN Complement C4-B OS=Homo sapiens OX=9606 GN=C4B PE=1 SV=2	Glycation	FALSE	FALSE	0.998821	18.2632	17.9387	15.4309	18.1514	18.2769	18.2475	18.8854	18.0212	13.1285	18.6584	13.4415	18.864	14.7898	17.6331	13.2202
K.ATEHLSTLSEK[+162.053].A	06305:3	8	Hex	K[+162]	459.896	3	1377.67	1377.67	0	0	220	Specific	340.77	174.55	174.55	6.7	65	>sp|P02647|APOA1_HUMAN Apolipoprotein A-I OS=Homo sapiens OX=9606 GN=APOA1 PE=1 SV=1	APOA1	910	fs1_14373_7.ScanId;v=1;d1=6434.6434.3	controllerType=0 controllerNumber=1 scan=6434	30.1061	FS1_14373_7.raw_20231225_wGlyDecoy_noFDR/FS1_14373_7.raw_20231225_wGlyDecoy_noFDR.xlsx	FS1_14373_7	ATEHLSTLSEK[+162.053]	0.430982	1.34815	0.347473	>sp|P02647|APOA1_HUMAN Apolipoprotein A-I OS=Homo sapiens OX=9606 GN=APOA1 PE=1 SV=1	Glycation	FALSE	FALSE	0.998821	17.2077	17.4959	16.0409	14.6635	15.7761	16.383	14.1191	16.5001	15.5257	16.3994	15.8321	17.3987	15.0619	15.4952	17.3966
K.ATEHLSTLSEK[+162.053]AK.P	05100:3	12	Hex	K[+162]	526.274	3	1576.81	1576.81	0	0.8	220	Specific	437.39	306.83	87.69	6.09	49	>sp|P02647|APOA1_HUMAN Apolipoprotein A-I OS=Homo sapiens OX=9606 GN=APOA1 PE=1 SV=1	APOA1	910	fs1_ms_14373_79_05082021.ScanId;v=1;d1=5523.5523.3	controllerType=0 controllerNumber=1 scan=5523	25.7918	FS1_MS_14373_79_05082021.raw_20231123_wGlyDecoy_noFDR/FS1_MS_14373_79_05082021.raw_20231123_wGlyDecoy_noFDR.xlsx	FS1_MS_14373_79_05082021	ATEHLSTLSEK[+162.053]AK	0.120263	1.08693	0.668064	>sp|P02647|APOA1_HUMAN Apolipoprotein A-I OS=Homo sapiens OX=9606 GN=APOA1 PE=1 SV=1	Glycation	FALSE	FALSE	0.998821	20.0772	21.1968	20.555	20.693	20.4939	21.4025	20.5251	20.5771	20.4201	21.264	18.9693	20.8137	20.5148	20.9634	20.5332
K.ATEHLSTLSEK[+162.053]AKPALEDLR.Q	19119:4	14	Hex	K[+162]	593.565	4	2371.24	2371.24	0	1	220	Specific	1175.66	1030.76	188.03	22.97	51	>sp|P02647|APOA1_HUMAN Apolipoprotein A-I OS=Homo sapiens OX=9606 GN=APOA1 PE=1 SV=1	APOA1	910	fs1_14373_52.ScanId;v=1;d1=16219.16219.4	controllerType=0 controllerNumber=1 scan=16219	68.3007	FS1_14373_52.raw_20231126_wGlyDecoy_noFDR/FS1_14373_52.raw_20231126_wGlyDecoy_noFDR.xlsx	FS1_14373_52	ATEHLSTLSEK[+162.053]AKPALEDLR	-0.798277	-1.73902	0.423852	>sp|P02647|APOA1_HUMAN Apolipoprotein A-I OS=Homo sapiens OX=9606 GN=APOA1 PE=1 SV=1	Glycation	FALSE	FALSE	0.998821	22.3347	22.7148	21.4577	23.0629	22.7129	23.6441	22.0259	21.7163	20.7426	22.0588	19.9013	21.4242	21.1856	21.8616	22.2044
K.ATFGC[+57.021]HDGYSLDGPEEIEC[+57.021]TK[+162.053]LGN[+2204.772]WSAMPSC[+57.021]K.A	33705:5	30	HexNAc(4)Hex(5)NeuAc(2)	C[+57]*3, K[+162], N[+2205]	1197.68	5	5984.36	5984.37	0	-1.2	230	Specific	518.17	440.31	99.36	9.41	46	>sp|P02749|APOH_HUMAN Beta-2-glycoprotein 1 OS=Homo sapiens OX=9606 GN=APOH PE=1 SV=3	APOH	928	fs1_ms_14373_46_05082021.ScanId;v=1;d1=27069.27069.5	controllerType=0 controllerNumber=1 scan=27069	108.792	FS1_MS_14373_46_05082021.raw_20231124_wGlyDecoy_noFDR/FS1_MS_14373_46_05082021.raw_20231124_wGlyDecoy_noFDR.xlsx	FS1_MS_14373_46_05082021	ATFGC[+57.021]HDGYSLDGPEEIEC[+57.021]TK[+162.053]LGN[+2204.772]WSAMPSC[+57.021]K	-0.351402	-1.2758	0.311917	>sp|P02749|APOH_HUMAN Beta-2-glycoprotein 1 OS=Homo sapiens OX=9606 GN=APOH PE=1 SV=3	Glycosylation	FALSE	FALSE	0.998821	18.8896	18.6046	18.7644	19.7137	18.2642	19.3241	19.907	18.8193	19.3442	19.8179	19.3219	19.6663	18.7308	19.5096	17.3172
K.ATLLDIYK[+162.053]TGEAVAEK.D	31679:3	47	Hex	K[+162]	628.666	3	1883.98	1883.98	0	-0.9	1579	Specific	324.11	293.66	293.66	7.1	24	>sp|P01031|CO5_HUMAN Complement C5 OS=Homo sapiens OX=9606 GN=C5 PE=1 SV=4	CO5	820	fs1_ms_14373_79_05082021.ScanId;v=1;d1=25745.25745.3	controllerType=0 controllerNumber=1 scan=25745	103.807	FS1_MS_14373_79_05082021.raw_20231123_wGlyDecoy_noFDR/FS1_MS_14373_79_05082021.raw_20231123_wGlyDecoy_noFDR.xlsx	FS1_MS_14373_79_05082021	ATLLDIYK[+162.053]TGEAVAEK	0.145452	1.10608	0.704636	>sp|P01031|CO5_HUMAN Complement C5 OS=Homo sapiens OX=9606 GN=C5 PE=1 SV=4	Glycation	FALSE	FALSE	0.998821	16.229	16.4608	16.7735	17.0223	16.5643	16.2464	16.7423	16.7089	16.9287	15.4307	14.1176	16.5696	16.2354	16.4853	16.4827
K.ATLVC[+57.021]LISDFYPGAVTVAWK[+162.053]ADSSPVK.A	48550:4	22	Hex	C[+57], K[+162]	765.143	4	3057.55	3057.55	0	0.3	24	Specific	612.27	612.27	156.38	11.86	17	>sp|P0DOY3|IGLC3_HUMAN Immunoglobulin lambda constant 3 OS=Homo sapiens OX=9606 GN=IGLC3 PE=1 SV=1	IGLC3	1224	fs1_14373_7.ScanId;v=1;d1=36877.36877.4	controllerType=0 controllerNumber=1 scan=36877	147.518	FS1_14373_7.raw_20231225_wGlyDecoy_noFDR/FS1_14373_7.raw_20231225_wGlyDecoy_noFDR.xlsx	FS1_14373_7	ATLVC[+57.021]LISDFYPGAVTVAWK[+162.053]ADSSPVK	0.0481803	1.03396	0.964266	>sp|P0DOY3|IGLC3_HUMAN Immunoglobulin lambda constant 3 OS=Homo sapiens OX=9606 GN=IGLC3 PE=1 SV=1	Glycation	FALSE	FALSE	0.998821	23.066	22.6243	17.2426	17.8752	21.6394	16.5452	18.0559	21.0669	18.6878	17.3665	20.7667	20.9451	20.7718	21.5631	17.006
R.ATRLWN[+3045.048]ETVELFR.A	27388:4	178	HexNAc(4)Hex(3)NeuAc(6)	N[+3045]	1170.74	4	4679.93	4679.91	0	3	13	Specific	222.04	69.86	69.86	1.18	1	>sp|Q8WUY9|DEP1B_HUMAN DEP domain-containing protein 1B OS=Homo sapiens OX=9606 GN=DEPDC1B PE=1 SV=2	DEP1B	3492	fs1_ms_14373_9_05082021.ScanId;v=1;d1=22254.22254.4	controllerType=0 controllerNumber=1 scan=22254	91.03	FS1_MS_14373_9_05082021.raw_20231225_wGlyDecoy_noFDR/FS1_MS_14373_9_05082021.raw_20231225_wGlyDecoy_noFDR.xlsx	FS1_MS_14373_9_05082021	ATRLWN[+3045.048]ETVELFR	-0.373806	-1.29577	0.340496	>sp|Q8WUY9|DEP1B_HUMAN DEP domain-containing protein 1B OS=Homo sapiens OX=9606 GN=DEPDC1B PE=1 SV=2	Glycosylation	FALSE	FALSE	0.998821	18.6421	17.1859	18.1848	17.3432	17.7675	18.0624	17.9904	17.2954	18.0711	18.231	18.5445	17.5638	18.0109	18.7059	17.8561
K.ATVLNYLPK[+162.053]C[+57.021]IR.V	28327:3	2	Hex	C[+57], K[+162]	537.292	3	1609.86	1609.86	0	-0.4	812	Specific	371.74	261.24	261.24	7.08	225	>sp|P01023|A2MG_HUMAN Alpha-2-macroglobulin OS=Homo sapiens OX=9606 GN=A2M PE=1 SV=3	A2MG	818	fs1_ms_14373_16_05082021.ScanId;v=1;d1=23411.23411.3	controllerType=0 controllerNumber=1 scan=23411	95.2853	FS1_MS_14373_16_05082021.raw_20231125_wGlyDecoy_noFDR/FS1_MS_14373_16_05082021.raw_20231125_wGlyDecoy_noFDR.xlsx	FS1_MS_14373_16_05082021	ATVLNYLPK[+162.053]C[+57.021]IR	-0.460168	-1.3757	0.285026	>sp|P01023|A2MG_HUMAN Alpha-2-macroglobulin OS=Homo sapiens OX=9606 GN=A2M PE=1 SV=3	Glycation	FALSE	FALSE	0.998821	21.1938	20.5301	19.7453	22.2024	20.4309	20.9167	20.3046	22.3053	20.5508	20.1981	20.213	20.2752	20.7647	20.335	19.1746
K.AVANFFSGSC[+57.021]APC[+57.021]ADGTDFPQLC[+57.021]QLC[+57.021]PGC[+57.021]GC[+57.021]STLNQYFGYSGAFK[+162.053]C[+57.021]LK.D	47052:5	3	Hex	C[+57]*7, K[+162]	1111.08	5	5551.36	5551.36	0	-0.4	168	Specific	236.48	189.03	84.57	6.12	134	>sp|P02787|TRFE_HUMAN Serotransferrin OS=Homo sapiens OX=9606 GN=TF PE=1 SV=4	TRFE	941	fs1_14373_52.ScanId;v=1;d1=35776.35776.5	controllerType=0 controllerNumber=1 scan=35776	141.495	FS1_14373_52.raw_20231126_wGlyDecoy_noFDR/FS1_14373_52.raw_20231126_wGlyDecoy_noFDR.xlsx	FS1_14373_52	AVANFFSGSC[+57.021]APC[+57.021]ADGTDFPQLC[+57.021]QLC[+57.021]PGC[+57.021]GC[+57.021]STLNQYFGYSGAFK[+162.053]C[+57.021]LK	-1.03139	-2.04399	0.00755373	>sp|P02787|TRFE_HUMAN Serotransferrin OS=Homo sapiens OX=9606 GN=TF PE=1 SV=4	Glycation	FALSE	FALSE	0.998821	20.3059	20.068	19.698	20.5185	20.2579	20.5817	20.6414	19.9349	19.8429	20.1995	19.1125	20.1763	19.2223	20.1619	17.7542
R.AVDQSVLLMK[+162.053]PDAELSASSVYNLLPEK.D	44701:3	2	Hex	K[+162]	1027.2	3	3079.57	3079.58	0	-0.4	599	Specific	551.12	549.22	549.22	9.79	176	>sp|P01023|A2MG_HUMAN Alpha-2-macroglobulin OS=Homo sapiens OX=9606 GN=A2M PE=1 SV=3	A2MG	818	fs1_14373_52.ScanId;v=1;d1=34188.34188.4	controllerType=0 controllerNumber=1 scan=34188	135.748	FS1_14373_52.raw_20231126_wGlyDecoy_noFDR/FS1_14373_52.raw_20231126_wGlyDecoy_noFDR.xlsx	FS1_14373_52	AVDQSVLLMK[+162.053]PDAELSASSVYNLLPEK	0.0668663	1.04744	0.731027	>sp|P01023|A2MG_HUMAN Alpha-2-macroglobulin OS=Homo sapiens OX=9606 GN=A2M PE=1 SV=3	Glycation	FALSE	FALSE	0.998821	21.8522	21.4334	20.967	22.4401	21.272	21.5136	21.1146	22.4071	21.5073	21.6652	20.9189	20.8441	21.1246	21.2516	21.4485
R.AVEVLPK[+162.053]AGALNSNDAFVLK.T	31386:3	50	Hex	K[+162]	740.07	3	2218.2	2218.2	0	-0.4	578	Specific	308.43	293.82	293.82	8.82	15	>sp|P06396|GELS_HUMAN Gelsolin OS=Homo sapiens OX=9606 GN=GSN PE=1 SV=1	GELS	1047	fs1_ms_14373_16_05082021.ScanId;v=1;d1=25693.25693.3	controllerType=0 controllerNumber=1 scan=25693	103.834	FS1_MS_14373_16_05082021.raw_20231125_wGlyDecoy_noFDR/FS1_MS_14373_16_05082021.raw_20231125_wGlyDecoy_noFDR.xlsx	FS1_MS_14373_16_05082021	AVEVLPK[+162.053]AGALNSNDAFVLK	-0.234725	-1.17668	0.461931	>sp|P06396|GELS_HUMAN Gelsolin OS=Homo sapiens OX=9606 GN=GSN PE=1 SV=1	Glycation	FALSE	FALSE	0.998821	17.4752	17.7661	17.52	18.4837	18.981	17.3617	18.0144	18.1914	18.289	18.0153	17.5973	18.0559	17.4777	18.0698	16.388
K.AVGDK[+162.053]LPEC[+57.021]EAVC[+57.021]GK.P	12851:3	3	Hex	C[+57]*2, K[+162]	598.946	3	1794.82	1794.82	0	-0.2	137	Specific	430.16	380	380	9.23	275	>sp|P00738|HPT_HUMAN Haptoglobin OS=Homo sapiens OX=9606 GN=HP PE=1 SV=1	HPT	798	fs1_ms_14373_16_05082021.ScanId;v=1;d1=11632.11632.3	controllerType=0 controllerNumber=1 scan=11632	49.652	FS1_MS_14373_16_05082021.raw_20231125_wGlyDecoy_noFDR/FS1_MS_14373_16_05082021.raw_20231125_wGlyDecoy_noFDR.xlsx	FS1_MS_14373_16_05082021	AVGDK[+162.053]LPEC[+57.021]EAVC[+57.021]GK	-0.368068	-1.29062	0.440202	>sp|P00738|HPT_HUMAN Haptoglobin OS=Homo sapiens OX=9606 GN=HP PE=1 SV=1	Glycation	FALSE	FALSE	0.998821	20.4659	21.1976	21.0873	19.0645	20.9833	21.9583	21.9682	20.9643	19.8651	20.4261	21.0766	21.6541	21.0775	20.2401	19.6105
K.AVGDK[+162.053]LPEC[+57.021]EAVC[+57.021]GKPK.N	11035:4	3	Hex	C[+57]*2, K[+162]	505.748	4	2019.97	2019.97	0	-0.9	137	Specific	818.65	739.02	557.25	15.57	194	>sp|P00738|HPT_HUMAN Haptoglobin OS=Homo sapiens OX=9606 GN=HP PE=1 SV=1	HPT	798	fs1_ms_14373_28_05082021.ScanId;v=1;d1=10166.10166.4	controllerType=0 controllerNumber=1 scan=10166	44.2921	FS1_MS_14373_28_05082021.raw_20231125_wGlyDecoy_noFDR/FS1_MS_14373_28_05082021.raw_20231125_wGlyDecoy_noFDR.xlsx	FS1_MS_14373_28_05082021	AVGDK[+162.053]LPEC[+57.021]EAVC[+57.021]GKPK	4.21929	18.6266	0.0381069	>sp|P00738|HPT_HUMAN Haptoglobin OS=Homo sapiens OX=9606 GN=HP PE=1 SV=1	Glycation	FALSE	FALSE	0.998821	18.2301	12.9745	14.0181	22.4234	18.8324	13.0251	20.7378	14.7017	21.7533	14.0844	21.797	14.7988	23.2028	15.4843	22.2424
K.AVHK[+162.053]AVLTIDEK.G	08740:3	5	Hex	K[+162]	495.943	3	1485.81	1485.82	0	-1.7	356	Specific	500.82	339.21	339.21	6.63	121	>sp|P01009|A1AT_HUMAN Alpha-1-antitrypsin OS=Homo sapiens OX=9606 GN=SERPINA1 PE=1 SV=3	A1AT	815	fs1_ms_14373_16_05082021.ScanId;v=1;d1=8379.8379.3	controllerType=0 controllerNumber=1 scan=8379	36.7985	FS1_MS_14373_16_05082021.raw_20231125_wGlyDecoy_noFDR/FS1_MS_14373_16_05082021.raw_20231125_wGlyDecoy_noFDR.xlsx	FS1_MS_14373_16_05082021	AVHK[+162.053]AVLTIDEK	-0.0132156	-1.0092	0.963199	>sp|P01009|A1AT_HUMAN Alpha-1-antitrypsin OS=Homo sapiens OX=9606 GN=SERPINA1 PE=1 SV=3	Glycation	FALSE	FALSE	0.998821	21.5516	21.8314	21.5477	22.49	22.0291	21.7692	22.2686	22.5208	21.9913	21.9978	20.0901	22.0494	21.4787	21.5069	22.0397
K.AVLQLNEEGVDTAGSTGVTLN[+2204.772]LTSKPIILR.F	42000:4	60	HexNAc(4)Hex(5)NeuAc(2)	N[+2205]	1329.13	4	5313.48	5314.48	-1	0.3	349	Specific	220.54	196.79	196.79	6.33	17	>sp|P08185|CBG_HUMAN Corticosteroid-binding globulin OS=Homo sapiens OX=9606 GN=SERPINA6 PE=1 SV=1	CBG	1123	fs1_ms_14373_25_05082021.ScanId;v=1;d1=32976.32976.4	controllerType=0 controllerNumber=1 scan=32976	130.778	FS1_MS_14373_25_05082021.raw_20231125_wGlyDecoy_noFDR/FS1_MS_14373_25_05082021.raw_20231125_wGlyDecoy_noFDR.xlsx	FS1_MS_14373_25_05082021	AVLQLNEEGVDTAGSTGVTLN[+2204.772]LTSKPIILR	0.0931771	1.06672	0.738021	>sp|P08185|CBG_HUMAN Corticosteroid-binding globulin OS=Homo sapiens OX=9606 GN=SERPINA6 PE=1 SV=1	Glycosylation	FALSE	FALSE	0.998821	18.948	18.3332	18.3071	18.2233	19.2851	19.0559	18.0193	17.9661	18.8889	19.2878	18.5475	18.7783	18.547	18.3554	19.1211
K.AVMDDFAAFVEK[+162.053].C	35299:2	1	Hex	K[+162]	752.847	2	1504.69	1504.69	0	-0.6	570	Specific	273.91	193.29	193.29	5.58	201	>sp|P02768|ALBU_HUMAN Albumin OS=Homo sapiens OX=9606 GN=ALB PE=1 SV=2	ALBU	936	fs1_ms_14373_46_05082021.ScanId;v=1;d1=28315.28315.2	controllerType=0 controllerNumber=1 scan=28315	113.443	FS1_MS_14373_46_05082021.raw_20231124_wGlyDecoy_noFDR/FS1_MS_14373_46_05082021.raw_20231124_wGlyDecoy_noFDR.xlsx	FS1_MS_14373_46_05082021	AVMDDFAAFVEK[+162.053]	0.738632	1.66859	0.312046	>sp|P02768|ALBU_HUMAN Albumin OS=Homo sapiens OX=9606 GN=ALB PE=1 SV=2	Glycation	FALSE	FALSE	0.998821	20.1296	19.5819	18.7489	17.7496	15.4665	17.4174	16.3903	19.7538	19.0745	18.5674	20.0824	20.4045	17.9617	18.8653	21.0005
K.AVMDDFAAFVEK[+162.053]C[+57.021]C[+57.021]K.A	33795:3	1	Hex	C[+57]*2, K[+162]	651.62	3	1952.84	1952.84	0	0	570	Specific	416.1	310.04	146.94	7.66	214	>sp|P02768|ALBU_HUMAN Albumin OS=Homo sapiens OX=9606 GN=ALB PE=1 SV=2	ALBU	936	fs1_14373_22.ScanId;v=1;d1=26690.26690.3	controllerType=0 controllerNumber=1 scan=26690	108.798	FS1_14373_22.raw_20231127_wGlyDecoy_noFDR/FS1_14373_22.raw_20231127_wGlyDecoy_noFDR.xlsx	FS1_14373_22	AVMDDFAAFVEK[+162.053]C[+57.021]C[+57.021]K	-1.05356	-2.07565	0.0754285	>sp|P02768|ALBU_HUMAN Albumin OS=Homo sapiens OX=9606 GN=ALB PE=1 SV=2	Glycation	FALSE	FALSE	0.998821	23.6643	23.5548	21.7224	22.4739	22.8322	22.7564	22.6397	24.1054	21.8391	21.9549	22.3098	23.6226	21.9869	23.4678	21.1993
R.AVN[+1913.677]ITSENLIDDVVSLIR.G	51697:4	48	HexNAc(4)Hex(5)NeuAc(1)	N[+1914]	971.944	4	3884.75	3884.75	0	0.1	413	Specific	456.87	210.82	210.82	6.84	9	>sp|P02748|CO9_HUMAN Complement component C9 OS=Homo sapiens OX=9606 GN=C9 PE=1 SV=2	CO9	927	fs1_ms_14373_21_05082021.ScanId;v=1;d1=39058.39058.4	controllerType=0 controllerNumber=1 scan=39058	152.896	FS1_MS_14373_21_05082021.raw_20231125_wGlyDecoy_noFDR/FS1_MS_14373_21_05082021.raw_20231125_wGlyDecoy_noFDR.xlsx	FS1_MS_14373_21_05082021	AVN[+1913.677]ITSENLIDDVVSLIR	0.197967	1.14708	0.453369	>sp|P02748|CO9_HUMAN Complement component C9 OS=Homo sapiens OX=9606 GN=C9 PE=1 SV=2	Glycosylation	FALSE	FALSE	0.998821	17.0991	18.3128	18.4895	18.4125	18.929	19.0375	17.4518	18.8802	18.8447	19.3047	18.7419	18.5561	19.1385	19.024	19.5425
R.AVN[+2204.772]ITSENLIDDVVSLIR.G	53392:4	62	HexNAc(4)Hex(5)NeuAc(2)	N[+2205]	1044.72	4	4175.85	4175.85	0	-0.5	413	Specific	712.48	493.62	194.77	13.08	7	>sp|P02748|CO9_HUMAN Complement component C9 OS=Homo sapiens OX=9606 GN=C9 PE=1 SV=2	CO9	927	fs1_14373_19.ScanId;v=1;d1=39774.39774.4	controllerType=0 controllerNumber=1 scan=39774	156.055	FS1_14373_19.raw_20231127_wGlyDecoy_noFDR/FS1_14373_19.raw_20231127_wGlyDecoy_noFDR.xlsx	FS1_14373_19	AVN[+2204.772]ITSENLIDDVVSLIR	0.248454	1.18793	0.346813	>sp|P02748|CO9_HUMAN Complement component C9 OS=Homo sapiens OX=9606 GN=C9 PE=1 SV=2	Glycosylation	FALSE	FALSE	0.998821	22.8208	22.8881	23.6181	23.1621	23.6452	23.003	21.6412	23.2779	23.3921	23.7557	23.9535	23.3725	23.5585	22.6989	23.9647
R.AVN[+2350.830]ITSENLIDDVVSLIR.G	52950:4	48	HexNAc(4)Hex(5)Fuc(1)NeuAc(2)	N[+2351]	1081.23	4	4321.91	4321.91	0	-0.2	413	Specific	351.77	181.42	181.42	7.07	9	>sp|P02748|CO9_HUMAN Complement component C9 OS=Homo sapiens OX=9606 GN=C9 PE=1 SV=2	CO9	927	fs1_ms_14373_21_05082021.ScanId;v=1;d1=39859.39859.4	controllerType=0 controllerNumber=1 scan=39859	155.79	FS1_MS_14373_21_05082021.raw_20231125_wGlyDecoy_noFDR/FS1_MS_14373_21_05082021.raw_20231125_wGlyDecoy_noFDR.xlsx	FS1_MS_14373_21_05082021	AVN[+2350.830]ITSENLIDDVVSLIR	0.199962	1.14867	0.365254	>sp|P02748|CO9_HUMAN Complement component C9 OS=Homo sapiens OX=9606 GN=C9 PE=1 SV=2	Glycosylation	FALSE	FALSE	0.998821	17.5284	18.0688	18.0709	17.59	18.2993	17.575	16.636	17.5523	17.6491	17.565	18.6231	18.1493	18.0422	17.5804	18.6478
R.AVN[+2861.000]ITSENLIDDVVSLIR.G	55232:4	48	HexNAc(5)Hex(6)NeuAc(3)	N[+2861]	1208.52	4	4831.07	4832.08	-1	-0.5	413	Specific	269.16	117.68	117.68	6.73	9	>sp|P02748|CO9_HUMAN Complement component C9 OS=Homo sapiens OX=9606 GN=C9 PE=1 SV=2	CO9	927	fs1_ms_14373_21_05082021.ScanId;v=1;d1=41298.41298.4	controllerType=0 controllerNumber=1 scan=41298	160.992	FS1_MS_14373_21_05082021.raw_20231125_wGlyDecoy_noFDR/FS1_MS_14373_21_05082021.raw_20231125_wGlyDecoy_noFDR.xlsx	FS1_MS_14373_21_05082021	AVN[+2861.000]ITSENLIDDVVSLIR	0.231516	1.17407	0.673048	>sp|P02748|CO9_HUMAN Complement component C9 OS=Homo sapiens OX=9606 GN=C9 PE=1 SV=2	Glycosylation	FALSE	FALSE	0.998821	17.3342	15.4975	17.796	17.2767	18.7135	14.3102	16.4639	17.7995	17.649	18.0152	18.8779	17.8318	17.5529	17.258	17.8173
K.AVSQGK[+162.053]TAGLVK.A	04605:3	52	Hex	K[+162]	440.917	3	1320.74	1320.74	0	0	118	Specific	347.06	203.39	203.39	6.22	12	>sp|Q06033|ITIH3_HUMAN Inter-alpha-trypsin inhibitor heavy chain H3 OS=Homo sapiens OX=9606 GN=ITIH3 PE=1 SV=2	ITIH3	2433	fs1_ms_14373_79_05082021.ScanId;v=1;d1=5154.5154.3	controllerType=0 controllerNumber=1 scan=5154	24.3543	FS1_MS_14373_79_05082021.raw_20231123_wGlyDecoy_noFDR/FS1_MS_14373_79_05082021.raw_20231123_wGlyDecoy_noFDR.xlsx	FS1_MS_14373_79_05082021	AVSQGK[+162.053]TAGLVK	0.0220543	1.0154	0.94912	>sp|Q06033|ITIH3_HUMAN Inter-alpha-trypsin inhibitor heavy chain H3 OS=Homo sapiens OX=9606 GN=ITIH3 PE=1 SV=2	Glycation	FALSE	FALSE	0.998821	15.3127	15.9867	16.3944	17.5823	16.1409	16.8097	17.2479	17.4869	16.1146	16.83	15.7794	16.7366	16.5496	16.6377	16.9834
K.AYK[+162.053]SELEEQLTPVAEETR.A	22299:3	86	Hex	K[+162]	752.368	3	2255.09	2255.09	0	-1.1	91	Specific	459.07	420.45	420.45	9.62	3	>sp|P02649|APOE_HUMAN Apolipoprotein E OS=Homo sapiens OX=9606 GN=APOE PE=1 SV=1	APOE	911	fs1_ms_14373_54_04082021.ScanId;v=1;d1=18476.18476.3	controllerType=0 controllerNumber=1 scan=18476	76.5071	FS1_MS_14373_54_04082021.raw_20231124_wGlyDecoy_noFDR/FS1_MS_14373_54_04082021.raw_20231124_wGlyDecoy_noFDR.xlsx	FS1_MS_14373_54_04082021	AYK[+162.053]SELEEQLTPVAEETR	0.411583	1.33014	0.692753	>sp|P02649|APOE_HUMAN Apolipoprotein E OS=Homo sapiens OX=9606 GN=APOE PE=1 SV=1	Glycation	FALSE	FALSE	0.998821	13.7098	21.3233	18.7431	19.4222	20.4795	16.3912	18.1536	20.4559	18.4173	21.2212	18.1364	19.1478	18.779	20.9841	19.5055
K.C[+57.021]ASLQK[+162.053]FGER.A	08637:3	1	Hex	C[+57], K[+162]	453.219	3	1357.64	1357.64	0	1.3	224	Specific	530.59	422.79	422.79	7.52	193	>sp|P02768|ALBU_HUMAN Albumin OS=Homo sapiens OX=9606 GN=ALB PE=1 SV=2	ALBU	936	fs1_14373_10.ScanId;v=1;d1=8194.8194.3	controllerType=0 controllerNumber=1 scan=8194	36.7516	FS1_14373_10.raw_20231128_wGlyDecoy_noFDR/FS1_14373_10.raw_20231128_wGlyDecoy_noFDR.xlsx	FS1_14373_10	C[+57.021]ASLQK[+162.053]FGER	-0.0529035	-1.03735	0.749945	>sp|P02768|ALBU_HUMAN Albumin OS=Homo sapiens OX=9606 GN=ALB PE=1 SV=2	Glycation	FALSE	FALSE	0.998821	27.4654	27.7625	27.2711	28.035	27.7898	27.8676	27.7333	27.8564	28.0247	28.3495	27.1716	27.9308	28.1036	27.6462	27.6635
R.C[+57.021]ATPHGDN[+2059.735]ASLEATFVKR.C	15115:4	123	HexNAc(4)Hex(5)Fuc(1)NeuAc(1)	C[+57], N[+2060]	1008.93	4	4032.69	4033.68	-1	1.1	129	Specific	236.09	122.9	122.9	5.03	3	>tr|B1AHL2|B1AHL2_HUMAN Fibulin-1 OS=Homo sapiens OX=9606 GN=FBLN1 PE=1 SV=1	B1AHL2	119	fs1_14373_52.ScanId;v=1;d1=13164.13164.4	controllerType=0 controllerNumber=1 scan=13164	56.2666	FS1_14373_52.raw_20231126_wGlyDecoy_noFDR/FS1_14373_52.raw_20231126_wGlyDecoy_noFDR.xlsx	FS1_14373_52	C[+57.021]ATPHGDN[+2059.735]ASLEATFVKR	-0.671378	-1.59259	0.28483	>tr|B1AHL2|B1AHL2_HUMAN Fibulin-1 OS=Homo sapiens OX=9606 GN=FBLN1 PE=1 SV=1	Glycosylation	FALSE	FALSE	0.998821	16.3153	16.8775	15.0144	17.0468	16.6106	16.5781	15.6535	14.4701	17.7366	17.1199	16.8711	14.5672	16.6384	16.1078	16.483
R.C[+57.021]ATPHGDN[+2350.830]ASLEATFVK.R	19457:4	93	HexNAc(4)Hex(5)Fuc(1)NeuAc(2)	C[+57], N[+2351]	1042.93	4	4168.68	4168.68	0	0.5	129	Specific	442.32	279.34	279.34	6.83	2	>tr|B1AHL2|B1AHL2_HUMAN Fibulin-1 OS=Homo sapiens OX=9606 GN=FBLN1 PE=1 SV=1	FBLN1	119	fs1_ms_14373_21_05082021.ScanId;v=1;d1=16627.16627.4	controllerType=0 controllerNumber=1 scan=16627	69.711	FS1_MS_14373_21_05082021.raw_20231125_wGlyDecoy_noFDR/FS1_MS_14373_21_05082021.raw_20231125_wGlyDecoy_noFDR.xlsx	FS1_MS_14373_21_05082021	C[+57.021]ATPHGDN[+2350.830]ASLEATFVK	-0.444969	-1.36129	0.433203	>sp|P23142|FBLN1_HUMAN Fibulin-1 OS=Homo sapiens OX=9606 GN=FBLN1 PE=1 SV=4;>tr|B1AHL2|B1AHL2_HUMAN Fibulin-1 OS=Homo sapiens OX=9606 GN=FBLN1 PE=1 SV=1	Glycosylation	FALSE	FALSE	0.998821	18.3303	18.1365	17.8895	18.1677	18.5008	17.6564	17.9943	18.2913	19.227	19.5261	18.2058	17.869	18.6834	18.8268	18.178
R.C[+57.021]ATPHGDN[+3007.058]ASLEATFVK.R	21529:4	99	HexNAc(5)Hex(6)Fuc(1)NeuAc(3)	C[+57], N[+3007]	1206.98	4	4824.9	4824.91	0	-0.8	129	Specific	282.64	181.71	67.79	6.39	1	>tr|B1AHL2|B1AHL2_HUMAN Fibulin-1 OS=Homo sapiens OX=9606 GN=FBLN1 PE=1 SV=1	B1AHL2	119	fs1_ms_14373_4_05082021.ScanId;v=1;d1=18105.18105.4	controllerType=0 controllerNumber=1 scan=18105	75.319	FS1_MS_14373_4_05082021.raw_20231125_wGlyDecoy_noFDR/FS1_MS_14373_4_05082021.raw_20231125_wGlyDecoy_noFDR.xlsx	FS1_MS_14373_4_05082021	C[+57.021]ATPHGDN[+3007.058]ASLEATFVK	-1.38264	-2.60745	0.0196464	>tr|B1AHL2|B1AHL2_HUMAN Fibulin-1 OS=Homo sapiens OX=9606 GN=FBLN1 PE=1 SV=1	Glycosylation	FALSE	FALSE	0.998821	18.4748	18.4475	18.7093	19.5791	18.8338	18.9989	19.3245	19.045	18.674	19.6069	18.9663	18.0561	18.2877	18.996	18.3737
K.C[+57.021]C[+57.021]AAADPHEC[+57.021]YAK[+162.053].V	04354:3	1	Hex	C[+57]*3, K[+162]	572.221	3	1714.65	1714.65	0	-0.6	384	Specific	403.27	403.27	403.27	8.47	199	>sp|P02768|ALBU_HUMAN Albumin OS=Homo sapiens OX=9606 GN=ALB PE=1 SV=2	ALBU	936	fs1_ms_14373_16_05082021.ScanId;v=1;d1=4959.4959.3	controllerType=0 controllerNumber=1 scan=4959	23.3202	FS1_MS_14373_16_05082021.raw_20231125_wGlyDecoy_noFDR/FS1_MS_14373_16_05082021.raw_20231125_wGlyDecoy_noFDR.xlsx	FS1_MS_14373_16_05082021	C[+57.021]C[+57.021]AAADPHEC[+57.021]YAK[+162.053]	-0.234348	-1.17637	0.680548	>sp|P02768|ALBU_HUMAN Albumin OS=Homo sapiens OX=9606 GN=ALB PE=1 SV=2	Glycation	FALSE	FALSE	0.998821	19.8282	19.7894	18.3598	17.1995	18.054	17.8591	16.8153	19.3552	18.2991	18.3174	19.0356	19.7061	17.116	18.2295	18.0822
K.C[+57.021]C[+57.021]AAADPHEC[+57.021]YAK[+162.053]VFDEFK.P	26501:4	1	Hex	C[+57]*3, K[+162]	620.761	4	2480.02	2480.02	0	0.6	384	Specific	803.86	803.86	366.66	15.86	180	>sp|P02768|ALBU_HUMAN Albumin OS=Homo sapiens OX=9606 GN=ALB PE=1 SV=2	ALBU	936	fs1_ms_14373_79_05082021.ScanId;v=1;d1=21950.21950.4	controllerType=0 controllerNumber=1 scan=21950	89.497	FS1_MS_14373_79_05082021.raw_20231123_wGlyDecoy_noFDR/FS1_MS_14373_79_05082021.raw_20231123_wGlyDecoy_noFDR.xlsx	FS1_MS_14373_79_05082021	C[+57.021]C[+57.021]AAADPHEC[+57.021]YAK[+162.053]VFDEFK	-0.540506	-1.45448	0.265025	>sp|P02768|ALBU_HUMAN Albumin OS=Homo sapiens OX=9606 GN=ALB PE=1 SV=2	Glycation	FALSE	FALSE	0.998821	16.642	18.1436	17.0101	17.276	17.5244	16.9618	17.8011	17.3516	16.2735	17.2214	15.0066	18.0468	17.15	17.7466	14.9548
K.C[+57.021]C[+57.021]AAADPHEC[+57.021]YAK[+162.053]VFDEFKPLVEEPQNLIK.Q	42091:5	1	Hex	C[+57]*3, K[+162]	748.952	5	3740.73	3740.73	0	0.2	384	Specific	1527.37	1527.37	545.65	30.99	199	>sp|P02768|ALBU_HUMAN Albumin OS=Homo sapiens OX=9606 GN=ALB PE=1 SV=2	ALBU	936	fs1_ms_14373_16_05082021.ScanId;v=1;d1=33415.33415.3	controllerType=0 controllerNumber=1 scan=33415	132.402	FS1_MS_14373_16_05082021.raw_20231125_wGlyDecoy_noFDR/FS1_MS_14373_16_05082021.raw_20231125_wGlyDecoy_noFDR.xlsx	FS1_MS_14373_16_05082021	C[+57.021]C[+57.021]AAADPHEC[+57.021]YAK[+162.053]VFDEFKPLVEEPQNLIK	-0.383866	-1.30483	0.340731	>sp|P02768|ALBU_HUMAN Albumin OS=Homo sapiens OX=9606 GN=ALB PE=1 SV=2	Glycation	FALSE	FALSE	0.998821	25.1806	25.042	23.4018	24.8674	24.5519	23.7035	24.288	23.941	23.1148	24.022	22.6715	23.7019	23.1329	23.6627	23.1469
K.C[+57.021]C[+57.021]ESASEDC[+57.021]MAK[+162.053]ELPEHTVK.L	14850:4	27	Hex	C[+57]*3, K[+162]	636.515	4	2543.04	2543.04	0	-0.1	265	Specific	706.14	648.92	372.55	14.84	32	>tr|D6RF35|D6RF35_HUMAN Vitamin D-binding protein OS=Homo sapiens OX=9606 GN=GC PE=1 SV=1	D6RF35	163	fs1_ms_14373_16_05082021.ScanId;v=1;d1=13189.13189.4	controllerType=0 controllerNumber=1 scan=13189	55.7192	FS1_MS_14373_16_05082021.raw_20231125_wGlyDecoy_noFDR/FS1_MS_14373_16_05082021.raw_20231125_wGlyDecoy_noFDR.xlsx	FS1_MS_14373_16_05082021	C[+57.021]C[+57.021]ESASEDC[+57.021]MAK[+162.053]ELPEHTVK	-0.368041	-1.2906	0.14921	>tr|D6RF35|D6RF35_HUMAN Vitamin D-binding protein OS=Homo sapiens OX=9606 GN=GC PE=1 SV=1	Glycation	FALSE	FALSE	0.998821	18.8427	19.3037	19.0901	19.8955	19.6138	19.8397	19.3133	18.9713	18.8731	19.7945	18.4771	19.5937	19.1062	19.6396	18.453
K.C[+57.021]C[+57.021]K[+162.053]ADDKETC[+57.021]FAEEGK.K	05112:4	1	Hex	C[+57]*3, K[+162]	528.216	4	2109.84	2109.84	0	-0.4	582	Specific	880.52	880.52	384.38	16.71	199	>sp|P02768|ALBU_HUMAN Albumin OS=Homo sapiens OX=9606 GN=ALB PE=1 SV=2	ALBU	936	fs1_ms_14373_16_05082021.ScanId;v=1;d1=5541.5541.4	controllerType=0 controllerNumber=1 scan=5541	25.6004	FS1_MS_14373_16_05082021.raw_20231125_wGlyDecoy_noFDR/FS1_MS_14373_16_05082021.raw_20231125_wGlyDecoy_noFDR.xlsx	FS1_MS_14373_16_05082021	C[+57.021]C[+57.021]K[+162.053]ADDKETC[+57.021]FAEEGK	-1.15203	-2.22227	0.0574354	>sp|P02768|ALBU_HUMAN Albumin OS=Homo sapiens OX=9606 GN=ALB PE=1 SV=2	Glycation	FALSE	FALSE	0.998821	18.4586	19.0442	16.8887	18.0646	18.2655	18.4827	17.807	18.7886	17.02	16.9592	17.0998	18.6987	16.9445	18.6373	16.3967
K.C[+57.021]C[+57.021]VEC[+57.021]PPC[+57.021]PAPPVAGPSVFLFPPKPK[+162.053]DTLMISR.T	41350:4	11	Hex	C[+57]*4, K[+162]	972.472	4	3886.87	3886.87	0	-1.5	102	Specific	604.69	597.77	34.31	12.58	62	>sp|P01859|IGHG2_HUMAN Immunoglobulin heavy constant gamma 2 OS=Homo sapiens OX=9606 GN=IGHG2 PE=1 SV=3	IGHG2	890	fs1_ms_14373_54_04082021.ScanId;v=1;d1=31996.31996.4	controllerType=0 controllerNumber=1 scan=31996	127.284	FS1_MS_14373_54_04082021.raw_20231124_wGlyDecoy_noFDR/FS1_MS_14373_54_04082021.raw_20231124_wGlyDecoy_noFDR.xlsx	FS1_MS_14373_54_04082021	C[+57.021]C[+57.021]VEC[+57.021]PPC[+57.021]PAPPVAGPSVFLFPPKPK[+162.053]DTLMISR	-1.29968	-2.46173	0.0806613	>sp|P01859|IGHG2_HUMAN Immunoglobulin heavy constant gamma 2 OS=Homo sapiens OX=9606 GN=IGHG2 PE=1 SV=3	Glycation	FALSE	FALSE	0.998821	18.1065	18.144	17.0495	17.7768	16.3236	16.642	15.8058	16.5273	17.8368	16.0769	14.9899	16.6423	14.5316	16.5993	15.2984
K.C[+57.021]EPLEK[+162.053]QHEK.E	01049:3	9	Hex	C[+57], K[+162]	487.23	3	1459.67	1459.67	0	0.5	183	Specific	250.66	150.07	150.07	5.83	97	>sp|P02763|A1AG1_HUMAN Alpha-1-acid glycoprotein 1 OS=Homo sapiens OX=9606 GN=ORM1 PE=1 SV=2	A1AG1	933	fs1_ms_14373_46_05082021.ScanId;v=1;d1=2442.2442.3	controllerType=0 controllerNumber=1 scan=2442	13.9229	FS1_MS_14373_46_05082021.raw_20231124_wGlyDecoy_noFDR/FS1_MS_14373_46_05082021.raw_20231124_wGlyDecoy_noFDR.xlsx	FS1_MS_14373_46_05082021	C[+57.021]EPLEK[+162.053]QHEK	-0.057516	-1.04067	0.92005	>sp|P02763|A1AG1_HUMAN Alpha-1-acid glycoprotein 1 OS=Homo sapiens OX=9606 GN=ORM1 PE=1 SV=2	Glycation	FALSE	FALSE	0.998821	17.2662	16.7384	17.6777	17.669	16.9341	17.9964	17.5241	19.0417	18.3169	18.2558	18.0655	19.7897	18.7035	19.2868	16.0234
K.C[+57.021]EPLEK[+162.053]QHEKER.K	01062:4	10	Hex	C[+57], K[+162]	436.959	4	1744.82	1744.82	0	-0.5	183	Specific	623.72	546.98	351.04	9.65	88	>sp|P02763|A1AG1_HUMAN Alpha-1-acid glycoprotein 1 OS=Homo sapiens OX=9606 GN=ORM1 PE=1 SV=2	A1AG1	933	fs1_ms_14373_79_05082021.ScanId;v=1;d1=2447.2447.4	controllerType=0 controllerNumber=1 scan=2447	13.8145	FS1_MS_14373_79_05082021.raw_20231123_wGlyDecoy_noFDR/FS1_MS_14373_79_05082021.raw_20231123_wGlyDecoy_noFDR.xlsx	FS1_MS_14373_79_05082021	C[+57.021]EPLEK[+162.053]QHEKER	-0.890357	-1.85364	0.0664387	>sp|P02763|A1AG1_HUMAN Alpha-1-acid glycoprotein 1 OS=Homo sapiens OX=9606 GN=ORM1 PE=1 SV=2	Glycation	FALSE	FALSE	0.998821	15.5993	13.659	13.6369	16.3752	16.155	16.265	15.8467	15.2048	14.3125	14.5823	14.785	15.0563	15.5528	15.7903	13.8384
K.C[+57.021]FC[+57.021]TTK[+162.053]GVK.G	03487:3	49	Hex	C[+57]*2, K[+162]	421.53	3	1262.58	1262.58	0	0.6	1125	Specific	248.16	207.99	130.59	6.84	21	>sp|O75882|ATRN_HUMAN Attractin OS=Homo sapiens OX=9606 GN=ATRN PE=1 SV=2	ATRN	656	fs1_14373_52.ScanId;v=1;d1=4322.4322.3	controllerType=0 controllerNumber=1 scan=4322	21.6616	FS1_14373_52.raw_20231126_wGlyDecoy_noFDR/FS1_14373_52.raw_20231126_wGlyDecoy_noFDR.xlsx	FS1_14373_52	C[+57.021]FC[+57.021]TTK[+162.053]GVK	-0.473443	-1.38842	0.112557	>sp|O75882|ATRN_HUMAN Attractin OS=Homo sapiens OX=9606 GN=ATRN PE=1 SV=2	Glycation	FALSE	FALSE	0.998821	18.8925	17.952	17.1755	17.8322	18.409	18.508	17.9121	18.0667	18.4472	18.4076	17.9242	18.4353	17.5144	17.9774	16.8983
K.C[+57.021]GLVPVLAENYN[+1386.492]K.S	29549:3	4	HexNAc(3)Hex(3)NeuAc(1)	C[+57], N[+1386]	955.086	3	2863.24	2863.24	0	0.1	421	Specific	259.85	159.67	159.67	5.02	150	>sp|P02787|TRFE_HUMAN Serotransferrin OS=Homo sapiens OX=9606 GN=TF PE=1 SV=4	TRFE	941	fs1_ms_14373_88_04082021.ScanId;v=1;d1=23978.23978.3	controllerType=0 controllerNumber=1 scan=23978	97.825	FS1_MS_14373_88_04082021.raw_20231123_wGlyDecoy_noFDR/FS1_MS_14373_88_04082021.raw_20231123_wGlyDecoy_noFDR.xlsx	FS1_MS_14373_88_04082021	C[+57.021]GLVPVLAENYN[+1386.492]K	-0.507431	-1.42152	0.250935	>sp|P02787|TRFE_HUMAN Serotransferrin OS=Homo sapiens OX=9606 GN=TF PE=1 SV=4	Glycosylation	FALSE	FALSE	0.998821	19.5441	19.0236	18.1149	17.4735	19.511	18.7513	18.7233	18.8553	18.9488	18.6422	19.4669	19.0899	18.7682	19.4254	16.7958
K.C[+57.021]GLVPVLAENYN[+1548.545]K.S	29798:3	4	HexNAc(3)Hex(4)NeuAc(1)	C[+57], N[+1549]	1009.1	3	3025.29	3025.3	0	-1.2	421	Specific	241.44	161.32	83.13	5.86	131	>sp|P02787|TRFE_HUMAN Serotransferrin OS=Homo sapiens OX=9606 GN=TF PE=1 SV=4	TRFE	941	fs1_ms_14373_40_05082021.ScanId;v=1;d1=24271.24271.3	controllerType=0 controllerNumber=1 scan=24271	98.7284	FS1_MS_14373_40_05082021.raw_20231124_wGlyDecoy_noFDR/FS1_MS_14373_40_05082021.raw_20231124_wGlyDecoy_noFDR.xlsx	FS1_MS_14373_40_05082021	C[+57.021]GLVPVLAENYN[+1548.545]K	-0.439876	-1.35649	0.189009	>sp|P02787|TRFE_HUMAN Serotransferrin OS=Homo sapiens OX=9606 GN=TF PE=1 SV=4	Glycosylation	FALSE	FALSE	0.998821	21.3923	20.7111	20.2289	19.9435	21.4502	20.9099	20.5202	20.7412	21.2035	20.9393	21.5296	20.8552	20.8912	21.2176	19.3879
K.C[+57.021]GLVPVLAENYN[+1913.677]K.S	30323:4	4	HexNAc(4)Hex(5)NeuAc(1)	C[+57], N[+1914]	848.362	4	3390.43	3390.43	0	-0.7	421	Specific	646.01	479.64	115.88	10.08	117	>sp|P02787|TRFE_HUMAN Serotransferrin OS=Homo sapiens OX=9606 GN=TF PE=1 SV=4	TRFE	941	fs1_ms_14373_81_05082021.ScanId;v=1;d1=24256.24256.4	controllerType=0 controllerNumber=1 scan=24256	98.0425	FS1_MS_14373_81_05082021.raw_20231123_wGlyDecoy_noFDR/FS1_MS_14373_81_05082021.raw_20231123_wGlyDecoy_noFDR.xlsx	FS1_MS_14373_81_05082021	C[+57.021]GLVPVLAENYN[+1913.677]K	-0.312379	-1.24175	0.461939	>sp|P02787|TRFE_HUMAN Serotransferrin OS=Homo sapiens OX=9606 GN=TF PE=1 SV=4	Glycosylation	FALSE	FALSE	0.998821	21.4347	22.3304	20.6325	20.5432	21.9006	21.1543	22.8328	23.2858	21.8391	22.7794	22.546	22.9857	23.2868	21.6678	21.5308
K.C[+57.021]GLVPVLAENYN[+1913.677]KSDNC[+57.021]EDTPEAGYFAVAVVK.K	40579:4	4	HexNAc(4)Hex(5)NeuAc(1)	C[+57]*2, N[+1914]	1361.59	4	5443.34	5443.34	0	-0.2	421	Specific	487.96	429.6	40.65	9.29	150	>sp|P02787|TRFE_HUMAN Serotransferrin OS=Homo sapiens OX=9606 GN=TF PE=1 SV=4	TRFE	941	fs1_ms_14373_88_04082021.ScanId;v=1;d1=31927.31927.4	controllerType=0 controllerNumber=1 scan=31927	127.473	FS1_MS_14373_88_04082021.raw_20231123_wGlyDecoy_noFDR/FS1_MS_14373_88_04082021.raw_20231123_wGlyDecoy_noFDR.xlsx	FS1_MS_14373_88_04082021	C[+57.021]GLVPVLAENYN[+1913.677]KSDNC[+57.021]EDTPEAGYFAVAVVK	-0.775722	-1.71205	0.118049	>sp|P02787|TRFE_HUMAN Serotransferrin OS=Homo sapiens OX=9606 GN=TF PE=1 SV=4	Glycosylation	FALSE	FALSE	0.998821	18.8809	17.4977	16.6067	18.6405	19.8499	20.432	19.6261	18.6522	18.864	18.6377	18.239	19.5007	19.9288	20.2548	17.0295
K.C[+57.021]GLVPVLAENYN[+2059.735]K.S	27097:4	4	HexNAc(4)Hex(5)Fuc(1)NeuAc(1)	C[+57], N[+2060]	884.878	4	3536.49	3536.49	0	0.9	421	Specific	351.9	264.13	68.64	5.74	134	>sp|P02787|TRFE_HUMAN Serotransferrin OS=Homo sapiens OX=9606 GN=TF PE=1 SV=4	TRFE	941	fs1_14373_22.ScanId;v=1;d1=21876.21876.4	controllerType=0 controllerNumber=1 scan=21876	90.4102	FS1_14373_22.raw_20231127_wGlyDecoy_noFDR/FS1_14373_22.raw_20231127_wGlyDecoy_noFDR.xlsx	FS1_14373_22	C[+57.021]GLVPVLAENYN[+2059.735]K	-1.20822	-2.31052	0.182352	>sp|P02787|TRFE_HUMAN Serotransferrin OS=Homo sapiens OX=9606 GN=TF PE=1 SV=4	Glycosylation	FALSE	FALSE	0.998821	17.0879	21.2503	16.9646	16.8226	20.919	18.1961	17.2204	19.7305	20.3	19.8872	18.3016	20.1035	18.1378	20.4201	15.6826
K.C[+57.021]GLVPVLAENYN[+2075.730]K.S	26958:4	4	HexNAc(4)Hex(6)NeuAc(1)	C[+57], N[+2076]	888.875	4	3552.48	3552.48	0	-1.2	421	Specific	209.75	151.03	40.65	4.34	150	>sp|P02787|TRFE_HUMAN Serotransferrin OS=Homo sapiens OX=9606 GN=TF PE=1 SV=4	TRFE	941	fs1_ms_14373_88_04082021.ScanId;v=1;d1=22098.22098.4	controllerType=0 controllerNumber=1 scan=22098	90.6507	FS1_MS_14373_88_04082021.raw_20231123_wGlyDecoy_noFDR/FS1_MS_14373_88_04082021.raw_20231123_wGlyDecoy_noFDR.xlsx	FS1_MS_14373_88_04082021	C[+57.021]GLVPVLAENYN[+2075.730]K	-0.398327	-1.31798	0.408178	>sp|P02787|TRFE_HUMAN Serotransferrin OS=Homo sapiens OX=9606 GN=TF PE=1 SV=4	Glycosylation	FALSE	FALSE	0.998821	17.4473	14.692	15.982	16.3942	17.3306	16.9993	16.462	16.9553	17.2039	16.4137	17.4485	17.0352	16.8619	17.393	14.6874
K.C[+57.021]GLVPVLAENYN[+2171.762]KSDNC[+57.021]EDTPEAGYFAVAVVK.K	43352:5	4	HexNAc(4)Hex(3)NeuAc(3)	C[+57]*2, N[+2172]	1141.29	5	5702.4	5701.42	1	-4.5	421	Specific	275.42	192.48	192.48	7.54	131	>sp|P02787|TRFE_HUMAN Serotransferrin OS=Homo sapiens OX=9606 GN=TF PE=1 SV=4	TRFE	941	fs1_ms_14373_40_05082021.ScanId;v=1;d1=33831.33831.5	controllerType=0 controllerNumber=1 scan=33831	134.228	FS1_MS_14373_40_05082021.raw_20231124_wGlyDecoy_noFDR/FS1_MS_14373_40_05082021.raw_20231124_wGlyDecoy_noFDR.xlsx	FS1_MS_14373_40_05082021	C[+57.021]GLVPVLAENYN[+2171.762]KSDNC[+57.021]EDTPEAGYFAVAVVK	-1.23134	-2.34785	0.147772	>sp|P02787|TRFE_HUMAN Serotransferrin OS=Homo sapiens OX=9606 GN=TF PE=1 SV=4	Glycosylation	FALSE	FALSE	0.998821	21.0731	19.1774	18.911	18.9415	20.9586	18.5995	18.5302	19.2341	17.8544	20.4436	19.8899	16.6637	14.0201	17.964	17.3529
K.C[+57.021]GLVPVLAENYN[+2204.772]K.S	31355:4	4	HexNAc(4)Hex(5)NeuAc(2)	C[+57], N[+2205]	921.136	4	3681.52	3681.52	0	-0.6	421	Specific	568.34	409.66	409.66	7.79	122	>sp|P02787|TRFE_HUMAN Serotransferrin OS=Homo sapiens OX=9606 GN=TF PE=1 SV=4	TRFE	941	fs1_14373_87_20210729105044.ScanId;v=1;d1=24199.24199.4	controllerType=0 controllerNumber=1 scan=24199	98.184	FS1_14373_87_20210729105044.raw_20231125_wGlyDecoy_noFDR/FS1_14373_87_20210729105044.raw_20231125_wGlyDecoy_noFDR.xlsx	FS1_14373_87_20210729105044	C[+57.021]GLVPVLAENYN[+2204.772]K	-0.426707	-1.34416	0.214284	>sp|P02787|TRFE_HUMAN Serotransferrin OS=Homo sapiens OX=9606 GN=TF PE=1 SV=4	Glycosylation	FALSE	FALSE	0.998821	27.4684	27.0987	26.6289	26.5858	27.6555	27.3885	26.7492	27.3159	27.6873	27.4028	27.7788	27.4967	27.6414	27.7003	25.6067
K.C[+57.021]GLVPVLAENYN[+2204.772]KSDNC[+57.021]EDTPEAGYFAVAVVK.K	44799:5	4	HexNAc(4)Hex(5)NeuAc(2)	C[+57]*2, N[+2205]	1147.69	5	5734.43	5734.43	0	-0.4	421	Specific	780.37	612.55	110.96	14.93	108	>sp|P02787|TRFE_HUMAN Serotransferrin OS=Homo sapiens OX=9606 GN=TF PE=1 SV=4	TRFE	941	fs1_14373_90.ScanId;v=1;d1=33556.33556.5	controllerType=0 controllerNumber=1 scan=33556	133.096	FS1_14373_90.raw_20231125_wGlyDecoy_noFDR/FS1_14373_90.raw_20231125_wGlyDecoy_noFDR.xlsx	FS1_14373_90	C[+57.021]GLVPVLAENYN[+2204.772]KSDNC[+57.021]EDTPEAGYFAVAVVK	-0.646091	-1.56492	0.124737	>sp|P02787|TRFE_HUMAN Serotransferrin OS=Homo sapiens OX=9606 GN=TF PE=1 SV=4	Glycosylation	FALSE	FALSE	0.998821	24.3321	22.9918	22.5718	23.9172	24.9858	25.1989	23.8906	23.5706	24.2026	23.6173	24.1011	24.5593	24.7887	24.7176	22.523
K.C[+57.021]GLVPVLAENYN[+2204.772]KSDNC[+57.021]EDTPEAGYFAVAVVKK.S	40321:5	4	HexNAc(4)Hex(5)NeuAc(2)	C[+57]*2, N[+2205]	1173.31	5	5862.53	5862.53	0	0.1	421	Specific	526.87	453.07	55.88	9.42	108	>sp|P02787|TRFE_HUMAN Serotransferrin OS=Homo sapiens OX=9606 GN=TF PE=1 SV=4	TRFE	941	fs1_14373_90.ScanId;v=1;d1=30576.30576.5	controllerType=0 controllerNumber=1 scan=30576	122	FS1_14373_90.raw_20231125_wGlyDecoy_noFDR/FS1_14373_90.raw_20231125_wGlyDecoy_noFDR.xlsx	FS1_14373_90	C[+57.021]GLVPVLAENYN[+2204.772]KSDNC[+57.021]EDTPEAGYFAVAVVKK	-0.194798	-1.14456	0.762575	>sp|P02787|TRFE_HUMAN Serotransferrin OS=Homo sapiens OX=9606 GN=TF PE=1 SV=4	Glycosylation	FALSE	FALSE	0.998821	19.0882	16.039	16.8412	18.4709	20.5078	19.5837	19.3668	17.1493	17.6949	17.5225	17.9943	18.8851	20.3516	21.0303	17.2135
K.C[+57.021]GLVPVLAENYN[+2204.772]K[+162.053]SDNC[+57.021]EDTPEAGYFAVAVVK.K	41735:5	4	HexNAc(4)Hex(5)NeuAc(2)	C[+57]*2, K[+162], N[+2205]	1180.1	5	5896.48	5896.49	0	-0.5	421	Specific	678.72	544.01	92.97	12.78	138	>sp|P02787|TRFE_HUMAN Serotransferrin OS=Homo sapiens OX=9606 GN=TF PE=1 SV=4	TRFE	941	fs1_ms_14373_79_05082021.ScanId;v=1;d1=33053.33053.5	controllerType=0 controllerNumber=1 scan=33053	130.841	FS1_MS_14373_79_05082021.raw_20231123_wGlyDecoy_noFDR/FS1_MS_14373_79_05082021.raw_20231123_wGlyDecoy_noFDR.xlsx	FS1_MS_14373_79_05082021	C[+57.021]GLVPVLAENYN[+2204.772]K[+162.053]SDNC[+57.021]EDTPEAGYFAVAVVK	-0.179502	-1.13249	0.651361	>sp|P02787|TRFE_HUMAN Serotransferrin OS=Homo sapiens OX=9606 GN=TF PE=1 SV=4	Glycosylation	FALSE	FALSE	0.998821	19.5836	19.6417	18.635	19.5674	19.0111	20.1024	19.5069	20.3137	20.0881	19.3309	18.2391	20.8073	19.6903	19.5021	18.7157
K.C[+57.021]GLVPVLAENYN[+2205.793]KSDNC[+57.021]EDTPEAGYFAVAVVK.K	43469:5	4	HexNAc(4)Hex(5)Fuc(2)NeuAc(1)	C[+57]*2, N[+2206]	1147.69	5	5734.43	5735.45	-1	-2.9	421	Specific	512.83	415.13	18.21	8.59	110	>sp|P02787|TRFE_HUMAN Serotransferrin OS=Homo sapiens OX=9606 GN=TF PE=1 SV=4	TRFE	941	fs1_14373_3.ScanId;v=1;d1=32864.32864.5	controllerType=0 controllerNumber=1 scan=32864	132.857	FS1_14373_3.raw_20231128_wGlyDecoy_noFDR/FS1_14373_3.raw_20231128_wGlyDecoy_noFDR.xlsx	FS1_14373_3	C[+57.021]GLVPVLAENYN[+2205.793]KSDNC[+57.021]EDTPEAGYFAVAVVK	-1.35439	-2.55688	0.215633	>sp|P02787|TRFE_HUMAN Serotransferrin OS=Homo sapiens OX=9606 GN=TF PE=1 SV=4	Glycosylation	FALSE	FALSE	0.998821	16.4749	19.932	16.1611	16.2345	13.7289	20.9131	19.9197	18.6009	19.1077	19.8815	16.4567	20.8551	20.3442	20.3584	16.3505
K.C[+57.021]GLVPVLAENYN[+2221.788]K.S	30964:4	4	HexNAc(4)Hex(6)Fuc(1)NeuAc(1)	C[+57], N[+2222]	925.392	4	3698.55	3698.54	0	1.8	421	Specific	274.7	216.38	95.43	4.87	108	>sp|P02787|TRFE_HUMAN Serotransferrin OS=Homo sapiens OX=9606 GN=TF PE=1 SV=4	TRFE	941	fs1_14373_90.ScanId;v=1;d1=24198.24198.4	controllerType=0 controllerNumber=1 scan=24198	98.383	FS1_14373_90.raw_20231125_wGlyDecoy_noFDR/FS1_14373_90.raw_20231125_wGlyDecoy_noFDR.xlsx	FS1_14373_90	C[+57.021]GLVPVLAENYN[+2221.788]K	-0.509364	-1.42342	0.282206	>sp|P02787|TRFE_HUMAN Serotransferrin OS=Homo sapiens OX=9606 GN=TF PE=1 SV=4	Glycosylation	FALSE	FALSE	0.998821	22.0717	21.8037	21.0681	21.2206	22.1111	21.9093	21.1479	22.1034	22.6474	22.685	22.3661	22.6183	22.947	22.8345	19.6719
K.C[+57.021]GLVPVLAENYN[+2221.788]KSDNC[+57.021]EDTPEAGYFAVAVVK.K	42073:4	4	HexNAc(4)Hex(6)Fuc(1)NeuAc(1)	C[+57]*2, N[+2222]	1438.62	4	5751.46	5751.45	0	1.8	421	Specific	334.48	310.14	34.42	6.85	124	>sp|P02787|TRFE_HUMAN Serotransferrin OS=Homo sapiens OX=9606 GN=TF PE=1 SV=4	TRFE	941	fs1_ms_14373_72_04082021.ScanId;v=1;d1=32905.32905.4	controllerType=0 controllerNumber=1 scan=32905	131.901	FS1_MS_14373_72_04082021.raw_20231124_wGlyDecoy_noFDR/FS1_MS_14373_72_04082021.raw_20231124_wGlyDecoy_noFDR.xlsx	FS1_MS_14373_72_04082021	C[+57.021]GLVPVLAENYN[+2221.788]KSDNC[+57.021]EDTPEAGYFAVAVVK	-0.471964	-1.387	0.309927	>sp|P02787|TRFE_HUMAN Serotransferrin OS=Homo sapiens OX=9606 GN=TF PE=1 SV=4	Glycosylation	FALSE	FALSE	0.998821	20.4315	19.8665	18.6011	20.0627	21.0333	21.3763	19.9107	20.3383	20.9127	20.5742	20.5764	21.1989	21.3697	21.2814	18.7932
K.C[+57.021]GLVPVLAENYN[+2259.778]K.S	30805:4	4	HexNAc(3)Hex(3)NeuAc(4)	C[+57], N[+2260]	934.882	4	3736.51	3736.53	0	-6.3	421	Specific	366.6	267.61	267.61	5.27	113	>sp|P02787|TRFE_HUMAN Serotransferrin OS=Homo sapiens OX=9606 GN=TF PE=1 SV=4	TRFE	941	fs1_14373_58.ScanId;v=1;d1=24358.24358.4	controllerType=0 controllerNumber=1 scan=24358	99.0899	FS1_14373_58.raw_20231126_wGlyDecoy_noFDR/FS1_14373_58.raw_20231126_wGlyDecoy_noFDR.xlsx	FS1_14373_58	C[+57.021]GLVPVLAENYN[+2259.778]K	-0.02738	-1.01916	0.980857	>sp|P02787|TRFE_HUMAN Serotransferrin OS=Homo sapiens OX=9606 GN=TF PE=1 SV=4	Glycosylation	FALSE	FALSE	0.998821	18.4304	17.928	18.7932	16.4443	22.197	19.8429	17.6243	12.9501	17.1536	15.5182	17.3757	16.0492	15.2265	16.7796	16.8559
K.C[+57.021]GLVPVLAENYN[+2278.809]K.S	27079:4	3	HexNAc(5)Hex(6)NeuAc(1)	C[+57], N[+2279]	939.645	4	3755.56	3755.56	0	-0.9	421	Specific	267.38	178.72	61.62	5.37	145	>sp|P02787|TRFE_HUMAN Serotransferrin OS=Homo sapiens OX=9606 GN=TF PE=1 SV=4	TRFE	941	fs1_14373_70_20210728223754.ScanId;v=1;d1=21755.21755.4	controllerType=0 controllerNumber=1 scan=21755	89.5285	FS1_14373_70_20210728223754.raw_20231126_wGlyDecoy_noFDR/FS1_14373_70_20210728223754.raw_20231126_wGlyDecoy_noFDR.xlsx	FS1_14373_70_20210728223754	C[+57.021]GLVPVLAENYN[+2278.809]K	-0.134843	-1.09797	0.794663	>sp|P02787|TRFE_HUMAN Serotransferrin OS=Homo sapiens OX=9606 GN=TF PE=1 SV=4	Glycosylation	FALSE	FALSE	0.998821	22.3285	21.6372	21.1077	21.363	22.6344	19.2578	21.3669	23.0745	22.8013	22.6023	21.9665	22.5597	22.4435	23.5999	21.15
K.C[+57.021]GLVPVLAENYN[+2278.809]KSDNC[+57.021]EDTPEAGYFAVAVVK.K	40279:4	4	HexNAc(5)Hex(6)NeuAc(1)	C[+57]*2, N[+2279]	1452.87	4	5808.47	5808.47	0	0	421	Specific	297.62	297.62	8.63	7.74	150	>sp|P02787|TRFE_HUMAN Serotransferrin OS=Homo sapiens OX=9606 GN=TF PE=1 SV=4	TRFE	941	fs1_ms_14373_88_04082021.ScanId;v=1;d1=31724.31724.4	controllerType=0 controllerNumber=1 scan=31724	126.724	FS1_MS_14373_88_04082021.raw_20231123_wGlyDecoy_noFDR/FS1_MS_14373_88_04082021.raw_20231123_wGlyDecoy_noFDR.xlsx	FS1_MS_14373_88_04082021	C[+57.021]GLVPVLAENYN[+2278.809]KSDNC[+57.021]EDTPEAGYFAVAVVK	-0.824653	-1.77111	0.343213	>sp|P02787|TRFE_HUMAN Serotransferrin OS=Homo sapiens OX=9606 GN=TF PE=1 SV=4	Glycosylation	FALSE	FALSE	0.998821	18.522	17.3112	17.2561	18.5164	19.6706	19.9509	18.4171	13.6867	19.5263	18.5504	17.8246	18.7848	18.8111	19.4834	17.4002
K.C[+57.021]GLVPVLAENYN[+2350.830]K.S	29855:4	4	HexNAc(4)Hex(5)Fuc(1)NeuAc(2)	C[+57], N[+2351]	957.651	4	3827.58	3827.58	0	0.2	421	Specific	388.7	255.37	255.37	5.73	134	>sp|P02787|TRFE_HUMAN Serotransferrin OS=Homo sapiens OX=9606 GN=TF PE=1 SV=4	TRFE	941	fs1_14373_22.ScanId;v=1;d1=23836.23836.4	controllerType=0 controllerNumber=1 scan=23836	98.0694	FS1_14373_22.raw_20231127_wGlyDecoy_noFDR/FS1_14373_22.raw_20231127_wGlyDecoy_noFDR.xlsx	FS1_14373_22	C[+57.021]GLVPVLAENYN[+2350.830]K	-0.179828	-1.13275	0.765734	>sp|P02787|TRFE_HUMAN Serotransferrin OS=Homo sapiens OX=9606 GN=TF PE=1 SV=4	Glycosylation	FALSE	FALSE	0.998821	20.3967	23.3343	21.1977	19.5674	22.7962	19.5396	20.7178	22.432	21.9059	21.8668	21.6707	22.2155	22.5723	21.9389	19.2066
K.C[+57.021]GLVPVLAENYN[+2350.830]KSDNC[+57.021]EDTPEAGYFAVAVVK.K	43403:5	4	HexNAc(4)Hex(5)Fuc(1)NeuAc(2)	C[+57]*2, N[+2351]	1176.9	5	5880.49	5880.49	0	-0.1	421	Specific	482.4	412.15	412.15	9.68	117	>sp|P02787|TRFE_HUMAN Serotransferrin OS=Homo sapiens OX=9606 GN=TF PE=1 SV=4	TRFE	941	fs1_ms_14373_81_05082021.ScanId;v=1;d1=33482.33482.5	controllerType=0 controllerNumber=1 scan=33482	132.38	FS1_MS_14373_81_05082021.raw_20231123_wGlyDecoy_noFDR/FS1_MS_14373_81_05082021.raw_20231123_wGlyDecoy_noFDR.xlsx	FS1_MS_14373_81_05082021	C[+57.021]GLVPVLAENYN[+2350.830]KSDNC[+57.021]EDTPEAGYFAVAVVK	-0.411293	-1.32988	0.450078	>sp|P02787|TRFE_HUMAN Serotransferrin OS=Homo sapiens OX=9606 GN=TF PE=1 SV=4	Glycosylation	FALSE	FALSE	0.998821	18.3549	19.8442	17.5674	17.9775	20.3814	17.3443	18.2258	16.7566	18.9218	18.8742	18.5501	19.111	19.2597	18.8336	15.9393
K.C[+57.021]GLVPVLAENYN[+2569.905]K.S	29281:4	3	HexNAc(5)Hex(6)NeuAc(2)	C[+57], N[+2570]	1012.42	4	4046.65	4046.66	0	-0.8	421	Specific	495.7	350.69	85.77	6.71	162	>sp|P02787|TRFE_HUMAN Serotransferrin OS=Homo sapiens OX=9606 GN=TF PE=1 SV=4	TRFE	941	fs1_ms_14373_46_05082021.ScanId;v=1;d1=23799.23799.4	controllerType=0 controllerNumber=1 scan=23799	96.7603	FS1_MS_14373_46_05082021.raw_20231124_wGlyDecoy_noFDR/FS1_MS_14373_46_05082021.raw_20231124_wGlyDecoy_noFDR.xlsx	FS1_MS_14373_46_05082021	C[+57.021]GLVPVLAENYN[+2569.905]K	-0.419951	-1.33788	0.157294	>sp|P02787|TRFE_HUMAN Serotransferrin OS=Homo sapiens OX=9606 GN=TF PE=1 SV=4	Glycosylation	FALSE	FALSE	0.998821	21.2686	20.9961	21.0162	20.914	21.7932	21.3268	20.8575	21.4172	22.1887	21.8951	22.0976	21.8811	21.4203	21.8109	20.1105
K.C[+57.021]GLVPVLAENYN[+2569.905]KSDNC[+57.021]EDTPEAGYFAVAVVK.K	41877:5	4	HexNAc(5)Hex(6)NeuAc(2)	C[+57]*2, N[+2570]	1220.52	5	6098.56	6099.57	-1	-0.1	421	Specific	475.45	369.64	60.49	8.01	124	>sp|P02787|TRFE_HUMAN Serotransferrin OS=Homo sapiens OX=9606 GN=TF PE=1 SV=4	TRFE	941	fs1_ms_14373_72_04082021.ScanId;v=1;d1=32780.32780.5	controllerType=0 controllerNumber=1 scan=32780	131.443	FS1_MS_14373_72_04082021.raw_20231124_wGlyDecoy_noFDR/FS1_MS_14373_72_04082021.raw_20231124_wGlyDecoy_noFDR.xlsx	FS1_MS_14373_72_04082021	C[+57.021]GLVPVLAENYN[+2569.905]KSDNC[+57.021]EDTPEAGYFAVAVVK	-0.603496	-1.51939	0.117776	>sp|P02787|TRFE_HUMAN Serotransferrin OS=Homo sapiens OX=9606 GN=TF PE=1 SV=4	Glycosylation	FALSE	FALSE	0.998821	18.4718	17.9415	17.7882	19.177	19.5405	19.8348	18.8254	17.9536	19.2912	18.9967	19.3924	19.1492	18.8251	19.6284	17.7399
K.C[+57.021]GLVPVLAENYN[+2861.000]K.S	32499:4	4	HexNAc(5)Hex(6)NeuAc(3)	C[+57], N[+2861]	1085.19	4	4337.75	4337.75	0	-1.2	421	Specific	441.99	294.91	73.04	6.79	131	>sp|P02787|TRFE_HUMAN Serotransferrin OS=Homo sapiens OX=9606 GN=TF PE=1 SV=4	TRFE	941	fs1_ms_14373_40_05082021.ScanId;v=1;d1=26225.26225.4	controllerType=0 controllerNumber=1 scan=26225	106.002	FS1_MS_14373_40_05082021.raw_20231124_wGlyDecoy_noFDR/FS1_MS_14373_40_05082021.raw_20231124_wGlyDecoy_noFDR.xlsx	FS1_MS_14373_40_05082021	C[+57.021]GLVPVLAENYN[+2861.000]K	-0.425052	-1.34262	0.200335	>sp|P02787|TRFE_HUMAN Serotransferrin OS=Homo sapiens OX=9606 GN=TF PE=1 SV=4	Glycosylation	FALSE	FALSE	0.998821	19.7675	19.9439	20.173	19.5994	20.5871	20.9344	20.5339	20.8077	20.7121	20.9386	21.2221	20.8544	20.0102	20.7535	19.0835
K.C[+57.021]GLVPVLAENYN[+2861.000]KSDNC[+57.021]EDTPEAGYFAVAVVK.K	43852:5	4	HexNAc(5)Hex(6)NeuAc(3)	C[+57]*2, N[+2861]	1278.74	5	6389.66	6390.66	-1	-0.3	421	Specific	562.14	440.23	440.23	9.58	138	>sp|P02787|TRFE_HUMAN Serotransferrin OS=Homo sapiens OX=9606 GN=TF PE=1 SV=4	TRFE	941	fs1_ms_14373_79_05082021.ScanId;v=1;d1=34515.34515.5	controllerType=0 controllerNumber=1 scan=34515	136.214	FS1_MS_14373_79_05082021.raw_20231123_wGlyDecoy_noFDR/FS1_MS_14373_79_05082021.raw_20231123_wGlyDecoy_noFDR.xlsx	FS1_MS_14373_79_05082021	C[+57.021]GLVPVLAENYN[+2861.000]KSDNC[+57.021]EDTPEAGYFAVAVVK	-0.485366	-1.39994	0.194287	>sp|P02787|TRFE_HUMAN Serotransferrin OS=Homo sapiens OX=9606 GN=TF PE=1 SV=4	Glycosylation	FALSE	FALSE	0.998821	18.1164	17.7468	17.8199	18.2222	19.2798	19.1459	19.0391	18.5006	18.5819	18.8602	19.055	19.1169	18.3341	18.9425	17.4724
K.C[+57.021]GLVPVLAENYN[+3007.058]K.S	32095:4	4	HexNAc(5)Hex(6)Fuc(1)NeuAc(3)	C[+57], N[+3007]	1121.71	4	4483.81	4483.81	0	0.7	421	Specific	204.21	140.15	40.21	3.87	147	>sp|P02787|TRFE_HUMAN Serotransferrin OS=Homo sapiens OX=9606 GN=TF PE=1 SV=4	TRFE	941	fs1_ms_14373_16_05082021.ScanId;v=1;d1=26239.26239.4	controllerType=0 controllerNumber=1 scan=26239	105.828	FS1_MS_14373_16_05082021.raw_20231125_wGlyDecoy_noFDR/FS1_MS_14373_16_05082021.raw_20231125_wGlyDecoy_noFDR.xlsx	FS1_MS_14373_16_05082021	C[+57.021]GLVPVLAENYN[+3007.058]K	-0.102816	-1.07387	0.836969	>sp|P02787|TRFE_HUMAN Serotransferrin OS=Homo sapiens OX=9606 GN=TF PE=1 SV=4	Glycosylation	FALSE	FALSE	0.998821	16.2145	18.5956	17.6812	15.629	18.7741	15.2188	17.706	17.773	17.245	17.4421	17.5215	17.6012	17.3271	17.2801	16.9173
K.C[+57.021]GLVPVLAENYN[+3226.132]K.S	41980:4	4	HexNAc(6)Hex(7)NeuAc(3)	C[+57], N[+3226]	1176.73	4	4703.88	4702.88	1	-0.5	421	Specific	219.33	117.17	117.17	4.43	147	>sp|P02787|TRFE_HUMAN Serotransferrin OS=Homo sapiens OX=9606 GN=TF PE=1 SV=4	TRFE	941	fs1_ms_14373_16_05082021.ScanId;v=1;d1=33342.33342.5	controllerType=0 controllerNumber=1 scan=33342	132.128	FS1_MS_14373_16_05082021.raw_20231125_wGlyDecoy_noFDR/FS1_MS_14373_16_05082021.raw_20231125_wGlyDecoy_noFDR.xlsx	FS1_MS_14373_16_05082021	C[+57.021]GLVPVLAENYN[+3226.132]K	0.506937	1.42103	0.24581	>sp|P02787|TRFE_HUMAN Serotransferrin OS=Homo sapiens OX=9606 GN=TF PE=1 SV=4	Glycosylation	FALSE	FALSE	0.998821	15.6087	15.2518	15.9801	13.2972	15.259	15.8377	16.084	16.1423	16.2907	13.4846	16.3748	15.8092	15.1649	15.3662	16.7046
K.C[+57.021]GN[+2204.772]C[+57.021]SLTTLKDEDFC[+57.021]K.R	19993:4	74	HexNAc(4)Hex(5)NeuAc(2)	C[+57]*3, N[+2205]	1038.9	4	4152.59	4152.6	0	-0.9	172	Specific	295.06	169.03	125.66	6.83	5	>sp|P49908|SEPP1_HUMAN Selenoprotein P OS=Homo sapiens OX=9606 GN=SELENOP PE=1 SV=3	SEPP1	2003	fs1_ms_14373_54_04082021.ScanId;v=1;d1=16856.16856.4	controllerType=0 controllerNumber=1 scan=16856	70.4088	FS1_MS_14373_54_04082021.raw_20231124_wGlyDecoy_noFDR/FS1_MS_14373_54_04082021.raw_20231124_wGlyDecoy_noFDR.xlsx	FS1_MS_14373_54_04082021	C[+57.021]GN[+2204.772]C[+57.021]SLTTLKDEDFC[+57.021]K	-0.413742	-1.33214	0.269489	>sp|P49908|SEPP1_HUMAN Selenoprotein P OS=Homo sapiens OX=9606 GN=SELENOP PE=1 SV=3	Glycosylation	FALSE	FALSE	0.998821	18.6994	18.4301	17.9432	18.1331	18.8236	18.4548	17.9677	18.1075	18.1216	18.7026	19.2686	18.5544	18.3725	18.623	16.7241
K.C[+57.021]GN[+2204.772]C[+57.021]SLTTLKDEDFC[+57.021]KR.V	17295:4	73	HexNAc(4)Hex(5)NeuAc(2)	C[+57]*3, N[+2205]	1077.68	4	4307.69	4308.7	-1	-1.5	172	Specific	262.62	136.6	136.6	7.3	5	>sp|P49908|SEPP1_HUMAN Selenoprotein P OS=Homo sapiens OX=9606 GN=SELENOP PE=1 SV=3	SEPP1	2003	fs1_ms_14373_72_04082021.ScanId;v=1;d1=14984.14984.4	controllerType=0 controllerNumber=1 scan=14984	63.2247	FS1_MS_14373_72_04082021.raw_20231124_wGlyDecoy_noFDR/FS1_MS_14373_72_04082021.raw_20231124_wGlyDecoy_noFDR.xlsx	FS1_MS_14373_72_04082021	C[+57.021]GN[+2204.772]C[+57.021]SLTTLKDEDFC[+57.021]KR	-0.699884	-1.62437	0.333116	>sp|P49908|SEPP1_HUMAN Selenoprotein P OS=Homo sapiens OX=9606 GN=SELENOP PE=1 SV=3	Glycosylation	FALSE	FALSE	0.998821	20.781	20.1498	18.2746	20.1475	21.6112	20.6575	19.5091	19.6964	19.3759	20.423	18.7869	20.5639	20.0195	20.529	19.8977
R.C[+57.021]HPGYKPTTDEPTTVIC[+57.021]QK[+162.053]NLR.W	14445:5	34	Hex	C[+57]*2, K[+162]	556.271	5	2777.32	2777.32	0	0.3	332	Specific	592.99	592.99	532.17	11.4	36	>sp|P04003|C4BPA_HUMAN C4b-binding protein alpha chain OS=Homo sapiens OX=9606 GN=C4BPA PE=1 SV=2	C4BPA	952	fs1_14373_52.ScanId;v=1;d1=12657.12657.5	controllerType=0 controllerNumber=1 scan=12657	54.2788	FS1_14373_52.raw_20231126_wGlyDecoy_noFDR/FS1_14373_52.raw_20231126_wGlyDecoy_noFDR.xlsx	FS1_14373_52	C[+57.021]HPGYKPTTDEPTTVIC[+57.021]QK[+162.053]NLR	-0.595352	-1.51084	0.148835	>sp|P04003|C4BPA_HUMAN C4b-binding protein alpha chain OS=Homo sapiens OX=9606 GN=C4BPA PE=1 SV=2	Glycation	FALSE	FALSE	0.998821	16.9015	17.088	16.3042	17.4476	16.2715	17.7794	17.3881	16.4253	15.1671	15.9442	14.6341	16.4034	16.0063	16.4747	15.1265
R.C[+57.021]HPGYK[+162.053]PTTDEPTTVIC[+57.021]QK.N	12749:4	34	Hex	C[+57]*2, K[+162]	599.28	4	2394.1	2394.1	0	1.3	332	Specific	597.87	558.74	558.74	9.37	36	>sp|P04003|C4BPA_HUMAN C4b-binding protein alpha chain OS=Homo sapiens OX=9606 GN=C4BPA PE=1 SV=2	C4BPA	952	fs1_14373_52.ScanId;v=1;d1=11385.11385.4	controllerType=0 controllerNumber=1 scan=11385	49.3532	FS1_14373_52.raw_20231126_wGlyDecoy_noFDR/FS1_14373_52.raw_20231126_wGlyDecoy_noFDR.xlsx	FS1_14373_52	C[+57.021]HPGYK[+162.053]PTTDEPTTVIC[+57.021]QK	-0.544694	-1.45871	0.147058	>sp|P04003|C4BPA_HUMAN C4b-binding protein alpha chain OS=Homo sapiens OX=9606 GN=C4BPA PE=1 SV=2	Glycation	FALSE	FALSE	0.998821	17.1182	17.3963	17.1707	18.1935	17.5739	18.3379	17.6759	17.5795	15.7055	17.6456	16.5378	18.0331	17.2866	18.0949	16.2782
R.C[+57.021]IQAN[+2569.905]YSLMENGK.I	20672:4	27	HexNAc(5)Hex(6)NeuAc(2)	C[+57], N[+2570]	1025.15	4	4097.6	4097.6	0	-0.5	61	Specific	222.14	63.76	34.11	5.17	27	>sp|P05090|APOD_HUMAN Apolipoprotein D OS=Homo sapiens OX=9606 GN=APOD PE=1 SV=1	APOD	1002	fs1_ms_14373_4_05082021.ScanId;v=1;d1=17481.17481.4	controllerType=0 controllerNumber=1 scan=17481	72.9151	FS1_MS_14373_4_05082021.raw_20231125_wGlyDecoy_noFDR/FS1_MS_14373_4_05082021.raw_20231125_wGlyDecoy_noFDR.xlsx	FS1_MS_14373_4_05082021	C[+57.021]IQAN[+2569.905]YSLMENGK	-0.143047	-1.10424	0.607518	>sp|P05090|APOD_HUMAN Apolipoprotein D OS=Homo sapiens OX=9606 GN=APOD PE=1 SV=1	Glycosylation	FALSE	FALSE	0.998821	18.2605	18.6269	18.59	18.0352	19.5114	18.6195	18.155	18.7276	18.1578	19.6268	19.029	17.8657	18.9405	19.0461	18.142
K.C[+57.021]K[+162.053]SSNLIILEEHLK.N	22860:4	21	Hex	C[+57], K[+162]	462.246	4	1845.96	1845.96	0	0.1	753	Specific	750.89	712.47	712.47	14.73	57	>sp|P08603|CFAH_HUMAN Complement factor H OS=Homo sapiens OX=9606 GN=CFH PE=1 SV=4	CFAH	1149	fs1_14373_52.ScanId;v=1;d1=19005.19005.4	controllerType=0 controllerNumber=1 scan=19005	78.8806	FS1_14373_52.raw_20231126_wGlyDecoy_noFDR/FS1_14373_52.raw_20231126_wGlyDecoy_noFDR.xlsx	FS1_14373_52	C[+57.021]K[+162.053]SSNLIILEEHLK	-0.720802	-1.6481	0.122047	>sp|P08603|CFAH_HUMAN Complement factor H OS=Homo sapiens OX=9606 GN=CFH PE=1 SV=4	Glycation	FALSE	FALSE	0.998821	16.2498	16.427	16.1636	17.7323	17.1516	17.088	15.9624	18.0261	16.9682	16.8195	17.0914	17.7363	16.2374	16.644	16.0792
K.C[+57.021]LKDGAGDVAFVK[+162.053]HSTIFENLANK.A	27874:4	4	Hex	C[+57], K[+162]	699.852	4	2796.39	2796.39	0	-0.6	213	Specific	475.39	470.9	326.74	8.7	138	>sp|P02787|TRFE_HUMAN Serotransferrin OS=Homo sapiens OX=9606 GN=TF PE=1 SV=4	TRFE	941	fs1_ms_14373_79_05082021.ScanId;v=1;d1=22952.22952.4	controllerType=0 controllerNumber=1 scan=22952	93.3599	FS1_MS_14373_79_05082021.raw_20231123_wGlyDecoy_noFDR/FS1_MS_14373_79_05082021.raw_20231123_wGlyDecoy_noFDR.xlsx	FS1_MS_14373_79_05082021	C[+57.021]LKDGAGDVAFVK[+162.053]HSTIFENLANK	-1.03805	-2.05345	0.107226	>sp|P02787|TRFE_HUMAN Serotransferrin OS=Homo sapiens OX=9606 GN=TF PE=1 SV=4	Glycation	FALSE	FALSE	0.998821	17.1448	14.393	15.4597	18.8638	18.5961	17.9934	16.9662	16.8187	15.3951	16.5044	14.5977	16.8756	16.0457	16.1406	13.6313
K.C[+57.021]LK[+162.053]DGAGDVAFVK.H	15787:3	3	Hex	C[+57], K[+162]	514.589	3	1541.75	1541.75	0	0.4	213	Specific	539.14	440.34	440.34	8.72	153	>sp|P02787|TRFE_HUMAN Serotransferrin OS=Homo sapiens OX=9606 GN=TF PE=1 SV=4	TRFE	941	fs1_14373_7.ScanId;v=1;d1=13619.13619.3	controllerType=0 controllerNumber=1 scan=13619	58.7539	FS1_14373_7.raw_20231225_wGlyDecoy_noFDR/FS1_14373_7.raw_20231225_wGlyDecoy_noFDR.xlsx	FS1_14373_7	C[+57.021]LK[+162.053]DGAGDVAFVK	-0.126354	-1.09153	0.6337	>sp|P02787|TRFE_HUMAN Serotransferrin OS=Homo sapiens OX=9606 GN=TF PE=1 SV=4	Glycation	FALSE	FALSE	0.998821	22.669	22.8974	22.678	23.6672	23.2569	23.9695	23.3935	23.4766	23.4062	23.3499	22.1903	23.6432	23.1837	23.0411	22.5869
R.C[+57.021]LVEK[+162.053]GDVAFVK.H	18352:3	4	Hex	C[+57], K[+162]	509.598	3	1526.78	1526.78	0	0.9	542	Specific	463.44	392.83	336.23	8.6	134	>sp|P02787|TRFE_HUMAN Serotransferrin OS=Homo sapiens OX=9606 GN=TF PE=1 SV=4	TRFE	941	fs1_14373_22.ScanId;v=1;d1=15563.15563.3	controllerType=0 controllerNumber=1 scan=15563	65.8438	FS1_14373_22.raw_20231127_wGlyDecoy_noFDR/FS1_14373_22.raw_20231127_wGlyDecoy_noFDR.xlsx	FS1_14373_22	C[+57.021]LVEK[+162.053]GDVAFVK	-0.269303	-1.20523	0.401645	>sp|P02787|TRFE_HUMAN Serotransferrin OS=Homo sapiens OX=9606 GN=TF PE=1 SV=4	Glycation	FALSE	FALSE	0.998821	20.6113	20.398	20.521	21.3626	20.2655	21.4202	21.6002	21.7181	21.2595	21.2103	20.0624	21.6338	21.1483	21.1574	20.0082
R.C[+57.021]MC[+57.021]IK[+162.053]TTSGIHPK.N	08946:4	70	Hex	C[+57]*2, K[+162]	424.453	4	1694.79	1694.79	0	0.4	63	Specific	498.18	465.75	465.75	7.9	5	>sp|P02775|CXCL7_HUMAN Platelet basic protein OS=Homo sapiens OX=9606 GN=PPBP PE=1 SV=3	CXCL7	938	fs1_ms_14373_79_05082021.ScanId;v=1;d1=8496.8496.4	controllerType=0 controllerNumber=1 scan=8496	37.5415	FS1_MS_14373_79_05082021.raw_20231123_wGlyDecoy_noFDR/FS1_MS_14373_79_05082021.raw_20231123_wGlyDecoy_noFDR.xlsx	FS1_MS_14373_79_05082021	C[+57.021]MC[+57.021]IK[+162.053]TTSGIHPK	-0.882651	-1.84376	0.0553773	>sp|P02775|CXCL7_HUMAN Platelet basic protein OS=Homo sapiens OX=9606 GN=PPBP PE=1 SV=3	Glycation	FALSE	FALSE	0.998821	15.2476	16.0156	15.0908	17.1903	16.024	16.3473	16.3688	16.3533	15.2744	15.6372	14.9247	16.4614	17.0224	15.1848	14.0904
K.C[+57.021]NLLAEK[+162.053]QYGFC[+57.021]K.A	19196:3	16	Hex	C[+57]*2, K[+162]	598.28	3	1792.83	1792.82	0	0.4	219	Specific	299.77	277.27	212.91	7.17	39	>sp|P02765|FETUA_HUMAN Alpha-2-HS-glycoprotein OS=Homo sapiens OX=9606 GN=AHSG PE=1 SV=2	FETUA	934	fs1_14373_52.ScanId;v=1;d1=16275.16275.3	controllerType=0 controllerNumber=1 scan=16275	68.5152	FS1_14373_52.raw_20231126_wGlyDecoy_noFDR/FS1_14373_52.raw_20231126_wGlyDecoy_noFDR.xlsx	FS1_14373_52	C[+57.021]NLLAEK[+162.053]QYGFC[+57.021]K	-0.569927	-1.48445	0.0217997	>sp|P02765|FETUA_HUMAN Alpha-2-HS-glycoprotein OS=Homo sapiens OX=9606 GN=AHSG PE=1 SV=2	Glycation	FALSE	FALSE	0.998821	20.5811	19.9525	19.988	20.8629	20.0953	20.6693	21.0234	20.7431	20.0551	20.4787	19.2635	20.1191	20.1141	20.2481	18.9907
R.C[+57.021]PAPELLGGPSVFLFPPKPK[+162.053]DTLMISR.T	44318:4	22	Hex	C[+57], K[+162]	783.163	4	3129.63	3129.64	0	-2.1	159	Specific	502.73	502.73	23.02	9.59	33	>sp|P01860|IGHG3_HUMAN Immunoglobulin heavy constant gamma 3 OS=Homo sapiens OX=9606 GN=IGHG3 PE=1 SV=3	IGHG3	891	fs1_ms_14373_9_05082021.ScanId;v=1;d1=34156.34156.4	controllerType=0 controllerNumber=1 scan=34156	135.854	FS1_MS_14373_9_05082021.raw_20231225_wGlyDecoy_noFDR/FS1_MS_14373_9_05082021.raw_20231225_wGlyDecoy_noFDR.xlsx	FS1_MS_14373_9_05082021	C[+57.021]PAPELLGGPSVFLFPPKPK[+162.053]DTLMISR	0.218306	1.16337	0.674178	>sp|P01860|IGHG3_HUMAN Immunoglobulin heavy constant gamma 3 OS=Homo sapiens OX=9606 GN=IGHG3 PE=1 SV=3	Glycation	FALSE	FALSE	0.998821	17.4665	16.6904	16.675	17.4399	15.8215	15.0265	16.6035	14.0839	17.6902	16.8994	15.3413	16.961	15.8359	16.3644	15.9951
R.C[+57.021]PAPELLGGPSVFLFPPK[+162.053]PK.D	41825:3	50	Hex	C[+57], K[+162]	771.744	3	2313.22	2313.22	0	-0.8	159	Specific	221.14	221.14	16.1	6.85	14	>sp|P01860|IGHG3_HUMAN Immunoglobulin heavy constant gamma 3 OS=Homo sapiens OX=9606 GN=IGHG3 PE=1 SV=3	IGHG3	891	fs1_ms_14373_79_05082021.ScanId;v=1;d1=33120.33120.3	controllerType=0 controllerNumber=1 scan=33120	131.086	FS1_MS_14373_79_05082021.raw_20231123_wGlyDecoy_noFDR/FS1_MS_14373_79_05082021.raw_20231123_wGlyDecoy_noFDR.xlsx	FS1_MS_14373_79_05082021	C[+57.021]PAPELLGGPSVFLFPPK[+162.053]PK	-0.0697414	-1.04953	0.871249	>sp|P01860|IGHG3_HUMAN Immunoglobulin heavy constant gamma 3 OS=Homo sapiens OX=9606 GN=IGHG3 PE=1 SV=3	Glycation	FALSE	FALSE	0.998821	19.1237	19.3125	18.1913	18.97	17.7368	17.676	18.7704	18.3953	20.0859	18.7627	18.3415	19.0023	18.6862	18.5222	17.1727
R.C[+57.021]PEPK[+162.053]SC[+57.021]DTPPPC[+57.021]PR.C	06488:3	22	Hex	C[+57]*3, K[+162]	653.947	3	1959.82	1959.82	0	0.2	114	Specific	303.66	262.48	262.48	7.59	33	>sp|P01860|IGHG3_HUMAN Immunoglobulin heavy constant gamma 3 OS=Homo sapiens OX=9606 GN=IGHG3 PE=1 SV=3	IGHG3	891	fs1_ms_14373_9_05082021.ScanId;v=1;d1=6666.6666.3	controllerType=0 controllerNumber=1 scan=6666	30.2961	FS1_MS_14373_9_05082021.raw_20231225_wGlyDecoy_noFDR/FS1_MS_14373_9_05082021.raw_20231225_wGlyDecoy_noFDR.xlsx	FS1_MS_14373_9_05082021	C[+57.021]PEPK[+162.053]SC[+57.021]DTPPPC[+57.021]PR	0.153201	1.11203	0.66127	>sp|P01860|IGHG3_HUMAN Immunoglobulin heavy constant gamma 3 OS=Homo sapiens OX=9606 GN=IGHG3 PE=1 SV=3	Glycation	FALSE	FALSE	0.998821	21.4055	21.4336	20.979	22.0937	20.7099	21.6003	21.9123	20.7321	21.6546	21.2927	19.9099	21.1867	21.6288	21.2122	20.6673
K.C[+57.021]PLMVK[+162.053]VLDAVR.G	33138:3	43	Hex	C[+57], K[+162]	521.614	3	1562.83	1562.83	0	-0.8	30	Specific	446.72	346.38	346.38	7.06	10	>sp|P02766|TTHY_HUMAN Transthyretin OS=Homo sapiens OX=9606 GN=TTR PE=1 SV=1	TTHY	935	fs1_ms_14373_31_05082021.ScanId;v=1;d1=26679.26679.3	controllerType=0 controllerNumber=1 scan=26679	107.332	FS1_MS_14373_31_05082021.raw_20231124_wGlyDecoy_noFDR/FS1_MS_14373_31_05082021.raw_20231124_wGlyDecoy_noFDR.xlsx	FS1_MS_14373_31_05082021	C[+57.021]PLMVK[+162.053]VLDAVR	-0.300538	-1.2316	0.136335	>sp|P02766|TTHY_HUMAN Transthyretin OS=Homo sapiens OX=9606 GN=TTR PE=1 SV=1	Glycation	FALSE	FALSE	0.998821	21.0591	20.0013	20.2403	21.0184	20.5565	20.589	21.1391	20.6255	20.7156	20.6202	19.5615	20.611	20.7172	20.7985	19.7465
R.C[+57.021]SDGWSFDATTLDDN[+1913.677]GTMLFFK.G	47170:4	6	HexNAc(4)Hex(5)NeuAc(1)	C[+57], N[+1914]	1111.19	4	4441.75	4441.75	0	-0.2	50	Specific	990.45	839.98	233.66	18.87	122	>sp|P02790|HEMO_HUMAN Hemopexin OS=Homo sapiens OX=9606 GN=HPX PE=1 SV=2	HEMO	943	fs1_14373_58.ScanId;v=1;d1=35588.35588.4	controllerType=0 controllerNumber=1 scan=35588	140.701	FS1_14373_58.raw_20231126_wGlyDecoy_noFDR/FS1_14373_58.raw_20231126_wGlyDecoy_noFDR.xlsx	FS1_14373_58	C[+57.021]SDGWSFDATTLDDN[+1913.677]GTMLFFK	-0.440377	-1.35696	0.505262	>sp|P02790|HEMO_HUMAN Hemopexin OS=Homo sapiens OX=9606 GN=HPX PE=1 SV=2	Glycosylation	FALSE	FALSE	0.998821	21.7288	22.0662	21.5188	21.4893	22.6944	22.8738	22.5884	21.8422	22.4172	22.8071	19.0176	22.1312	19.3101	23.2685	22.6663
R.C[+57.021]SDGWSFDATTLDDN[+1913.677]GTM[+15.995]LFFK.G	43344:4	6	HexNAc(4)Hex(5)NeuAc(1)	C[+57], M[+16], N[+1914]	1114.94	4	4456.74	4457.75	-1	-0.8	50	Specific	410.76	328.33	328.33	7.71	121	>sp|P02790|HEMO_HUMAN Hemopexin OS=Homo sapiens OX=9606 GN=HPX PE=1 SV=2	HEMO	943	fs1_ms_14373_88_04082021.ScanId;v=1;d1=33794.33794.4	controllerType=0 controllerNumber=1 scan=33794	134.373	FS1_MS_14373_88_04082021.raw_20231123_wGlyDecoy_noFDR/FS1_MS_14373_88_04082021.raw_20231123_wGlyDecoy_noFDR.xlsx	FS1_MS_14373_88_04082021	C[+57.021]SDGWSFDATTLDDN[+1913.677]GTM[+15.995]LFFK	0.404163	1.32332	0.549573	>sp|P02790|HEMO_HUMAN Hemopexin OS=Homo sapiens OX=9606 GN=HPX PE=1 SV=2	Glycosylation	FALSE	FALSE	0.998821	17.5882	18.0214	18.1209	17.8815	17.1358	18.8054	19.0032	13.741	18.288	19.1691	17.7142	17.0645	16.9216	20.0288	19.2318
R.C[+57.021]SDGWSFDATTLDDN[+2059.735]GTMLFFK.G	47125:4	6	HexNAc(4)Hex(5)Fuc(1)NeuAc(1)	C[+57], N[+2060]	1147.71	4	4587.81	4587.81	0	-1	50	Specific	462.58	394.38	169.52	9	122	>sp|P02790|HEMO_HUMAN Hemopexin OS=Homo sapiens OX=9606 GN=HPX PE=1 SV=2	HEMO	943	fs1_14373_58.ScanId;v=1;d1=35560.35560.4	controllerType=0 controllerNumber=1 scan=35560	140.597	FS1_14373_58.raw_20231126_wGlyDecoy_noFDR/FS1_14373_58.raw_20231126_wGlyDecoy_noFDR.xlsx	FS1_14373_58	C[+57.021]SDGWSFDATTLDDN[+2059.735]GTMLFFK	-0.718911	-1.64594	0.249765	>sp|P02790|HEMO_HUMAN Hemopexin OS=Homo sapiens OX=9606 GN=HPX PE=1 SV=2	Glycosylation	FALSE	FALSE	0.998821	17.7861	19.2527	17.9837	17.767	19.3774	17.5495	18.4275	17.8514	18.8115	18.9435	18.0409	18.3208	18.9783	19.2636	18.6982
R.C[+57.021]SDGWSFDATTLDDN[+2075.730]GTMLFFK.G	46680:4	8	HexNAc(4)Hex(6)NeuAc(1)	C[+57], N[+2076]	1151.71	4	4603.8	4603.8	0	-1	50	Specific	249.03	140.81	109.7	7.26	100	>sp|P02790|HEMO_HUMAN Hemopexin OS=Homo sapiens OX=9606 GN=HPX PE=1 SV=2	HEMO	943	fs1_ms_14373_54_04082021.ScanId;v=1;d1=35606.35606.4	controllerType=0 controllerNumber=1 scan=35606	140.494	FS1_MS_14373_54_04082021.raw_20231124_wGlyDecoy_noFDR/FS1_MS_14373_54_04082021.raw_20231124_wGlyDecoy_noFDR.xlsx	FS1_MS_14373_54_04082021	C[+57.021]SDGWSFDATTLDDN[+2075.730]GTMLFFK	-0.242486	-1.18303	0.513536	>sp|P02790|HEMO_HUMAN Hemopexin OS=Homo sapiens OX=9606 GN=HPX PE=1 SV=2	Glycosylation	FALSE	FALSE	0.998821	17.8465	16.4393	17.9505	17.2982	18.0101	17.7128	17.4284	17.2976	18.1193	18.5872	17.4184	17.4973	17.6341	18.2321	17.8413
R.C[+57.021]SDGWSFDATTLDDN[+2171.762]GTM[+15.995]LFFK.G	51527:4	6	HexNAc(4)Hex(3)NeuAc(3)	C[+57], M[+16], N[+2172]	1179.71	4	4715.82	4715.83	0	-3	50	Specific	250.3	114.82	114.82	6.4	107	>sp|P02790|HEMO_HUMAN Hemopexin OS=Homo sapiens OX=9606 GN=HPX PE=1 SV=2	HEMO	943	fs1_ms_14373_25_05082021.ScanId;v=1;d1=39450.39450.5	controllerType=0 controllerNumber=1 scan=39450	154.118	FS1_MS_14373_25_05082021.raw_20231125_wGlyDecoy_noFDR/FS1_MS_14373_25_05082021.raw_20231125_wGlyDecoy_noFDR.xlsx	FS1_MS_14373_25_05082021	C[+57.021]SDGWSFDATTLDDN[+2171.762]GTM[+15.995]LFFK	0.32985	1.25688	0.69381	>sp|P02790|HEMO_HUMAN Hemopexin OS=Homo sapiens OX=9606 GN=HPX PE=1 SV=2	Glycosylation	FALSE	FALSE	0.998821	22.7966	22.5784	23.5131	17.1487	22.5522	21.4587	22.843	22.5925	20.41	21.4025	23.2877	21.2915	22.8481	23.0272	22.7603
R.C[+57.021]SDGWSFDATTLDDN[+2204.772]GTMLFFK.G	48324:4	10	HexNAc(4)Hex(5)NeuAc(2)	C[+57], N[+2205]	1183.97	4	4732.85	4732.85	0	-0.2	50	Specific	816.28	526.01	82.98	15.93	87	>sp|P02790|HEMO_HUMAN Hemopexin OS=Homo sapiens OX=9606 GN=HPX PE=1 SV=2	HEMO	943	fs1_14373_85.ScanId;v=1;d1=35908.35908.4	controllerType=0 controllerNumber=1 scan=35908	143.998	FS1_14373_85.raw_20231126_wGlyDecoy_noFDR/FS1_14373_85.raw_20231126_wGlyDecoy_noFDR.xlsx	FS1_14373_85	C[+57.021]SDGWSFDATTLDDN[+2204.772]GTMLFFK	-0.0668774	-1.04745	0.737193	>sp|P02790|HEMO_HUMAN Hemopexin OS=Homo sapiens OX=9606 GN=HPX PE=1 SV=2	Glycosylation	FALSE	FALSE	0.998821	26.0679	25.7425	25.9402	25.4363	26.3823	25.8608	26.1532	25.6549	26.5823	26.5991	26.2962	26.052	25.9138	26.2261	26.4556
R.C[+57.021]SDGWSFDATTLDDN[+2204.772]GTM[+15.995]LFFK.G	45859:4	6	HexNAc(4)Hex(5)NeuAc(2)	C[+57], M[+16], N[+2205]	1187.97	4	4748.84	4748.84	0	-0.1	50	Specific	778.13	486.3	180.25	14.42	112	>sp|P02790|HEMO_HUMAN Hemopexin OS=Homo sapiens OX=9606 GN=HPX PE=1 SV=2	HEMO	943	fs1_14373_36.ScanId;v=1;d1=34571.34571.4	controllerType=0 controllerNumber=1 scan=34571	139.706	FS1_14373_36.raw_20231127_wGlyDecoy_noFDR/FS1_14373_36.raw_20231127_wGlyDecoy_noFDR.xlsx	FS1_14373_36	C[+57.021]SDGWSFDATTLDDN[+2204.772]GTM[+15.995]LFFK	-0.0905111	-1.06475	0.764921	>sp|P02790|HEMO_HUMAN Hemopexin OS=Homo sapiens OX=9606 GN=HPX PE=1 SV=2	Glycosylation	FALSE	FALSE	0.998821	22.2538	21.7906	22.3002	22.3717	22.219	22.7888	23.0031	22.1048	23.3655	23.5429	23.2401	23.0585	22.8746	23.7688	22.7855
R.C[+57.021]SDGWSFDATTLDDN[+2205.793]GTMLFFK.G	48264:4	9	HexNAc(4)Hex(5)Fuc(2)NeuAc(1)	C[+57], N[+2206]	1183.97	4	4732.85	4733.87	-1	-3.3	50	Specific	588.33	402.06	53.48	10.68	118	>sp|P02790|HEMO_HUMAN Hemopexin OS=Homo sapiens OX=9606 GN=HPX PE=1 SV=2	HEMO	943	fs1_ms_14373_21_05082021.ScanId;v=1;d1=36820.36820.4	controllerType=0 controllerNumber=1 scan=36820	144.97	FS1_MS_14373_21_05082021.raw_20231125_wGlyDecoy_noFDR/FS1_MS_14373_21_05082021.raw_20231125_wGlyDecoy_noFDR.xlsx	FS1_MS_14373_21_05082021	C[+57.021]SDGWSFDATTLDDN[+2205.793]GTMLFFK	0.739843	1.66999	0.3966	>sp|P02790|HEMO_HUMAN Hemopexin OS=Homo sapiens OX=9606 GN=HPX PE=1 SV=2	Glycosylation	FALSE	FALSE	0.998821	18.9086	17.5352	18.2719	17.6148	19.1792	16.9861	20.4129	14.0145	12.8097	17.9569	16.9666	16.8351	17.727	19.1491	18.665
R.C[+57.021]SDGWSFDATTLDDN[+2221.788]GTMLFFK.G	46930:4	8	HexNAc(4)Hex(6)Fuc(1)NeuAc(1)	C[+57], N[+2222]	1188.22	4	4749.86	4749.86	0	0.3	50	Specific	344.51	269.7	99.07	7.09	95	>sp|P02790|HEMO_HUMAN Hemopexin OS=Homo sapiens OX=9606 GN=HPX PE=1 SV=2	HEMO	943	fs1_ms_14373_28_05082021.ScanId;v=1;d1=36342.36342.4	controllerType=0 controllerNumber=1 scan=36342	143.936	FS1_MS_14373_28_05082021.raw_20231125_wGlyDecoy_noFDR/FS1_MS_14373_28_05082021.raw_20231125_wGlyDecoy_noFDR.xlsx	FS1_MS_14373_28_05082021	C[+57.021]SDGWSFDATTLDDN[+2221.788]GTMLFFK	0.0221353	1.01546	0.941409	>sp|P02790|HEMO_HUMAN Hemopexin OS=Homo sapiens OX=9606 GN=HPX PE=1 SV=2	Glycosylation	FALSE	FALSE	0.998821	21.5981	22.1415	21.5048	21.0554	21.9929	21.4767	21.7341	21.6299	22.9881	22.8404	22.6731	22.1658	22.209	22.5442	22.0415
R.C[+57.021]SDGWSFDATTLDDN[+2262.814]GTMLFFK.G	42924:4	8	HexNAc(5)Hex(5)Fuc(1)NeuAc(1)	C[+57], N[+2263]	1198.22	4	4789.88	4790.89	-1	-1.9	50	Specific	311.89	215.15	215.15	6.13	85	>sp|P02790|HEMO_HUMAN Hemopexin OS=Homo sapiens OX=9606 GN=HPX PE=1 SV=2	HEMO	943	fs1_14373_70_20210728223754.ScanId;v=1;d1=32663.32663.4	controllerType=0 controllerNumber=1 scan=32663	130.228	FS1_14373_70_20210728223754.raw_20231126_wGlyDecoy_noFDR/FS1_14373_70_20210728223754.raw_20231126_wGlyDecoy_noFDR.xlsx	FS1_14373_70_20210728223754	C[+57.021]SDGWSFDATTLDDN[+2262.814]GTMLFFK	-0.126624	-1.09174	0.719089	>sp|P02790|HEMO_HUMAN Hemopexin OS=Homo sapiens OX=9606 GN=HPX PE=1 SV=2	Glycosylation	FALSE	FALSE	0.998821	18.9318	18.3445	19.6822	18.6313	19.0133	18.2156	18.5607	17.8783	19.6371	18.6265	19.2364	17.8001	17.6839	19.2822	17.3961
R.C[+57.021]SDGWSFDATTLDDN[+2350.830]GTMLFFK.G	46872:4	8	HexNAc(4)Hex(5)Fuc(1)NeuAc(2)	C[+57], N[+2351]	1220.48	4	4878.91	4878.9	0	0.4	50	Specific	759.99	650.43	650.43	13.84	95	>sp|P02790|HEMO_HUMAN Hemopexin OS=Homo sapiens OX=9606 GN=HPX PE=1 SV=2	HEMO	943	fs1_ms_14373_28_05082021.ScanId;v=1;d1=36304.36304.4	controllerType=0 controllerNumber=1 scan=36304	143.802	FS1_MS_14373_28_05082021.raw_20231125_wGlyDecoy_noFDR/FS1_MS_14373_28_05082021.raw_20231125_wGlyDecoy_noFDR.xlsx	FS1_MS_14373_28_05082021	C[+57.021]SDGWSFDATTLDDN[+2350.830]GTMLFFK	0.0457852	1.03224	0.801303	>sp|P02790|HEMO_HUMAN Hemopexin OS=Homo sapiens OX=9606 GN=HPX PE=1 SV=2	Glycosylation	FALSE	FALSE	0.998821	21.9641	22.1687	22.2938	21.5946	22.0983	21.9909	22.3434	21.742	22.7692	21.8759	22.4462	22.0161	22.5875	22.27	22.9403
R.C[+57.021]SDGWSFDATTLDDN[+2350.830]GTM[+15.995]LFFK.G	45018:4	8	HexNAc(4)Hex(5)Fuc(1)NeuAc(2)	C[+57], M[+16], N[+2351]	1224.23	4	4893.89	4894.9	-1	-2	50	Specific	469.22	370.24	104.01	6.9	95	>sp|P02790|HEMO_HUMAN Hemopexin OS=Homo sapiens OX=9606 GN=HPX PE=1 SV=2	HEMO	943	fs1_ms_14373_79_05082021.ScanId;v=1;d1=35357.35357.4	controllerType=0 controllerNumber=1 scan=35357	139.373	FS1_MS_14373_79_05082021.raw_20231123_wGlyDecoy_noFDR/FS1_MS_14373_79_05082021.raw_20231123_wGlyDecoy_noFDR.xlsx	FS1_MS_14373_79_05082021	C[+57.021]SDGWSFDATTLDDN[+2350.830]GTM[+15.995]LFFK	-1.80566	-3.49588	0.0615445	>sp|P02790|HEMO_HUMAN Hemopexin OS=Homo sapiens OX=9606 GN=HPX PE=1 SV=2	Glycosylation	FALSE	FALSE	0.998821	18.1426	17.7301	18.6266	17.8314	17.3886	18.54	18.4122	17.9173	19.527	18.6294	18.9182	18.6945	19.4881	19.5055	19.056
R.C[+57.021]SDGWSFDATTLDDN[+2569.905]GTMLFFK.G	46968:4	6	HexNAc(5)Hex(6)NeuAc(2)	C[+57], N[+2570]	1275.25	4	5097.98	5097.98	0	-0.2	50	Specific	557.4	318.54	53.1	7.64	121	>sp|P02790|HEMO_HUMAN Hemopexin OS=Homo sapiens OX=9606 GN=HPX PE=1 SV=2	HEMO	943	fs1_ms_14373_88_04082021.ScanId;v=1;d1=36313.36313.4	controllerType=0 controllerNumber=1 scan=36313	143.626	FS1_MS_14373_88_04082021.raw_20231123_wGlyDecoy_noFDR/FS1_MS_14373_88_04082021.raw_20231123_wGlyDecoy_noFDR.xlsx	FS1_MS_14373_88_04082021	C[+57.021]SDGWSFDATTLDDN[+2569.905]GTMLFFK	-0.0590331	-1.04177	0.847728	>sp|P02790|HEMO_HUMAN Hemopexin OS=Homo sapiens OX=9606 GN=HPX PE=1 SV=2	Glycosylation	FALSE	FALSE	0.998821	20.4559	18.6318	19.1322	20.2065	19.5334	20.3759	19.1944	18.8916	19.817	20.0089	19.6458	19.5078	19.7838	19.8056	21.0095
R.C[+57.021]SDGWSFDATTLDDN[+2861.000]GTMLFFK.G	49446:4	9	HexNAc(5)Hex(6)NeuAc(3)	C[+57], N[+2861]	1348.02	4	5389.07	5389.07	0	-1.4	50	Specific	466.03	242.34	26.4	8.46	100	>sp|P02790|HEMO_HUMAN Hemopexin OS=Homo sapiens OX=9606 GN=HPX PE=1 SV=2	HEMO	943	fs1_ms_14373_40_05082021.ScanId;v=1;d1=38026.38026.4	controllerType=0 controllerNumber=1 scan=38026	149.394	FS1_MS_14373_40_05082021.raw_20231124_wGlyDecoy_noFDR/FS1_MS_14373_40_05082021.raw_20231124_wGlyDecoy_noFDR.xlsx	FS1_MS_14373_40_05082021	C[+57.021]SDGWSFDATTLDDN[+2861.000]GTMLFFK	0.100833	1.07239	0.714662	>sp|P02790|HEMO_HUMAN Hemopexin OS=Homo sapiens OX=9606 GN=HPX PE=1 SV=2	Glycosylation	FALSE	FALSE	0.998821	19.2702	18.4779	19.7512	19.3584	19.6027	20.3234	19.8032	19.3719	19.8749	19.8726	20.3937	20.2963	19.4454	19.8363	20.7362
R.C[+57.021]SDGWSFDATTLDDN[+3007.058]GTMLFFK.G	49162:4	8	HexNAc(5)Hex(6)Fuc(1)NeuAc(3)	C[+57], N[+3007]	1384.54	4	5535.13	5535.13	0	0.4	50	Specific	369.76	281.16	45.28	7.14	95	>sp|P02790|HEMO_HUMAN Hemopexin OS=Homo sapiens OX=9606 GN=HPX PE=1 SV=2	HEMO	943	fs1_ms_14373_79_05082021.ScanId;v=1;d1=38175.38175.4	controllerType=0 controllerNumber=1 scan=38175	149.405	FS1_MS_14373_79_05082021.raw_20231123_wGlyDecoy_noFDR/FS1_MS_14373_79_05082021.raw_20231123_wGlyDecoy_noFDR.xlsx	FS1_MS_14373_79_05082021	C[+57.021]SDGWSFDATTLDDN[+3007.058]GTMLFFK	0.462506	1.37793	0.304887	>sp|P02790|HEMO_HUMAN Hemopexin OS=Homo sapiens OX=9606 GN=HPX PE=1 SV=2	Glycosylation	FALSE	FALSE	0.998821	17.6748	19.0109	18.981	17.8477	19.1126	15.1776	17.7972	18.3608	18.8023	18.8484	19.2428	19.0599	18.938	18.6051	18.9535
R.C[+57.021]TEGFNVDK[+162.053]K.C	05602:3	43	Hex	C[+57], K[+162]	453.875	3	1359.61	1359.61	0	0	28	Specific	399.21	297.46	47.4	6.22	22	>sp|P04004|VTNC_HUMAN Vitronectin OS=Homo sapiens OX=9606 GN=VTN PE=1 SV=1	VTNC	953	fs1_ms_14373_79_05082021.ScanId;v=1;d1=5898.5898.3	controllerType=0 controllerNumber=1 scan=5898	27.259	FS1_MS_14373_79_05082021.raw_20231123_wGlyDecoy_noFDR/FS1_MS_14373_79_05082021.raw_20231123_wGlyDecoy_noFDR.xlsx	FS1_MS_14373_79_05082021	C[+57.021]TEGFNVDK[+162.053]K	-0.666944	-1.58771	0.45488	>sp|P04004|VTNC_HUMAN Vitronectin OS=Homo sapiens OX=9606 GN=VTN PE=1 SV=1	Glycation	FALSE	FALSE	0.998821	19.0705	18.7628	18.8634	19.3772	19.559	19.4432	19.1575	14.3035	19.371	19.4192	18.9923	19.6068	19.5427	19.0246	18.9326
R.C[+57.021]TLK[+162.053]PC[+57.021]DYPDIK.H	15619:3	19	Hex	C[+57]*2, K[+162]	557.925	3	1671.76	1671.76	0	-0.2	320	Specific	222.75	152.44	152.44	5.09	59	>sp|P08603|CFAH_HUMAN Complement factor H OS=Homo sapiens OX=9606 GN=CFH PE=1 SV=4	CFAH	1149	fs1_ms_14373_79_05082021.ScanId;v=1;d1=13654.13654.3	controllerType=0 controllerNumber=1 scan=13654	57.6963	FS1_MS_14373_79_05082021.raw_20231123_wGlyDecoy_noFDR/FS1_MS_14373_79_05082021.raw_20231123_wGlyDecoy_noFDR.xlsx	FS1_MS_14373_79_05082021	C[+57.021]TLK[+162.053]PC[+57.021]DYPDIK	-0.238527	-1.17979	0.271787	>sp|P08603|CFAH_HUMAN Complement factor H OS=Homo sapiens OX=9606 GN=CFH PE=1 SV=4	Glycation	FALSE	FALSE	0.998821	17.9138	17.6183	18.5765	18.8741	17.6312	18.1418	18.4315	18.2059	18.339	18.8678	17.7196	18.4024	17.9021	18.1694	17.5292
K.DAAK[+162.053]AATGEC[+57.021]TATVGK.R	04729:3	21	Hex	C[+57], K[+162]	571.605	3	1712.8	1712.8	0	-0.7	98	Specific	427.7	350.12	350.12	7.76	40	>sp|P01042|KNG1_HUMAN Kininogen-1 OS=Homo sapiens OX=9606 GN=KNG1 PE=1 SV=2	KNG1	826	fs1_ms_14373_31_05082021.ScanId;v=1;d1=5305.5305.3	controllerType=0 controllerNumber=1 scan=5305	25.035	FS1_MS_14373_31_05082021.raw_20231124_wGlyDecoy_noFDR/FS1_MS_14373_31_05082021.raw_20231124_wGlyDecoy_noFDR.xlsx	FS1_MS_14373_31_05082021	DAAK[+162.053]AATGEC[+57.021]TATVGK	0.0660669	1.04686	0.758856	>sp|P01042|KNG1_HUMAN Kininogen-1 OS=Homo sapiens OX=9606 GN=KNG1 PE=1 SV=2	Glycation	FALSE	FALSE	0.998821	18.1364	18.5072	18.2107	18.9532	17.4786	19.0006	18.7169	18.674	18.5517	18.6692	17.9169	18.6661	18.2704	18.4477	18.3579
R.DAHK[+162.053]SEVAHR.F	00274:3	1	Hex	K[+162]	437.881	3	1311.63	1311.63	0	0.3	25	Specific	456.66	298.68	298.68	5.29	159	>sp|P02768|ALBU_HUMAN Albumin OS=Homo sapiens OX=9606 GN=ALB PE=1 SV=2	ALBU	936	fs1_ms_14373_76_05082021.ScanId;v=1;d1=1520.1520.3	controllerType=0 controllerNumber=1 scan=1520	9.6711	FS1_MS_14373_76_05082021.raw_20231124_wGlyDecoy_noFDR/FS1_MS_14373_76_05082021.raw_20231124_wGlyDecoy_noFDR.xlsx	FS1_MS_14373_76_05082021	DAHK[+162.053]SEVAHR	-1.12218	-2.17675	0.500771	>sp|P02768|ALBU_HUMAN Albumin OS=Homo sapiens OX=9606 GN=ALB PE=1 SV=2	Glycation	FALSE	FALSE	0.998821	21.2995	20.2729	22.5843	19.0223	19.4311	20.1486	22.2926	25.6689	25.8092	24.7681	25.2147	25.899	25.2544	24.137	19.8936
K.DAK[+162.053]SC[+57.021]GLHQLLR.G	13747:3	20	Hex	C[+57], K[+162]	520.6	3	1559.79	1559.78	0	0.2	93	Specific	352.69	245.09	245.09	6.4	49	>sp|P0C0L5|CO4B_HUMAN Complement C4-B OS=Homo sapiens OX=9606 GN=C4B PE=1 SV=2	CO4A	1207	fs1_14373_52.ScanId;v=1;d1=12102.12102.3	controllerType=0 controllerNumber=1 scan=12102	52.1287	FS1_14373_52.raw_20231126_wGlyDecoy_noFDR/FS1_14373_52.raw_20231126_wGlyDecoy_noFDR.xlsx	FS1_14373_52	DAK[+162.053]SC[+57.021]GLHQLLR	-0.117464	-1.08483	0.623723	>sp|P0C0L4|CO4A_HUMAN Complement C4-A OS=Homo sapiens OX=9606 GN=C4A PE=1 SV=2;>sp|P0C0L5|CO4B_HUMAN Complement C4-B OS=Homo sapiens OX=9606 GN=C4B PE=1 SV=2	Glycation	FALSE	FALSE	0.998821	19.9028	20.0263	18.6077	19.6938	19.4041	19.559	19.6687	19.0641	18.3872	19.1691	18.754	18.887	19.1832	18.731	18.997
R.DAQYAPGYDK[+162.053]VK.D	09002:3	22	Hex	K[+162]	506.244	3	1516.72	1516.72	0	0.4	1010	Specific	417.88	332.61	56.6	6.26	38	>tr|E7ETN3|E7ETN3_HUMAN C3/C5 convertase OS=Homo sapiens OX=9606 PE=1 SV=1	B4E1Z4	183	fs1_ms_14373_79_05082021.ScanId;v=1;d1=8538.8538.3	controllerType=0 controllerNumber=1 scan=8538	37.703	FS1_MS_14373_79_05082021.raw_20231123_wGlyDecoy_noFDR/FS1_MS_14373_79_05082021.raw_20231123_wGlyDecoy_noFDR.xlsx	FS1_MS_14373_79_05082021	DAQYAPGYDK[+162.053]VK	0.00275801	1.00191	0.987925	>tr|B4E1Z4|B4E1Z4_HUMAN Complement C2 OS=Homo sapiens OX=9606 PE=1 SV=1;>tr|E7ETN3|E7ETN3_HUMAN C3/C5 convertase OS=Homo sapiens OX=9606 PE=1 SV=1	Glycation	FALSE	FALSE	0.998821	19.345	19.3159	19.4611	20.2246	19.7614	20.385	19.4494	19.7341	19.6387	19.3742	19.5146	19.9867	19.5861	18.8685	19.8226
R.DASGATFTWTPSSGK[+162.053]SAVQGPPER.D	22540:3	30	Hex	K[+162]	866.076	3	2596.21	2596.22	0	-0.6	141	Specific	238.8	215.52	215.52	8.23	47	>sp|P01877|IGHA2_HUMAN Immunoglobulin heavy constant alpha 2 OS=Homo sapiens OX=9606 GN=IGHA2 PE=1 SV=5	IGHA2	895	fs1_ms_14373_13_05082021.ScanId;v=1;d1=18990.18990.3	controllerType=0 controllerNumber=1 scan=18990	78.6549	FS1_MS_14373_13_05082021.raw_20231125_wGlyDecoy_noFDR/FS1_MS_14373_13_05082021.raw_20231125_wGlyDecoy_noFDR.xlsx	FS1_MS_14373_13_05082021	DASGATFTWTPSSGK[+162.053]SAVQGPPER	0.292227	1.22453	0.430319	>sp|P01877|IGHA2_HUMAN Immunoglobulin heavy constant alpha 2 OS=Homo sapiens OX=9606 GN=IGHA2 PE=1 SV=5	Glycation	FALSE	FALSE	0.998821	21.7673	21.1042	20.1219	21.1327	19.9928	20.1903	20.1493	19.6665	19.493	19.6296	19.0806	21.0636	21.3141	19.5717	19.8429
R.DASGVTFTWTPSSGK[+162.053]SAVQGPPER.D	26073:4	7	Hex	K[+162]	656.818	4	2624.25	2624.25	0	0.9	154	Specific	609.91	535.22	535.22	11.1	76	>sp|P01876|IGHA1_HUMAN Immunoglobulin heavy constant alpha 1 OS=Homo sapiens OX=9606 GN=IGHA1 PE=1 SV=3	IGHA1	894	fs1_14373_52.ScanId;v=1;d1=21251.21251.3	controllerType=0 controllerNumber=1 scan=21251	87.3528	FS1_14373_52.raw_20231126_wGlyDecoy_noFDR/FS1_14373_52.raw_20231126_wGlyDecoy_noFDR.xlsx	FS1_14373_52	DASGVTFTWTPSSGK[+162.053]SAVQGPPER	0.369752	1.29213	0.434194	>sp|P01876|IGHA1_HUMAN Immunoglobulin heavy constant alpha 1 OS=Homo sapiens OX=9606 GN=IGHA1 PE=1 SV=3	Glycation	FALSE	FALSE	0.998821	24.3114	23.6187	23.211	24.4942	21.8212	22.3205	23.1532	22.2751	21.5061	22.8306	22.1504	23.3841	24.216	21.1054	22.9897
R.DDSK[+162.053]NTLYLQMNSLK.T	24914:3	87	Hex	K[+162]	644.647	3	1931.93	1931.93	0	0.5	94	Specific	239.88	197.41	197.41	6.21	4	>sp|A0A0B4J1V0|HV315_HUMAN Immunoglobulin heavy variable 3-15 OS=Homo sapiens OX=9606 GN=IGHV3-15 PE=3 SV=1	HV315	50	fs1_ms_14373_79_05082021.ScanId;v=1;d1=20769.20769.3	controllerType=0 controllerNumber=1 scan=20769	84.9641	FS1_MS_14373_79_05082021.raw_20231123_wGlyDecoy_noFDR/FS1_MS_14373_79_05082021.raw_20231123_wGlyDecoy_noFDR.xlsx	FS1_MS_14373_79_05082021	DDSK[+162.053]NTLYLQMNSLK	-0.25201	-1.19086	0.490651	>sp|A0A0B4J1V0|HV315_HUMAN Immunoglobulin heavy variable 3-15 OS=Homo sapiens OX=9606 GN=IGHV3-15 PE=3 SV=1	Glycation	FALSE	FALSE	0.998821	17.6308	17.3531	16.9709	17.6571	15.6378	16.5415	16.7592	16.8774	17.9137	16.3608	17.2869	16.9886	17.2683	17.7648	17.32
R.DDTVC[+57.021]LAK[+162.053]LHDR.N	12830:4	4	Hex	C[+57], K[+162]	401.945	4	1604.76	1604.76	0	0.3	652	Specific	697.94	561.51	561.51	11.82	122	>sp|P02787|TRFE_HUMAN Serotransferrin OS=Homo sapiens OX=9606 GN=TF PE=1 SV=4	TRFE	941	fs1_14373_85.ScanId;v=1;d1=11170.11170.2	controllerType=0 controllerNumber=1 scan=11170	48.8645	FS1_14373_85.raw_20231126_wGlyDecoy_noFDR/FS1_14373_85.raw_20231126_wGlyDecoy_noFDR.xlsx	FS1_14373_85	DDTVC[+57.021]LAK[+162.053]LHDR	0.186214	1.13777	0.443286	>sp|P02787|TRFE_HUMAN Serotransferrin OS=Homo sapiens OX=9606 GN=TF PE=1 SV=4	Glycation	FALSE	FALSE	0.998821	25.1826	25.1737	24.6393	25.2298	25.3698	26.4155	25.3393	25.6525	25.4577	25.0601	24.4785	26.0995	25.4435	24.8849	25.1656
R.DFALLSLQVPLK[+162.053]DAK.S	40364:3	22	Hex	K[+162]	607.339	3	1820	1820.01	0	-1.1	81	Specific	451	421.38	142.26	9.62	58	>sp|P0C0L4|CO4A_HUMAN Complement C4-A OS=Homo sapiens OX=9606 GN=C4A PE=1 SV=2	CO4A	1206	fs1_ms_14373_88_04082021.ScanId;v=1;d1=31780.31780.3	controllerType=0 controllerNumber=1 scan=31780	126.934	FS1_MS_14373_88_04082021.raw_20231123_wGlyDecoy_noFDR/FS1_MS_14373_88_04082021.raw_20231123_wGlyDecoy_noFDR.xlsx	FS1_MS_14373_88_04082021	DFALLSLQVPLK[+162.053]DAK	-0.0669957	-1.04753	0.806346	>sp|P0C0L4|CO4A_HUMAN Complement C4-A OS=Homo sapiens OX=9606 GN=C4A PE=1 SV=2;>sp|P0C0L5|CO4B_HUMAN Complement C4-B OS=Homo sapiens OX=9606 GN=C4B PE=1 SV=2	Glycation	FALSE	FALSE	0.998821	20.5636	19.9233	19.918	19.9974	19.5817	19.6565	20.101	20.7107	20.1579	20.3539	20.0911	20.3329	19.4792	19.8833	20.0551
K.DFHSEYIVSASN[+1913.677]FTSQLSSQVEQFLHR.N	48471:5	13	HexNAc(4)Hex(5)NeuAc(1)	N[+1914]	1014.84	5	5070.18	5070.18	0	-0.4	4420	Specific	772.15	630.55	202.81	14.63	94	>sp|P04114|APOB_HUMAN Apolipoprotein B-100 OS=Homo sapiens OX=9606 GN=APOB PE=1 SV=2	APOB	964	fs1_14373_22.ScanId;v=1;d1=36905.36905.5	controllerType=0 controllerNumber=1 scan=36905	146.972	FS1_14373_22.raw_20231127_wGlyDecoy_noFDR/FS1_14373_22.raw_20231127_wGlyDecoy_noFDR.xlsx	FS1_14373_22	DFHSEYIVSASN[+1913.677]FTSQLSSQVEQFLHR	-0.017441	-1.01216	0.965502	>sp|P04114|APOB_HUMAN Apolipoprotein B-100 OS=Homo sapiens OX=9606 GN=APOB PE=1 SV=2	Glycosylation	FALSE	FALSE	0.998821	22.0994	23.0664	22.6585	21.528	22.6064	23.141	21.6807	21.8072	23.7327	23.4311	22.5827	21.513	20.5793	22.9896	22.9833
K.DFHSEYIVSASN[+2204.772]FTSQLSSQVEQFLHR.N	49148:4	16	HexNAc(4)Hex(5)NeuAc(2)	N[+2205]	1341.07	4	5361.27	5361.27	0	-0.4	4420	Specific	432.13	360.8	50.6	8.17	101	>sp|P04114|APOB_HUMAN Apolipoprotein B-100 OS=Homo sapiens OX=9606 GN=APOB PE=1 SV=2	APOB	964	fs1_ms_14373_28_05082021.ScanId;v=1;d1=37824.37824.5	controllerType=0 controllerNumber=1 scan=37824	149.286	FS1_MS_14373_28_05082021.raw_20231125_wGlyDecoy_noFDR/FS1_MS_14373_28_05082021.raw_20231125_wGlyDecoy_noFDR.xlsx	FS1_MS_14373_28_05082021	DFHSEYIVSASN[+2204.772]FTSQLSSQVEQFLHR	-0.0657754	-1.04665	0.868336	>sp|P04114|APOB_HUMAN Apolipoprotein B-100 OS=Homo sapiens OX=9606 GN=APOB PE=1 SV=2	Glycosylation	FALSE	FALSE	0.998821	21.5734	21.8216	21.4443	20.5856	22.1789	21.8435	19.7845	20.4094	22.0171	22.356	21.958	20.413	20.6373	21.1314	21.5429
K.DFTC[+57.021]VHQALK[+162.053]GFTTK.G	24746:4	18	Hex	C[+57], K[+162]	479.487	4	1914.93	1914.93	0	0.7	202	Specific	531.14	502.25	270.24	8.6	32	>sp|P05155|IC1_HUMAN Plasma protease C1 inhibitor OS=Homo sapiens OX=9606 GN=SERPING1 PE=1 SV=2	IC1	1013	fs1_14373_58.ScanId;v=1;d1=20159.20159.3	controllerType=0 controllerNumber=1 scan=20159	83.0717	FS1_14373_58.raw_20231126_wGlyDecoy_noFDR/FS1_14373_58.raw_20231126_wGlyDecoy_noFDR.xlsx	FS1_14373_58	DFTC[+57.021]VHQALK[+162.053]GFTTK	-0.344126	-1.26938	0.330883	>sp|P05155|IC1_HUMAN Plasma protease C1 inhibitor OS=Homo sapiens OX=9606 GN=SERPING1 PE=1 SV=2	Glycation	FALSE	FALSE	0.998821	19.6102	19.5063	20.4658	20.8163	19.6279	20.5197	20.5625	20.1624	19.516	19.4525	18.7153	20.4578	19.9314	20.4517	19.1861
K.DFVQPPTK[+162.053]IC[+57.021]VGC[+57.021]PR.D	24129:3	18	Hex	C[+57]*2, K[+162]	645.981	3	1935.93	1935.93	0	-0.1	255	Specific	283.16	139.04	139.04	6.38	43	>sp|P01042|KNG1_HUMAN Kininogen-1 OS=Homo sapiens OX=9606 GN=KNG1 PE=1 SV=2	KNG1	826	fs1_14373_19.ScanId;v=1;d1=19641.19641.3	controllerType=0 controllerNumber=1 scan=19641	81.3292	FS1_14373_19.raw_20231127_wGlyDecoy_noFDR/FS1_14373_19.raw_20231127_wGlyDecoy_noFDR.xlsx	FS1_14373_19	DFVQPPTK[+162.053]IC[+57.021]VGC[+57.021]PR	-0.201706	-1.15006	0.501103	>sp|P01042|KNG1_HUMAN Kininogen-1 OS=Homo sapiens OX=9606 GN=KNG1 PE=1 SV=2	Glycation	FALSE	FALSE	0.998821	19.0518	19.1088	19.3736	19.6691	18.5733	19.2668	19.9025	19.4717	18.7513	18.8631	18.426	19.7212	19.0302	19.2895	17.6009
K.DGAGDVAFVK[+162.053]HSTIFENLANK.A	30426:4	3	Hex	K[+162]	599.55	4	2395.18	2395.18	0	0.9	216	Specific	1293.44	1232.4	942.11	26.03	134	>sp|P02787|TRFE_HUMAN Serotransferrin OS=Homo sapiens OX=9606 GN=TF PE=1 SV=4	TRFE	941	fs1_14373_52.ScanId;v=1;d1=24320.24320.4	controllerType=0 controllerNumber=1 scan=24320	98.9288	FS1_14373_52.raw_20231126_wGlyDecoy_noFDR/FS1_14373_52.raw_20231126_wGlyDecoy_noFDR.xlsx	FS1_14373_52	DGAGDVAFVK[+162.053]HSTIFENLANK	0.156611	1.11467	0.427034	>sp|P02787|TRFE_HUMAN Serotransferrin OS=Homo sapiens OX=9606 GN=TF PE=1 SV=4	Glycation	FALSE	FALSE	0.998821	24.6466	23.9828	24.6614	24.615	24.9157	24.7536	24.7237	24.9323	25.0671	24.0191	23.8687	25.0381	24.2302	24.301	24.7022
K.DGAGDVAFVK[+162.053]HSTIFENLANKADR.D	29366:4	3	Hex	K[+162]	685.091	4	2737.34	2737.34	0	-0.8	216	Specific	813.06	765.08	556.3	15.92	134	>sp|P02787|TRFE_HUMAN Serotransferrin OS=Homo sapiens OX=9606 GN=TF PE=1 SV=4	TRFE	941	fs1_14373_52.ScanId;v=1;d1=23598.23598.4	controllerType=0 controllerNumber=1 scan=23598	96.2429	FS1_14373_52.raw_20231126_wGlyDecoy_noFDR/FS1_14373_52.raw_20231126_wGlyDecoy_noFDR.xlsx	FS1_14373_52	DGAGDVAFVK[+162.053]HSTIFENLANKADR	-0.267069	-1.20336	0.506434	>sp|P02787|TRFE_HUMAN Serotransferrin OS=Homo sapiens OX=9606 GN=TF PE=1 SV=4	Glycation	FALSE	FALSE	0.998821	17.6322	16.3437	15.9692	18.3058	18.0229	17.3562	17.4678	17.4203	16.9548	16.0397	15.4884	17.577	17.0768	16.9198	16.4426
K.DGK[+162.053]ASFTC[+57.021]TC[+57.021]KPGWQGEK.C	11598:4	85	Hex	C[+57]*2, K[+162]	555.499	4	2218.97	2218.97	0	0.1	136	Specific	538.01	401.78	379.48	9.24	4	>sp|P07225|PROS_HUMAN Vitamin K-dependent protein S OS=Homo sapiens OX=9606 GN=PROS1 PE=1 SV=1	PROS	1075	fs1_14373_70_20210728223754.ScanId;v=1;d1=10462.10462.4	controllerType=0 controllerNumber=1 scan=10462	46.1445	FS1_14373_70_20210728223754.raw_20231126_wGlyDecoy_noFDR/FS1_14373_70_20210728223754.raw_20231126_wGlyDecoy_noFDR.xlsx	FS1_14373_70_20210728223754	DGK[+162.053]ASFTC[+57.021]TC[+57.021]KPGWQGEK	-1.34018	-2.53183	0.0858811	>sp|P07225|PROS_HUMAN Vitamin K-dependent protein S OS=Homo sapiens OX=9606 GN=PROS1 PE=1 SV=1	Glycation	FALSE	FALSE	0.998821	18.3078	18.2251	17.481	17.706	18.4104	18.0784	14.3212	18.5463	14.9573	15.7825	18.1172	18.1194	18.1285	17.5965	15.7333
R.DGK[+162.053]YGFYTHVFR.L	20968:4	25	Hex	K[+162]	413.699	4	1651.77	1651.78	0	-1.3	597	Specific	347.42	328.53	328.53	6.18	27	>sp|P00734|THRB_HUMAN Prothrombin OS=Homo sapiens OX=9606 GN=F2 PE=1 SV=2	THRB	796	fs1_ms_14373_79_05082021.ScanId;v=1;d1=17801.17801.4	controllerType=0 controllerNumber=1 scan=17801	73.7011	FS1_MS_14373_79_05082021.raw_20231123_wGlyDecoy_noFDR/FS1_MS_14373_79_05082021.raw_20231123_wGlyDecoy_noFDR.xlsx	FS1_MS_14373_79_05082021	DGK[+162.053]YGFYTHVFR	-0.0210652	-1.01471	0.947041	>sp|P00734|THRB_HUMAN Prothrombin OS=Homo sapiens OX=9606 GN=F2 PE=1 SV=2	Glycation	FALSE	FALSE	0.998821	14.4683	14.9394	15.2215	15.5546	14.746	14.327	15.6084	15.0256	13.9043	14.8249	15.5771	15.7519	14.4549	15.6643	14.4097
K.DGNKK[+162.053]DC[+57.021]ELPR.S	02531:3	46	Hex	C[+57], K[+162]	498.568	3	1493.69	1493.69	0	-0.5	446	Specific	223.55	200.51	24.2	5.15	18	>tr|E7ETH0|E7ETH0_HUMAN Complement factor I OS=Homo sapiens OX=9606 GN=CFI PE=1 SV=1	E7ETH0	181	fs1_ms_14373_79_05082021.ScanId;v=1;d1=3547.3547.3	controllerType=0 controllerNumber=1 scan=3547	18.1117	FS1_MS_14373_79_05082021.raw_20231123_wGlyDecoy_noFDR/FS1_MS_14373_79_05082021.raw_20231123_wGlyDecoy_noFDR.xlsx	FS1_MS_14373_79_05082021	DGNKK[+162.053]DC[+57.021]ELPR	-0.333648	-1.2602	0.327876	>tr|E7ETH0|E7ETH0_HUMAN Complement factor I OS=Homo sapiens OX=9606 GN=CFI PE=1 SV=1	Glycation	FALSE	FALSE	0.998821	15.5225	14.7945	15.7848	16.8403	15.9592	16.5851	16.2518	16.4421	16.4465	15.7762	14.9654	16.3405	16.2256	15.6859	16.0877
K.DGWSAQPTC[+57.021]IK[+162.053]SC[+57.021]DIPVFMNAR.T	35322:3	21	Hex	C[+57]*2, K[+162]	905.745	3	2715.22	2715.22	0	0	497	Specific	212.42	212.42	212.42	6.92	57	>sp|P08603|CFAH_HUMAN Complement factor H OS=Homo sapiens OX=9606 GN=CFH PE=1 SV=4	CFAH	1149	fs1_14373_52.ScanId;v=1;d1=27726.27726.3	controllerType=0 controllerNumber=1 scan=27726	111.605	FS1_14373_52.raw_20231126_wGlyDecoy_noFDR/FS1_14373_52.raw_20231126_wGlyDecoy_noFDR.xlsx	FS1_14373_52	DGWSAQPTC[+57.021]IK[+162.053]SC[+57.021]DIPVFMNAR	0.260942	1.19826	0.725162	>sp|P08603|CFAH_HUMAN Complement factor H OS=Homo sapiens OX=9606 GN=CFH PE=1 SV=4	Glycation	FALSE	FALSE	0.998821	19.2543	18.0352	19.1384	19.5465	18.7682	18.7133	19.023	14.1956	19.2869	18.9177	18.4563	19.0546	18.5827	14.5701	17.3963
K.DHAVDLIQK[+162.053]GYMR.I	18131:3	21	Hex	K[+162]	569.951	3	1707.84	1707.84	0	0.2	1043	Specific	430.16	336.1	336.1	6.61	39	>sp|P0C0L4|CO4A_HUMAN Complement C4-A OS=Homo sapiens OX=9606 GN=C4A PE=1 SV=2	CO4A	1206	fs1_14373_58.ScanId;v=1;d1=15282.15282.3	controllerType=0 controllerNumber=1 scan=15282	64.4915	FS1_14373_58.raw_20231126_wGlyDecoy_noFDR/FS1_14373_58.raw_20231126_wGlyDecoy_noFDR.xlsx	FS1_14373_58	DHAVDLIQK[+162.053]GYMR	-0.497753	-1.41201	0.0901106	>sp|P0C0L4|CO4A_HUMAN Complement C4-A OS=Homo sapiens OX=9606 GN=C4A PE=1 SV=2;>sp|P0C0L5|CO4B_HUMAN Complement C4-B OS=Homo sapiens OX=9606 GN=C4B PE=1 SV=2	Glycation	FALSE	FALSE	0.998821	21.6985	21.1778	20.975	21.5916	21.7177	21.5652	21.6668	21.0192	19.9937	21.3754	20.9568	21.033	20.4017	20.7535	21.3309
R.DHMK[+162.053]SVIPSDGPSVAC[+57.021]VK.K	18578:4	3	Hex	C[+57], K[+162]	523.004	4	2089	2088.99	0	0.6	43	Specific	1141.65	990.26	990.26	22.12	134	>sp|P02787|TRFE_HUMAN Serotransferrin OS=Homo sapiens OX=9606 GN=TF PE=1 SV=4	TRFE	941	fs1_14373_52.ScanId;v=1;d1=15811.15811.4	controllerType=0 controllerNumber=1 scan=15811	66.6938	FS1_14373_52.raw_20231126_wGlyDecoy_noFDR/FS1_14373_52.raw_20231126_wGlyDecoy_noFDR.xlsx	FS1_14373_52	DHMK[+162.053]SVIPSDGPSVAC[+57.021]VK	-0.130408	-1.0946	0.687501	>sp|P02787|TRFE_HUMAN Serotransferrin OS=Homo sapiens OX=9606 GN=TF PE=1 SV=4	Glycation	FALSE	FALSE	0.998821	22.0934	22.2406	22.4117	23.1098	22.1966	23.5896	22.764	23.3619	22.934	22.7741	21.6571	23.7205	23.2192	22.5927	22.1658
R.DHM[+15.995]K[+162.053]SVIPSDGPSVAC[+57.021]VK.K	15971:4	3	Hex	C[+57], K[+162], M[+16]	527.003	4	2104.99	2104.99	0	-0.4	43	Specific	797.94	727.23	727.23	14.47	162	>sp|P02787|TRFE_HUMAN Serotransferrin OS=Homo sapiens OX=9606 GN=TF PE=1 SV=4	TRFE	941	fs1_ms_14373_46_05082021.ScanId;v=1;d1=13911.13911.4	controllerType=0 controllerNumber=1 scan=13911	58.769	FS1_MS_14373_46_05082021.raw_20231124_wGlyDecoy_noFDR/FS1_MS_14373_46_05082021.raw_20231124_wGlyDecoy_noFDR.xlsx	FS1_MS_14373_46_05082021	DHM[+15.995]K[+162.053]SVIPSDGPSVAC[+57.021]VK	0.0453172	1.03191	0.876813	>sp|P02787|TRFE_HUMAN Serotransferrin OS=Homo sapiens OX=9606 GN=TF PE=1 SV=4	Glycation	FALSE	FALSE	0.998821	17.5413	17.3582	17.6265	18.1385	17.2624	18.3312	18.0982	18.0003	17.9082	17.8951	16.4927	18.8495	18.2488	17.3411	17.4366
K.DIALLK[+162.053]LSSPAVITDK.V	36027:3	34	Hex	K[+162]	616.018	3	1846.04	1846.04	0	-1.6	665	Specific	375.49	298.6	298.6	7.52	25	>sp|P00747|PLMN_HUMAN Plasminogen OS=Homo sapiens OX=9606 GN=PLG PE=1 SV=2	PLMN	803	fs1_ms_14373_79_05082021.ScanId;v=1;d1=28967.28967.3	controllerType=0 controllerNumber=1 scan=28967	115.581	FS1_MS_14373_79_05082021.raw_20231123_wGlyDecoy_noFDR/FS1_MS_14373_79_05082021.raw_20231123_wGlyDecoy_noFDR.xlsx	FS1_MS_14373_79_05082021	DIALLK[+162.053]LSSPAVITDK	0.373771	1.29574	0.0943877	>sp|P00747|PLMN_HUMAN Plasminogen OS=Homo sapiens OX=9606 GN=PLG PE=1 SV=2	Glycation	FALSE	FALSE	0.998821	17.4235	16.1422	17.1841	17.5775	16.4997	17.0672	16.965	17.4859	17.6989	16.8667	16.6933	17.6999	17.3066	17.3078	17.5119
K.DIAPTLTLYVGK[+162.053]K.Q	27229:3	3	Hex	K[+162]	527.632	3	1580.88	1580.88	0	1.4	216	Specific	543.2	449.01	55.28	7.93	275	>sp|P00738|HPT_HUMAN Haptoglobin OS=Homo sapiens OX=9606 GN=HP PE=1 SV=1	HPT	798	fs1_ms_14373_16_05082021.ScanId;v=1;d1=22583.22583.3	controllerType=0 controllerNumber=1 scan=22583	92.1578	FS1_MS_14373_16_05082021.raw_20231125_wGlyDecoy_noFDR/FS1_MS_14373_16_05082021.raw_20231125_wGlyDecoy_noFDR.xlsx	FS1_MS_14373_16_05082021	DIAPTLTLYVGK[+162.053]K	0.221029	1.16556	0.558927	>sp|P00738|HPT_HUMAN Haptoglobin OS=Homo sapiens OX=9606 GN=HP PE=1 SV=1	Glycation	FALSE	FALSE	0.998821	23.0557	22.8189	23.4125	21.3777	23.3716	22.6729	23.4292	23.5225	22.3308	22.7506	23.1612	23.3259	23.2083	22.302	23.5455
K.DIAPVLDLK[+162.053].C	34629:2	92	Hex	K[+162]	573.318	2	1145.63	1145.63	0	-0.8	36	Specific	208.2	94.75	94.75	2.8	6	>sp|Q5T7N2|LITD1_HUMAN LINE-1 type transposase domain-containing protein 1 OS=Homo sapiens OX=9606 GN=L1TD1 PE=1 SV=1	LITD1	2956	fs1_ms_14373_6_05082021.ScanId;v=1;d1=27590.27590.2	controllerType=0 controllerNumber=1 scan=27590	111.52	FS1_MS_14373_6_05082021.raw_20231125_wGlyDecoy_noFDR/FS1_MS_14373_6_05082021.raw_20231125_wGlyDecoy_noFDR.xlsx	FS1_MS_14373_6_05082021	DIAPVLDLK[+162.053]	0.183488	1.13563	0.769143	>sp|Q5T7N2|LITD1_HUMAN LINE-1 type transposase domain-containing protein 1 OS=Homo sapiens OX=9606 GN=L1TD1 PE=1 SV=1	Glycation	FALSE	FALSE	0.998821	18.0246	17.1117	16.481	14.7489	15.3693	14.9084	14.7633	17.515	16.2366	16.1614	17.0085	17.5267	14.3234	15.6756	17.7119
R.DIENFN[+2204.772]STQK.F	12942:4	43	HexNAc(4)Hex(5)NeuAc(2)	N[+2205]	850.838	4	3400.33	3400.33	0	0.3	28	Specific	347.1	136.16	136.16	5.62	31	>sp|P43652|AFAM_HUMAN Afamin OS=Homo sapiens OX=9606 GN=AFM PE=1 SV=1	AFAM	1907	fs1_14373_7.ScanId;v=1;d1=11470.11470.4	controllerType=0 controllerNumber=1 scan=11470	50.2727	FS1_14373_7.raw_20231225_wGlyDecoy_noFDR/FS1_14373_7.raw_20231225_wGlyDecoy_noFDR.xlsx	FS1_14373_7	DIENFN[+2204.772]STQK	0.0991826	1.07117	0.688443	>sp|P43652|AFAM_HUMAN Afamin OS=Homo sapiens OX=9606 GN=AFM PE=1 SV=1	Glycosylation	FALSE	FALSE	0.998821	22.5744	22.3763	22.1016	22.2649	23.0181	23.0942	22.6021	22.3656	23.4105	23.3166	23.426	23.129	23.1017	22.8121	23.4995
K.DIVEYYNDSN[+2350.830]GSHVLQGR.F	22887:4	36	HexNAc(4)Hex(5)Fuc(1)NeuAc(2)	N[+2351]	1104.95	4	4416.79	4416.79	0	-0.4	103	Specific	509.94	384.45	211.56	8.06	30	>sp|P25311|ZA2G_HUMAN Zinc-alpha-2-glycoprotein OS=Homo sapiens OX=9606 GN=AZGP1 PE=1 SV=2	ZA2G	1624	fs1_ms_14373_88_04082021.ScanId;v=1;d1=19158.19158.4	controllerType=0 controllerNumber=1 scan=19158	79.3667	FS1_MS_14373_88_04082021.raw_20231123_wGlyDecoy_noFDR/FS1_MS_14373_88_04082021.raw_20231123_wGlyDecoy_noFDR.xlsx	FS1_MS_14373_88_04082021	DIVEYYNDSN[+2350.830]GSHVLQGR	0.133538	1.09698	0.518058	>sp|P25311|ZA2G_HUMAN Zinc-alpha-2-glycoprotein OS=Homo sapiens OX=9606 GN=AZGP1 PE=1 SV=2	Glycosylation	FALSE	FALSE	0.998821	20.383	20.0563	20.3631	19.4391	19.7821	19.3991	20.0158	19.5002	19.7516	19.5289	19.8542	19.3068	19.9714	20.3828	19.7341
K.DIVEYYNDSN[+2861.000]GSHVLQGR.F	25174:4	33	HexNAc(5)Hex(6)NeuAc(3)	N[+2861]	1232.49	4	4926.95	4926.96	0	-0.8	103	Specific	374.9	242.71	67.18	6.93	26	>sp|P25311|ZA2G_HUMAN Zinc-alpha-2-glycoprotein OS=Homo sapiens OX=9606 GN=AZGP1 PE=1 SV=2	ZA2G	1624	fs1_ms_14373_9_05082021.ScanId;v=1;d1=20706.20706.4	controllerType=0 controllerNumber=1 scan=20706	85.0955	FS1_MS_14373_9_05082021.raw_20231225_wGlyDecoy_noFDR/FS1_MS_14373_9_05082021.raw_20231225_wGlyDecoy_noFDR.xlsx	FS1_MS_14373_9_05082021	DIVEYYNDSN[+2861.000]GSHVLQGR	0.194995	1.14472	0.479168	>sp|P25311|ZA2G_HUMAN Zinc-alpha-2-glycoprotein OS=Homo sapiens OX=9606 GN=AZGP1 PE=1 SV=2	Glycosylation	FALSE	FALSE	0.998821	19.4204	18.1436	19.2927	18.8478	19.1777	19.5762	18.5172	18.4252	19.0068	19.0911	19.4661	19.0974	18.7655	19.2309	19.2157
K.DIVEYYNDSN[+3007.058]GSHVLQGR.F	25095:4	33	HexNAc(5)Hex(6)Fuc(1)NeuAc(3)	N[+3007]	1269.01	4	5073.01	5073.02	0	-0.4	103	Specific	395.75	269.84	57.44	7.08	26	>sp|P25311|ZA2G_HUMAN Zinc-alpha-2-glycoprotein OS=Homo sapiens OX=9606 GN=AZGP1 PE=1 SV=2	ZA2G	1624	fs1_ms_14373_9_05082021.ScanId;v=1;d1=20656.20656.4	controllerType=0 controllerNumber=1 scan=20656	84.8948	FS1_MS_14373_9_05082021.raw_20231225_wGlyDecoy_noFDR/FS1_MS_14373_9_05082021.raw_20231225_wGlyDecoy_noFDR.xlsx	FS1_MS_14373_9_05082021	DIVEYYNDSN[+3007.058]GSHVLQGR	-0.643286	-1.56188	0.319578	>sp|P25311|ZA2G_HUMAN Zinc-alpha-2-glycoprotein OS=Homo sapiens OX=9606 GN=AZGP1 PE=1 SV=2	Glycosylation	FALSE	FALSE	0.998821	19.3697	19.9326	19.8529	18.8715	19.8338	18.4318	18.6986	18.7595	19.5221	19.5684	19.4048	19.4095	19.9882	19.5714	18.8055
K.DIVEYYN[+2350.830]DSNGSHVLQGR.F	22573:4	31	HexNAc(4)Hex(5)Fuc(1)NeuAc(2)	N[+2351]	1104.95	4	4416.78	4416.79	0	-1.7	103	Specific	215.19	78.56	15.94	3.44	38	>sp|P25311|ZA2G_HUMAN Zinc-alpha-2-glycoprotein OS=Homo sapiens OX=9606 GN=AZGP1 PE=1 SV=2	ZA2G	1624	fs1_14373_7.ScanId;v=1;d1=18658.18658.4	controllerType=0 controllerNumber=1 scan=18658	78.7892	FS1_14373_7.raw_20231225_wGlyDecoy_noFDR/FS1_14373_7.raw_20231225_wGlyDecoy_noFDR.xlsx	FS1_14373_7	DIVEYYN[+2350.830]DSNGSHVLQGR	-0.38166	-1.30284	0.700272	>sp|P25311|ZA2G_HUMAN Zinc-alpha-2-glycoprotein OS=Homo sapiens OX=9606 GN=AZGP1 PE=1 SV=2	Glycosylation	FALSE	FALSE	0.998821	20.8198	18.7873	19.8984	19.6223	13.6919	19.0738	19.2593	19.4146	20.1583	19.281	20.0392	19.0642	14.7885	20.2707	19.4964
R.DIYK[+162.053]GVDMR.G	13238:3	47	Hex	K[+162]	420.205	3	1258.6	1258.6	0	0.7	114	Specific	395.56	253.13	253.13	5.58	10	>sp|P03952|KLKB1_HUMAN Plasma kallikrein OS=Homo sapiens OX=9606 GN=KLKB1 PE=1 SV=1	KLKB1	949	fs1_14373_12_20210729014106.ScanId;v=1;d1=11494.11494.3	controllerType=0 controllerNumber=1 scan=11494	49.9228	FS1_14373_12_20210729014106.raw_20231128_wGlyDecoy_noFDR/FS1_14373_12_20210729014106.raw_20231128_wGlyDecoy_noFDR.xlsx	FS1_14373_12_20210729014106	DIYK[+162.053]GVDMR	-0.123468	-1.08935	0.562204	>sp|P03952|KLKB1_HUMAN Plasma kallikrein OS=Homo sapiens OX=9606 GN=KLKB1 PE=1 SV=1	Glycation	FALSE	FALSE	0.998821	18.5115	17.9019	17.9436	18.0636	19.1356	18.6924	18.0918	18.2768	18.4833	18.5068	18.592	18.7598	18.4607	18.4267	18.3526
K.DKATFGC[+57.021]HDGYSLDGPEEIEC[+57.021]TK[+162.053]LGN[+2204.772]WSAMPSC[+57.021]K.A	33208:5	25	HexNAc(4)Hex(5)NeuAc(2)	C[+57]*3, K[+162], N[+2205]	1246.31	5	6227.5	6227.49	0	1.1	228	Specific	259.51	239.78	29.65	8.12	48	>sp|P02749|APOH_HUMAN Beta-2-glycoprotein 1 OS=Homo sapiens OX=9606 GN=APOH PE=1 SV=3	APOH	928	fs1_14373_52.ScanId;v=1;d1=26274.26274.5	controllerType=0 controllerNumber=1 scan=26274	106.248	FS1_14373_52.raw_20231126_wGlyDecoy_noFDR/FS1_14373_52.raw_20231126_wGlyDecoy_noFDR.xlsx	FS1_14373_52	DKATFGC[+57.021]HDGYSLDGPEEIEC[+57.021]TK[+162.053]LGN[+2204.772]WSAMPSC[+57.021]K	-0.667856	-1.58871	0.258943	>sp|P02749|APOH_HUMAN Beta-2-glycoprotein 1 OS=Homo sapiens OX=9606 GN=APOH PE=1 SV=3	Glycosylation	FALSE	FALSE	0.998821	17.8951	17.5955	15.8751	18.1344	14.3927	18.6103	19.1	16.644	17.7426	17.7901	16.8951	17.8024	16.643	17.6578	13.6445
K.DKC[+57.021]EPLEK[+162.053]QHEK.E	01092:4	10	Hex	C[+57], K[+162]	426.454	4	1702.79	1702.8	0	-0.2	181	Specific	808.78	677.12	424.88	14.22	80	>sp|P02763|A1AG1_HUMAN Alpha-1-acid glycoprotein 1 OS=Homo sapiens OX=9606 GN=ORM1 PE=1 SV=2	A1AG1	933	fs1_ms_14373_16_05082021.ScanId;v=1;d1=2497.2497.4	controllerType=0 controllerNumber=1 scan=2497	13.8211	FS1_MS_14373_16_05082021.raw_20231125_wGlyDecoy_noFDR/FS1_MS_14373_16_05082021.raw_20231125_wGlyDecoy_noFDR.xlsx	FS1_MS_14373_16_05082021	DKC[+57.021]EPLEK[+162.053]QHEK	-0.183657	-1.13576	0.623845	>sp|P02763|A1AG1_HUMAN Alpha-1-acid glycoprotein 1 OS=Homo sapiens OX=9606 GN=ORM1 PE=1 SV=2	Glycation	FALSE	FALSE	0.998821	22.3085	21.7365	21.9097	22.8389	22.2861	22.4652	21.7538	22.7522	22.2022	22.3007	21.2515	23.2078	22.3429	22.5069	21.2616
K.DKEAC[+57.021]VHK[+162.053]ILR.Q	05762:3	4	Hex	C[+57], K[+162]	510.937	3	1530.8	1530.79	0	1	611	Specific	337.43	219.21	219.21	4.87	138	>sp|P02787|TRFE_HUMAN Serotransferrin OS=Homo sapiens OX=9606 GN=TF PE=1 SV=4	TRFE	941	fs1_ms_14373_79_05082021.ScanId;v=1;d1=6027.6027.3	controllerType=0 controllerNumber=1 scan=6027	27.7603	FS1_MS_14373_79_05082021.raw_20231123_wGlyDecoy_noFDR/FS1_MS_14373_79_05082021.raw_20231123_wGlyDecoy_noFDR.xlsx	FS1_MS_14373_79_05082021	DKEAC[+57.021]VHK[+162.053]ILR	0.0266638	1.01865	0.946728	>sp|P02787|TRFE_HUMAN Serotransferrin OS=Homo sapiens OX=9606 GN=TF PE=1 SV=4	Glycation	FALSE	FALSE	0.998821	19.4216	20.1638	19.6406	21.1942	19.9987	21.0009	20.8566	20.8068	20.2102	20.8889	18.1835	20.702	20.2079	20.2835	20.4961
K.IC[+57.021]DLLVANNHFAHFFAPQN[+2350.830]LTNMNK.N	41227:5	31	HexNAc(4)Hex(5)Fuc(1)NeuAc(2)	C[+57], N[+2351]	1056.86	5	5280.25	5280.25	0	-1.2	267	Specific	521.17	521.17	521.17	8.32	19	>sp|P19827|ITIH1_HUMAN Inter-alpha-trypsin inhibitor heavy chain H1 OS=Homo sapiens OX=9606 GN=ITIH1 PE=1 SV=3	ITIH1	1501	fs1_ms_14373_76_05082021.ScanId;v=1;d1=32167.32167.5	controllerType=0 controllerNumber=1 scan=32167	128.119	FS1_MS_14373_76_05082021.raw_20231124_wGlyDecoy_noFDR/FS1_MS_14373_76_05082021.raw_20231124_wGlyDecoy_noFDR.xlsx	FS1_MS_14373_76_05082021	IC[+57.021]DLLVANNHFAHFFAPQN[+2350.830]LTNMNK	-0.428974	-1.34628	0.19226	>sp|P19827|ITIH1_HUMAN Inter-alpha-trypsin inhibitor heavy chain H1 OS=Homo sapiens OX=9606 GN=ITIH1 PE=1 SV=3	Glycosylation	FALSE	FALSE	0.998821	21.0578	20.6826	21.2231	20.6307	20.4196	21.4245	20.8419	20.4102	21.1051	19.8969	21.6482	21.0993	21.0774	21.6688	20.4254
R.DKIC[+57.021]DLLVANNHFAHFFAPQN[+3007.058]LTNMNK.N	43237:5	24	HexNAc(5)Hex(6)Fuc(1)NeuAc(3)	C[+57], N[+3007]	1236.72	5	6179.59	6179.6	0	-2.4	265	Specific	391.16	362.85	17.26	8.76	28	>sp|P19827|ITIH1_HUMAN Inter-alpha-trypsin inhibitor heavy chain H1 OS=Homo sapiens OX=9606 GN=ITIH1 PE=1 SV=3	ITIH1	1501	fs1_ms_14373_46_05082021.ScanId;v=1;d1=33801.33801.5	controllerType=0 controllerNumber=1 scan=33801	133.978	FS1_MS_14373_46_05082021.raw_20231124_wGlyDecoy_noFDR/FS1_MS_14373_46_05082021.raw_20231124_wGlyDecoy_noFDR.xlsx	FS1_MS_14373_46_05082021	DKIC[+57.021]DLLVANNHFAHFFAPQN[+3007.058]LTNMNK	-0.397071	-1.31683	0.208039	>sp|P19827|ITIH1_HUMAN Inter-alpha-trypsin inhibitor heavy chain H1 OS=Homo sapiens OX=9606 GN=ITIH1 PE=1 SV=3	Glycosylation	FALSE	FALSE	0.998821	17.7819	18.9187	18.5865	17.8108	18.5968	17.656	18.5867	18.6912	20.0025	18.5062	18.7001	18.8032	19.1675	18.5916	17.62
R.LWAYLTIQELLAK[+162.053]R.M	46617:3	30	Hex	K[+162]	627.355	3	1880.05	1880.05	0	-0.5	565	Specific	319.81	254.13	254.13	7.12	30	>sp|P19827|ITIH1_HUMAN Inter-alpha-trypsin inhibitor heavy chain H1 OS=Homo sapiens OX=9606 GN=ITIH1 PE=1 SV=3	ITIH1	1501	fs1_14373_52.ScanId;v=1;d1=35505.35505.3	controllerType=0 controllerNumber=1 scan=35505	140.531	FS1_14373_52.raw_20231126_wGlyDecoy_noFDR/FS1_14373_52.raw_20231126_wGlyDecoy_noFDR.xlsx	FS1_14373_52	LWAYLTIQELLAK[+162.053]R	-0.566819	-1.48125	0.223734	>sp|P19827|ITIH1_HUMAN Inter-alpha-trypsin inhibitor heavy chain H1 OS=Homo sapiens OX=9606 GN=ITIH1 PE=1 SV=3	Glycation	FALSE	FALSE	0.998821	18.4489	18.4402	17.6724	19.3216	17.5357	18.0489	19.6897	18.6559	18.0611	17.0339	17.1799	18.5406	18.0642	17.3843	18.3244
R.NHMQYEIVIK[+162.053]VKPK.Q	17520:4	24	Hex	K[+162]	473.01	4	1889.02	1889.02	0	0	171	Specific	562.02	554.08	125.25	8.86	28	>sp|P19827|ITIH1_HUMAN Inter-alpha-trypsin inhibitor heavy chain H1 OS=Homo sapiens OX=9606 GN=ITIH1 PE=1 SV=3	ITIH1	1501	fs1_ms_14373_46_05082021.ScanId;v=1;d1=15157.15157.4	controllerType=0 controllerNumber=1 scan=15157	63.6617	FS1_MS_14373_46_05082021.raw_20231124_wGlyDecoy_noFDR/FS1_MS_14373_46_05082021.raw_20231124_wGlyDecoy_noFDR.xlsx	FS1_MS_14373_46_05082021	NHMQYEIVIK[+162.053]VKPK	-0.821215	-1.76689	0.310546	>sp|P19827|ITIH1_HUMAN Inter-alpha-trypsin inhibitor heavy chain H1 OS=Homo sapiens OX=9606 GN=ITIH1 PE=1 SV=3	Glycation	FALSE	FALSE	0.998821	14.2976	18.542	16.1613	15.8191	16.0878	18.5265	18.2915	18.4203	15.4896	17.1991	13.538	18.2721	16.6129	17.7944	15.2307
K.IC[+57.021]DLLVANNHFAHFFAPQN[+2204.772]LTNM[+15.995]NK.N	38712:4	24	HexNAc(4)Hex(5)NeuAc(2)	C[+57], M[+16], N[+2205]	1288.3	4	5150.19	5150.19	0	0	267	Specific	355.62	282.12	13.13	8.22	28	>sp|P19827|ITIH1_HUMAN Inter-alpha-trypsin inhibitor heavy chain H1 OS=Homo sapiens OX=9606 GN=ITIH1 PE=1 SV=3	ITIH1	1501	fs1_ms_14373_46_05082021.ScanId;v=1;d1=30643.30643.4	controllerType=0 controllerNumber=1 scan=30643	122.146	FS1_MS_14373_46_05082021.raw_20231124_wGlyDecoy_noFDR/FS1_MS_14373_46_05082021.raw_20231124_wGlyDecoy_noFDR.xlsx	FS1_MS_14373_46_05082021	IC[+57.021]DLLVANNHFAHFFAPQN[+2204.772]LTNM[+15.995]NK	-0.233943	-1.17604	0.384728	>sp|P19827|ITIH1_HUMAN Inter-alpha-trypsin inhibitor heavy chain H1 OS=Homo sapiens OX=9606 GN=ITIH1 PE=1 SV=3	Glycosylation	FALSE	FALSE	0.998821	19.6752	19.1977	19.5731	19.1048	19.3462	19.8097	18.9049	19.5683	19.8	19.5488	19.7616	20.1482	19.8951	19.9405	18.7897
K.DKMFSQN[+2204.772]DTR.C	07408:4	59	HexNAc(4)Hex(5)NeuAc(2)	N[+2205]	862.338	4	3446.33	3446.33	0	-0.1	319	Specific	213.4	107.78	107.78	3.32	13	>sp|P02750|A2GL_HUMAN Leucine-rich alpha-2-glycoprotein OS=Homo sapiens OX=9606 GN=LRG1 PE=1 SV=2	A2GL	929	fs1_ms_14373_54_04082021.ScanId;v=1;d1=7273.7273.4	controllerType=0 controllerNumber=1 scan=7273	32.7633	FS1_MS_14373_54_04082021.raw_20231124_wGlyDecoy_noFDR/FS1_MS_14373_54_04082021.raw_20231124_wGlyDecoy_noFDR.xlsx	FS1_MS_14373_54_04082021	DKMFSQN[+2204.772]DTR	-0.669783	-1.59083	0.165451	>sp|P02750|A2GL_HUMAN Leucine-rich alpha-2-glycoprotein OS=Homo sapiens OX=9606 GN=LRG1 PE=1 SV=2	Glycosylation	FALSE	FALSE	0.998821	16.1282	17.3775	16.1181	18.2593	18.4016	16.0005	16.9037	16.1665	17.5674	17.7183	17.6964	17.0199	18.3776	18.3811	15.0714
K.DKSK[+162.053]EFQLFSSPHGK.D	14898:4	3	Hex	K[+162]	474.989	4	1896.93	1896.93	0	0.1	296	Specific	906	778.42	96.3	16.7	134	>sp|P02787|TRFE_HUMAN Serotransferrin OS=Homo sapiens OX=9606 GN=TF PE=1 SV=4	TRFE	941	fs1_14373_52.ScanId;v=1;d1=12996.12996.4	controllerType=0 controllerNumber=1 scan=12996	55.5979	FS1_14373_52.raw_20231126_wGlyDecoy_noFDR/FS1_14373_52.raw_20231126_wGlyDecoy_noFDR.xlsx	FS1_14373_52	DKSK[+162.053]EFQLFSSPHGK	-0.4846	-1.3992	0.333881	>sp|P02787|TRFE_HUMAN Serotransferrin OS=Homo sapiens OX=9606 GN=TF PE=1 SV=4	Glycation	FALSE	FALSE	0.998821	17.08	18.338	16.1963	19.7383	18.669	19.3421	17.7929	17.0608	17.294	17.0817	16.9987	17.9922	17.0132	16.223	18.3299
R.DKVNSFFSTFK[+162.053]EK.E	23266:3	32	Hex	K[+162]	580.29	3	1738.85	1738.85	0	0.6	349	Specific	340.45	307.79	58.5	6.64	24	>sp|P06727|APOA4_HUMAN Apolipoprotein A-IV OS=Homo sapiens OX=9606 GN=APOA4 PE=1 SV=4	APOA4	1053	fs1_14373_70_20210728223754.ScanId;v=1;d1=19096.19096.3	controllerType=0 controllerNumber=1 scan=19096	79.4462	FS1_14373_70_20210728223754.raw_20231126_wGlyDecoy_noFDR/FS1_14373_70_20210728223754.raw_20231126_wGlyDecoy_noFDR.xlsx	FS1_14373_70_20210728223754	DKVNSFFSTFK[+162.053]EK	0.183545	1.13567	0.694097	>sp|P06727|APOA4_HUMAN Apolipoprotein A-IV OS=Homo sapiens OX=9606 GN=APOA4 PE=1 SV=4	Glycation	FALSE	FALSE	0.998821	17.9163	17.8504	17.1826	18.8665	18.4701	18.3114	17.0926	15.6528	17.2693	17.7175	16.2182	18.2088	17.8059	16.563	17.0581
K.DK[+162.053]ATFGC[+57.021]HDGYSLDGPEEIEC[+57.021]TK.L	21102:4	25	Hex	C[+57]*2, K[+162]	698.548	4	2791.17	2791.17	0	0.2	228	Specific	1194.5	1107.62	1107.62	23.9	48	>sp|P02749|APOH_HUMAN Beta-2-glycoprotein 1 OS=Homo sapiens OX=9606 GN=APOH PE=1 SV=3	APOH	928	fs1_14373_52.ScanId;v=1;d1=17676.17676.4	controllerType=0 controllerNumber=1 scan=17676	73.9291	FS1_14373_52.raw_20231126_wGlyDecoy_noFDR/FS1_14373_52.raw_20231126_wGlyDecoy_noFDR.xlsx	FS1_14373_52	DK[+162.053]ATFGC[+57.021]HDGYSLDGPEEIEC[+57.021]TK	-0.306476	-1.23668	0.294743	>sp|P02749|APOH_HUMAN Beta-2-glycoprotein 1 OS=Homo sapiens OX=9606 GN=APOH PE=1 SV=3	Glycation	FALSE	FALSE	0.998821	18.9532	19.1183	18.9475	19.9303	18.66	19.4123	19.994	18.205	18.7743	19.1852	18.7988	19.3686	18.4849	19.6531	17.8799
K.DK[+162.053]DQEVLLQTFLDDASPGDKR.L	38031:4	8	Hex	K[+162]	638.814	4	2552.24	2552.24	0	-0.4	538	Specific	765.32	759.32	759.32	15.65	141	>sp|P04114|APOB_HUMAN Apolipoprotein B-100 OS=Homo sapiens OX=9606 GN=APOB PE=1 SV=2	APOB	964	fs1_14373_52.ScanId;v=1;d1=29552.29552.4	controllerType=0 controllerNumber=1 scan=29552	118.409	FS1_14373_52.raw_20231126_wGlyDecoy_noFDR/FS1_14373_52.raw_20231126_wGlyDecoy_noFDR.xlsx	FS1_14373_52	DK[+162.053]DQEVLLQTFLDDASPGDKR	0.260738	1.19809	0.503261	>sp|P04114|APOB_HUMAN Apolipoprotein B-100 OS=Homo sapiens OX=9606 GN=APOB PE=1 SV=2	Glycation	FALSE	FALSE	0.998821	17.0295	16.7464	17.1183	18.0967	16.8441	17.6288	16.7315	17.4983	17.7122	16.9903	15.3628	16.555	17.0221	16.8177	18.0621
K.DK[+162.053]HADPDFTR.K	03520:3	50	Hex	K[+162]	455.209	3	1363.61	1363.61	0	-0.6	572	Specific	309.26	170.14	170.14	5.91	9	>sp|P19823|ITIH2_HUMAN Inter-alpha-trypsin inhibitor heavy chain H2 OS=Homo sapiens OX=9606 GN=ITIH2 PE=1 SV=2	ITIH2	1500	fs1_ms_14373_76_05082021.ScanId;v=1;d1=4266.4266.3	controllerType=0 controllerNumber=1 scan=4266	21.144	FS1_MS_14373_76_05082021.raw_20231124_wGlyDecoy_noFDR/FS1_MS_14373_76_05082021.raw_20231124_wGlyDecoy_noFDR.xlsx	FS1_MS_14373_76_05082021	DK[+162.053]HADPDFTR	0.458487	1.3741	0.318069	>sp|P19823|ITIH2_HUMAN Inter-alpha-trypsin inhibitor heavy chain H2 OS=Homo sapiens OX=9606 GN=ITIH2 PE=1 SV=2	Glycation	FALSE	FALSE	0.998821	19.8549	21.8765	19.8709	20.3059	19.5548	20.6033	20.2665	20.0293	19.8136	19.4777	18.9346	20.0632	21.9883	19.7882	21.5802
K.DK[+162.053]IGVELTGR.T	13292:3	9	Hex	K[+162]	417.226	3	1249.66	1249.66	0	0.1	2003	Specific	500.87	287.02	287.02	6.51	133	>sp|P04114|APOB_HUMAN Apolipoprotein B-100 OS=Homo sapiens OX=9606 GN=APOB PE=1 SV=2	APOB	964	fs1_ms_14373_79_05082021.ScanId;v=1;d1=11880.11880.3	controllerType=0 controllerNumber=1 scan=11880	50.8369	FS1_MS_14373_79_05082021.raw_20231123_wGlyDecoy_noFDR/FS1_MS_14373_79_05082021.raw_20231123_wGlyDecoy_noFDR.xlsx	FS1_MS_14373_79_05082021	DK[+162.053]IGVELTGR	0.283397	1.21706	0.43221	>sp|P04114|APOB_HUMAN Apolipoprotein B-100 OS=Homo sapiens OX=9606 GN=APOB PE=1 SV=2	Glycation	FALSE	FALSE	0.998821	19.9648	21.0846	20.7759	22.0939	20.1429	21.4993	21.7581	20.8214	20.1873	21.4051	19.3417	20.4305	20.4746	20.1045	21.5857
K.DK[+162.053]IYMYGGK.I	10409:3	44	Hex	K[+162]	412.865	3	1236.58	1236.58	0	-0.7	402	Specific	349.54	271.14	271.14	6.79	22	>sp|O75882|ATRN_HUMAN Attractin OS=Homo sapiens OX=9606 GN=ATRN PE=1 SV=2	ATRN	656	fs1_14373_82.ScanId;v=1;d1=9382.9382.3	controllerType=0 controllerNumber=1 scan=9382	41.6232	FS1_14373_82.raw_20231126_wGlyDecoy_noFDR/FS1_14373_82.raw_20231126_wGlyDecoy_noFDR.xlsx	FS1_14373_82	DK[+162.053]IYMYGGK	0.105456	1.07583	0.81322	>sp|O75882|ATRN_HUMAN Attractin OS=Homo sapiens OX=9606 GN=ATRN PE=1 SV=2	Glycation	FALSE	FALSE	0.998821	14.7995	15.6975	14.3671	16.9663	15.6466	16.6166	16.3973	16.4491	15.5385	17.0353	14.422	16.9301	16.4234	15.9459	16.9066
K.DK[+162.053]NRWEDPGK.Q	03359:3	5	Hex	K[+162]	469.557	3	1406.65	1406.65	0	0.3	1216	Specific	248.77	190.55	190.55	5.51	131	>sp|P01024|CO3_HUMAN Complement C3 OS=Homo sapiens OX=9606 GN=C3 PE=1 SV=2	CO3	819	fs1_14373_52.ScanId;v=1;d1=4234.4234.3	controllerType=0 controllerNumber=1 scan=4234	21.32	FS1_14373_52.raw_20231126_wGlyDecoy_noFDR/FS1_14373_52.raw_20231126_wGlyDecoy_noFDR.xlsx	FS1_14373_52	DK[+162.053]NRWEDPGK	-0.905369	-1.87302	0.0689	>sp|P01024|CO3_HUMAN Complement C3 OS=Homo sapiens OX=9606 GN=C3 PE=1 SV=2	Glycation	FALSE	FALSE	0.998821	15.8051	13.1474	15.0806	17.0528	16.3485	16.8423	16.4564	16.0416	15.7313	15.235	15.757	15.641	16.2403	15.6789	15.0544
R.DK[+162.053]VNSFFSTFK.E	27040:3	35	Hex	K[+162]	494.577	3	1481.72	1481.72	0	0.5	349	Specific	314.67	217.47	217.47	6.16	19	>sp|P06727|APOA4_HUMAN Apolipoprotein A-IV OS=Homo sapiens OX=9606 GN=APOA4 PE=1 SV=4	APOA4	1053	fs1_ms_14373_79_05082021.ScanId;v=1;d1=22337.22337.3	controllerType=0 controllerNumber=1 scan=22337	90.9898	FS1_MS_14373_79_05082021.raw_20231123_wGlyDecoy_noFDR/FS1_MS_14373_79_05082021.raw_20231123_wGlyDecoy_noFDR.xlsx	FS1_MS_14373_79_05082021	DK[+162.053]VNSFFSTFK	0.171423	1.12617	0.517513	>sp|P06727|APOA4_HUMAN Apolipoprotein A-IV OS=Homo sapiens OX=9606 GN=APOA4 PE=1 SV=4	Glycation	FALSE	FALSE	0.998821	17.5959	16.8837	16.9032	17.1807	16.8809	17.2463	16.7012	16.38	17.0383	16.9513	16.1883	16.9295	17.4421	15.7839	16.3446
K.DLATVYVDVLK[+162.053]DSGR.D	37759:3	9	Hex	K[+162]	604.979	3	1812.92	1812.92	0	0.2	37	Specific	570.58	453.19	453.19	9.49	55	>sp|P02647|APOA1_HUMAN Apolipoprotein A-I OS=Homo sapiens OX=9606 GN=APOA1 PE=1 SV=1	APOA1	910	fs1_14373_70_20210728223754.ScanId;v=1;d1=29164.29164.3	controllerType=0 controllerNumber=1 scan=29164	117.168	FS1_14373_70_20210728223754.raw_20231126_wGlyDecoy_noFDR/FS1_14373_70_20210728223754.raw_20231126_wGlyDecoy_noFDR.xlsx	FS1_14373_70_20210728223754	DLATVYVDVLK[+162.053]DSGR	0.0787378	1.05609	0.725865	>sp|P02647|APOA1_HUMAN Apolipoprotein A-I OS=Homo sapiens OX=9606 GN=APOA1 PE=1 SV=1	Glycation	FALSE	FALSE	0.998821	23.2494	22.8038	22.6041	22.3677	22.8364	22.8729	21.3891	22.8895	22.6951	22.9793	21.9469	22.326	22.4912	22.9678	22.4305
R.DLC[+57.021]GC[+57.021]YSVSSVLPGC[+57.021]AEPWNHGK[+162.053]TFTC[+57.021]TAAYPESK.T	35366:4	25	Hex	C[+57]*4, K[+162]	1028.7	4	4111.78	4111.78	0	-0.4	178	Specific	1177.12	778.94	695.04	22.89	10	>sp|P01876|IGHA1_HUMAN Immunoglobulin heavy constant alpha 1 OS=Homo sapiens OX=9606 GN=IGHA1 PE=1 SV=3	IGHA1	894	fs1_14373_87_20210729105044.ScanId;v=1;d1=26977.26977.4	controllerType=0 controllerNumber=1 scan=26977	108.55	FS1_14373_87_20210729105044.raw_20231125_wGlyDecoy_noFDR/FS1_14373_87_20210729105044.raw_20231125_wGlyDecoy_noFDR.xlsx	FS1_14373_87_20210729105044	DLC[+57.021]GC[+57.021]YSVSSVLPGC[+57.021]AEPWNHGK[+162.053]TFTC[+57.021]TAAYPESK	0.186379	1.1379	0.755463	>sp|P01876|IGHA1_HUMAN Immunoglobulin heavy constant alpha 1 OS=Homo sapiens OX=9606 GN=IGHA1 PE=1 SV=3	Glycation	FALSE	FALSE	0.998821	25.8058	24.7069	23.4064	25.1333	23.1657	24.0143	24.1404	22.7941	21.1545	23.4927	21.0436	24.0335	24.2036	22.7452	22.1393
K.DLEEVK[+162.053]AK.V	04158:2	9	Hex	K[+162]	547.285	2	1093.56	1093.56	0	0.3	113	Specific	214.47	4.4	4.4	0.73	49	>sp|P02647|APOA1_HUMAN Apolipoprotein A-I OS=Homo sapiens OX=9606 GN=APOA1 PE=1 SV=1	APOA1	910	fs1_14373_82.ScanId;v=1;d1=4772.4772.2	controllerType=0 controllerNumber=1 scan=4772	23.3295	FS1_14373_82.raw_20231126_wGlyDecoy_noFDR/FS1_14373_82.raw_20231126_wGlyDecoy_noFDR.xlsx	FS1_14373_82	DLEEVK[+162.053]AK	-0.0118585	-1.00825	0.966976	>sp|P02647|APOA1_HUMAN Apolipoprotein A-I OS=Homo sapiens OX=9606 GN=APOA1 PE=1 SV=1	Glycation	FALSE	FALSE	0.998821	21.5256	22.617	21.8652	22.2336	22.2272	23.6338	22.3135	22.3332	22.0563	22.6874	21.4382	22.7357	22.252	22.5395	21.8942
K.DLGEENFK[+162.053]ALVLIAFAQYLQQC[+57.021]PFEDHVK.L	52333:4	1	Hex	C[+57], K[+162]	896.946	4	3584.76	3584.76	0	0.2	37	Specific	348.7	348.65	348.65	8.59	169	>sp|P02768|ALBU_HUMAN Albumin OS=Homo sapiens OX=9606 GN=ALB PE=1 SV=2	ALBU	936	fs1_14373_70_20210728223754.ScanId;v=1;d1=38804.38804.4	controllerType=0 controllerNumber=1 scan=38804	152.542	FS1_14373_70_20210728223754.raw_20231126_wGlyDecoy_noFDR/FS1_14373_70_20210728223754.raw_20231126_wGlyDecoy_noFDR.xlsx	FS1_14373_70_20210728223754	DLGEENFK[+162.053]ALVLIAFAQYLQQC[+57.021]PFEDHVK	-0.542701	-1.4567	0.388989	>sp|P02768|ALBU_HUMAN Albumin OS=Homo sapiens OX=9606 GN=ALB PE=1 SV=2	Glycation	FALSE	FALSE	0.998821	17.2884	14.2254	17.1604	17.8211	19.0493	20.0841	17.6755	17.4472	18.0833	18.4342	16.7878	16.8669	17.2109	17.6406	18.1521
R.DLK[+162.053]M[+15.995]LETVR.T	14868:3	8	Hex	K[+162], M[+16]	428.224	3	1282.66	1282.66	0	0.4	1309	Specific	336.55	230.81	230.81	6.83	141	>sp|P04114|APOB_HUMAN Apolipoprotein B-100 OS=Homo sapiens OX=9606 GN=APOB PE=1 SV=2	APOB	964	fs1_14373_52.ScanId;v=1;d1=12972.12972.3	controllerType=0 controllerNumber=1 scan=12972	55.5001	FS1_14373_52.raw_20231126_wGlyDecoy_noFDR/FS1_14373_52.raw_20231126_wGlyDecoy_noFDR.xlsx	FS1_14373_52	DLK[+162.053]M[+15.995]LETVR	0.474596	1.38953	0.155916	>sp|P04114|APOB_HUMAN Apolipoprotein B-100 OS=Homo sapiens OX=9606 GN=APOB PE=1 SV=2	Glycation	FALSE	FALSE	0.998821	15.9298	15.9436	16.8702	17.4318	15.9445	17.1241	15.7912	16.0418	16.5075	16.5375	15.0008	15.9687	17.3701	15.6533	17.2819
R.DLK[+162.053]VEDIPLAR.I	25999:3	8	Hex	K[+162]	477.596	3	1430.77	1430.77	0	0	2695	Specific	435.62	336.77	336.77	7.2	141	>sp|P04114|APOB_HUMAN Apolipoprotein B-100 OS=Homo sapiens OX=9606 GN=APOB PE=1 SV=2	APOB	964	fs1_14373_52.ScanId;v=1;d1=21199.21199.3	controllerType=0 controllerNumber=1 scan=21199	87.1543	FS1_14373_52.raw_20231126_wGlyDecoy_noFDR/FS1_14373_52.raw_20231126_wGlyDecoy_noFDR.xlsx	FS1_14373_52	DLK[+162.053]VEDIPLAR	0.267651	1.20385	0.23179	>sp|P04114|APOB_HUMAN Apolipoprotein B-100 OS=Homo sapiens OX=9606 GN=APOB PE=1 SV=2	Glycation	FALSE	FALSE	0.998821	17.33	17.537	17.4616	18.1036	17.2073	17.6495	17.4097	17.4248	18.0965	17.6685	16.5192	17.2205	17.347	17.2119	17.3635
K.DLLFK[+162.053]DSAHGFLK.V	27473:4	3	Hex	K[+162]	413.969	4	1652.85	1652.85	0	-0.2	311	Specific	846.46	630.19	552.76	15.73	134	>sp|P02787|TRFE_HUMAN Serotransferrin OS=Homo sapiens OX=9606 GN=TF PE=1 SV=4	TRFE	941	fs1_14373_52.ScanId;v=1;d1=22264.22264.4	controllerType=0 controllerNumber=1 scan=22264	91.2231	FS1_14373_52.raw_20231126_wGlyDecoy_noFDR/FS1_14373_52.raw_20231126_wGlyDecoy_noFDR.xlsx	FS1_14373_52	DLLFK[+162.053]DSAHGFLK	0.370004	1.29236	0.022078	>sp|P02787|TRFE_HUMAN Serotransferrin OS=Homo sapiens OX=9606 GN=TF PE=1 SV=4	Glycation	FALSE	FALSE	0.998821	22.1252	21.4902	21.7702	21.8599	21.9618	22.2254	22.2232	22.3322	22.4533	21.8477	21.3662	21.8404	21.8826	22.0721	22.2248
K.DLLFRDDTVC[+57.021]LAK[+162.053]LHDR.N	28201:4	3	Hex	C[+57], K[+162]	563.036	4	2249.12	2249.12	0	0.2	647	Specific	993.99	884.51	884.51	18.14	134	>sp|P02787|TRFE_HUMAN Serotransferrin OS=Homo sapiens OX=9606 GN=TF PE=1 SV=4	TRFE	941	fs1_14373_52.ScanId;v=1;d1=22764.22764.4	controllerType=0 controllerNumber=1 scan=22764	93.124	FS1_14373_52.raw_20231126_wGlyDecoy_noFDR/FS1_14373_52.raw_20231126_wGlyDecoy_noFDR.xlsx	FS1_14373_52	DLLFRDDTVC[+57.021]LAK[+162.053]LHDR	-0.299494	-1.23071	0.40318	>sp|P02787|TRFE_HUMAN Serotransferrin OS=Homo sapiens OX=9606 GN=TF PE=1 SV=4	Glycation	FALSE	FALSE	0.998821	23.9465	22.7089	22.5716	23.6987	23.7024	23.3594	23.5009	22.3492	22.5125	22.1546	22.2507	22.4697	21.8193	22.7158	22.7776
R.DLLYIGK[+162.053]DR.K	18596:3	22	Hex	K[+162]	418.891	3	1254.66	1254.66	0	0.1	758	Specific	478.05	297.36	297.36	6.21	38	>tr|E7ETN3|E7ETN3_HUMAN C3/C5 convertase OS=Homo sapiens OX=9606 PE=1 SV=1	B4E1Z4	183	fs1_ms_14373_79_05082021.ScanId;v=1;d1=16048.16048.3	controllerType=0 controllerNumber=1 scan=16048	66.9683	FS1_MS_14373_79_05082021.raw_20231123_wGlyDecoy_noFDR/FS1_MS_14373_79_05082021.raw_20231123_wGlyDecoy_noFDR.xlsx	FS1_MS_14373_79_05082021	DLLYIGK[+162.053]DR	0.105597	1.07594	0.690831	>tr|B4E1Z4|B4E1Z4_HUMAN Complement C2 OS=Homo sapiens OX=9606 PE=1 SV=1;>tr|E7ETN3|E7ETN3_HUMAN C3/C5 convertase OS=Homo sapiens OX=9606 PE=1 SV=1	Glycation	FALSE	FALSE	0.998821	17.2478	17.225	18.4726	18.4506	17.3007	17.8167	18.5412	18.6791	17.3767	18.1233	17.069	17.8901	17.4823	17.75	17.9411
K.DLSK[+162.053]EAQEVFK.A	22063:3	9	Hex	K[+162]	485.912	3	1455.72	1455.72	0	-0.4	4275	Specific	381.83	281.16	281.16	6.55	133	>sp|P04114|APOB_HUMAN Apolipoprotein B-100 OS=Homo sapiens OX=9606 GN=APOB PE=1 SV=2	APOB	964	fs1_ms_14373_79_05082021.ScanId;v=1;d1=18680.18680.3	controllerType=0 controllerNumber=1 scan=18680	77.0535	FS1_MS_14373_79_05082021.raw_20231123_wGlyDecoy_noFDR/FS1_MS_14373_79_05082021.raw_20231123_wGlyDecoy_noFDR.xlsx	FS1_MS_14373_79_05082021	DLSK[+162.053]EAQEVFK	0.112439	1.08105	0.904935	>sp|P04114|APOB_HUMAN Apolipoprotein B-100 OS=Homo sapiens OX=9606 GN=APOB PE=1 SV=2	Glycation	FALSE	FALSE	0.998821	17.5256	16.7973	18.111	17.521	17.0089	17.8541	17.7646	15.5168	18.0351	18.5311	12.2609	14.2396	14.3139	17.92	17.7599
K.DMALTAFVLISLQEAK[+162.053]DIC[+57.021]EEQVNSLPGSITK.A	52130:4	6	Hex	C[+57], K[+162]	921.466	4	3682.84	3682.84	0	-0.4	1140	Specific	268.97	268.97	268.97	7.75	164	>sp|P01024|CO3_HUMAN Complement C3 OS=Homo sapiens OX=9606 GN=C3 PE=1 SV=2	CO3	819	fs1_14373_7.ScanId;v=1;d1=39208.39208.4	controllerType=0 controllerNumber=1 scan=39208	155.844	FS1_14373_7.raw_20231225_wGlyDecoy_noFDR/FS1_14373_7.raw_20231225_wGlyDecoy_noFDR.xlsx	FS1_14373_7	DMALTAFVLISLQEAK[+162.053]DIC[+57.021]EEQVNSLPGSITK	-0.027457	-1.01921	0.957565	>sp|P01024|CO3_HUMAN Complement C3 OS=Homo sapiens OX=9606 GN=C3 PE=1 SV=2	Glycation	FALSE	FALSE	0.998821	17.9492	16.7149	16.0661	17.2043	12.9761	16.6596	17.353	16.9337	16.966	16.3044	16.1791	16.3178	16.2509	16.5567	17.4391
R.DMTEVISSLENANYKDHEN[+2204.772]GTGTNTYAALNSVYLMMNNQMR.L	47356:5	144	HexNAc(4)Hex(5)NeuAc(2)	N[+2205]	1369.77	5	6844.85	6844.85	0	-0.9	315	Specific	211.49	174.78	37.8	3.31	1	>sp|P06681|CO2_HUMAN Complement C2 OS=Homo sapiens OX=9606 GN=C2 PE=1 SV=2	CO2	1050	fs1_ms_14373_88_04082021.ScanId;v=1;d1=36588.36588.5	controllerType=0 controllerNumber=1 scan=36588	144.621	FS1_MS_14373_88_04082021.raw_20231123_wGlyDecoy_noFDR/FS1_MS_14373_88_04082021.raw_20231123_wGlyDecoy_noFDR.xlsx	FS1_MS_14373_88_04082021	DMTEVISSLENANYKDHEN[+2204.772]GTGTNTYAALNSVYLMMNNQMR	-0.23454	-1.17653	0.388539	>sp|P06681|CO2_HUMAN Complement C2 OS=Homo sapiens OX=9606 GN=C2 PE=1 SV=2	Glycosylation	FALSE	FALSE	0.998821	18.6392	18.649	19.0266	18.5111	19.8846	19.4589	18.9306	18.1945	19.6532	19.3003	18.3161	19.016	19.4125	19.3052	19.7157
K.DMVEYK[+162.053]DR.C	05756:3	45	Hex	K[+162]	406.517	3	1217.53	1217.54	0	-0.5	69	Specific	367.54	239.5	239.5	6.16	23	>sp|P43652|AFAM_HUMAN Afamin OS=Homo sapiens OX=9606 GN=AFM PE=1 SV=1	AFAM	1907	fs1_14373_10.ScanId;v=1;d1=6040.6040.3	controllerType=0 controllerNumber=1 scan=6040	28.2133	FS1_14373_10.raw_20231128_wGlyDecoy_noFDR/FS1_14373_10.raw_20231128_wGlyDecoy_noFDR.xlsx	FS1_14373_10	DMVEYK[+162.053]DR	-0.0268082	-1.01876	0.880494	>sp|P43652|AFAM_HUMAN Afamin OS=Homo sapiens OX=9606 GN=AFM PE=1 SV=1	Glycation	FALSE	FALSE	0.998821	16.7107	16.8579	16.0192	16.8842	16.8067	16.9288	16.9525	16.4287	16.767	17.2558	16.3876	17.2645	16.8439	17.137	17.1163
K.DMYSFLEDMGLK[+162.053]AFTNSK.I	47833:3	2	Hex	K[+162]	753.677	3	2259.02	2259.02	0	-0.9	665	Specific	348.32	345.59	243.23	7.84	225	>sp|P01023|A2MG_HUMAN Alpha-2-macroglobulin OS=Homo sapiens OX=9606 GN=A2M PE=1 SV=3	A2MG	818	fs1_ms_14373_16_05082021.ScanId;v=1;d1=37447.37447.3	controllerType=0 controllerNumber=1 scan=37447	147.09	FS1_MS_14373_16_05082021.raw_20231125_wGlyDecoy_noFDR/FS1_MS_14373_16_05082021.raw_20231125_wGlyDecoy_noFDR.xlsx	FS1_MS_14373_16_05082021	DMYSFLEDMGLK[+162.053]AFTNSK	-0.125894	-1.09118	0.895647	>sp|P01023|A2MG_HUMAN Alpha-2-macroglobulin OS=Homo sapiens OX=9606 GN=A2M PE=1 SV=3	Glycation	FALSE	FALSE	0.998821	16.0182	18.1054	17.1856	19.138	13.0834	13.407	16.1298	20.0671	15.8172	14.6473	16.869	15.5996	14.8595	16.1817	15.3116
R.DNAK[+162.053]NSLYLQMNSLR.A	24321:3	85	Hex	K[+162]	643.651	3	1928.94	1928.94	0	0	92	Specific	431.31	349.82	349.82	7.5	4	>sp|P01780|HV307_HUMAN Immunoglobulin heavy variable 3-7 OS=Homo sapiens OX=9606 GN=IGHV3-7 PE=1 SV=2	HV307	880	fs1_ms_14373_79_05082021.ScanId;v=1;d1=20355.20355.3	controllerType=0 controllerNumber=1 scan=20355	83.3622	FS1_MS_14373_79_05082021.raw_20231123_wGlyDecoy_noFDR/FS1_MS_14373_79_05082021.raw_20231123_wGlyDecoy_noFDR.xlsx	FS1_MS_14373_79_05082021	DNAK[+162.053]NSLYLQMNSLR	-0.183547	-1.13567	0.522919	>sp|P01780|HV307_HUMAN Immunoglobulin heavy variable 3-7 OS=Homo sapiens OX=9606 GN=IGHV3-7 PE=1 SV=2	Glycation	FALSE	FALSE	0.998821	20.2901	19.1713	19.7971	20.2545	19.5359	19.0319	19.5483	19.2385	21.0757	19.8265	19.6574	20.2555	19.9646	19.8856	19.3882
R.DNAK[+162.053]NTLYLQMNSLR.A	25699:3	92	Hex	K[+162]	648.322	3	1942.95	1942.95	0	-0.9	92	Specific	387.71	97.13	97.13	6.61	3	>tr|A0A075B7E8|A0A075B7E8_HUMAN Immunoglobulin heavy variable 3/OR16-13 (non-functional) (Fragment) OS=Homo sapiens OX=9606 GN=IGHV3OR16-13 PE=1 SV=1	A0A075B7E8	31	fs1_ms_14373_54_04082021.ScanId;v=1;d1=20872.20872.3	controllerType=0 controllerNumber=1 scan=20872	85.4686	FS1_MS_14373_54_04082021.raw_20231124_wGlyDecoy_noFDR/FS1_MS_14373_54_04082021.raw_20231124_wGlyDecoy_noFDR.xlsx	FS1_MS_14373_54_04082021	DNAK[+162.053]NTLYLQMNSLR	-0.367798	-1.29038	0.241051	>tr|A0A075B7E8|A0A075B7E8_HUMAN Immunoglobulin heavy variable 3/OR16-13 (non-functional) (Fragment) OS=Homo sapiens OX=9606 GN=IGHV3OR16-13 PE=1 SV=1	Glycation	FALSE	FALSE	0.998821	18.7947	18.7441	18.5645	19.6554	17.0915	17.7332	17.8364	18.0629	18.5187	17.7946	18.5932	18.2176	18.4911	17.4193	17.7722
K.DNLQHK[+162.053]DSSVPNTGTAR.M	04363:4	54	Hex	K[+162]	501.243	4	2001.95	2001.95	0	0.9	1230	Specific	351.89	206.33	206.33	7.19	18	>sp|P01031|CO5_HUMAN Complement C5 OS=Homo sapiens OX=9606 GN=C5 PE=1 SV=4	CO5	820	fs1_14373_70_20210728223754.ScanId;v=1;d1=5080.5080.4	controllerType=0 controllerNumber=1 scan=5080	24.9543	FS1_14373_70_20210728223754.raw_20231126_wGlyDecoy_noFDR/FS1_14373_70_20210728223754.raw_20231126_wGlyDecoy_noFDR.xlsx	FS1_14373_70_20210728223754	DNLQHK[+162.053]DSSVPNTGTAR	0.858743	1.81346	0.0662275	>sp|P01031|CO5_HUMAN Complement C5 OS=Homo sapiens OX=9606 GN=C5 PE=1 SV=4	Glycation	FALSE	FALSE	0.998821	15.7348	14.5806	17.5293	16.9219	16.3886	17.3661	17.1523	17.0722	17.0333	14.6574	17.2147	14.6587	16.2008	17.2601	17.807
R.DNMK[+162.053]WC[+57.021]GTTQNYDADQK.F	13500:3	22	Hex	C[+57], K[+162]	746.309	3	2236.91	2236.91	0	0.8	441	Specific	276.84	256.62	256.62	7.63	38	>sp|P02751|FINC_HUMAN Fibronectin OS=Homo sapiens OX=9606 GN=FN1 PE=1 SV=5	FINC	930	fs1_14373_70_20210728223754.ScanId;v=1;d1=11870.11870.3	controllerType=0 controllerNumber=1 scan=11870	51.6042	FS1_14373_70_20210728223754.raw_20231126_wGlyDecoy_noFDR/FS1_14373_70_20210728223754.raw_20231126_wGlyDecoy_noFDR.xlsx	FS1_14373_70_20210728223754	DNMK[+162.053]WC[+57.021]GTTQNYDADQK	-0.512336	-1.42636	0.250169	>sp|P02751|FINC_HUMAN Fibronectin OS=Homo sapiens OX=9606 GN=FN1 PE=1 SV=5	Glycation	FALSE	FALSE	0.998821	15.2601	17.6897	16.1695	17.7658	17.3697	18.7699	17.4941	15.5584	18.1861	16.635	17.8918	16.7238	17.7863	17.2437	15.9742
R.DNSK[+162.053]NTLYLQMNSLR.A	25245:3	89	Hex	K[+162]	653.654	3	1958.95	1958.95	0	-0.6	92	Specific	390.1	235.96	235.96	7.4	3	>sp|P01768|HV330_HUMAN Immunoglobulin heavy variable 3-30 OS=Homo sapiens OX=9606 GN=IGHV3-30 PE=1 SV=2	HV330	878	fs1_14373_19.ScanId;v=1;d1=20431.20431.3	controllerType=0 controllerNumber=1 scan=20431	84.4378	FS1_14373_19.raw_20231127_wGlyDecoy_noFDR/FS1_14373_19.raw_20231127_wGlyDecoy_noFDR.xlsx	FS1_14373_19	DNSK[+162.053]NTLYLQMNSLR	-0.0506106	-1.0357	0.90498	>sp|P01768|HV330_HUMAN Immunoglobulin heavy variable 3-30 OS=Homo sapiens OX=9606 GN=IGHV3-30 PE=1 SV=2	Glycation	FALSE	FALSE	0.998821	20.8031	19.9229	20.3138	18.3266	19.5661	19.1506	19.766	19.7041	21.3829	19.3979	20.2682	19.5651	20.2931	19.9723	19.4108
K.DNSVHWERPQK[+162.053]PK.A	06296:4	2	Hex	K[+162]	446.475	4	1782.88	1782.88	0	0.4	1178	Specific	799.87	689.64	83.14	13.01	207	>sp|P01023|A2MG_HUMAN Alpha-2-macroglobulin OS=Homo sapiens OX=9606 GN=A2M PE=1 SV=3	A2MG	818	fs1_14373_7.ScanId;v=1;d1=6428.6428.4	controllerType=0 controllerNumber=1 scan=6428	30.0777	FS1_14373_7.raw_20231225_wGlyDecoy_noFDR/FS1_14373_7.raw_20231225_wGlyDecoy_noFDR.xlsx	FS1_14373_7	DNSVHWERPQK[+162.053]PK	0.147807	1.10788	0.540523	>sp|P01023|A2MG_HUMAN Alpha-2-macroglobulin OS=Homo sapiens OX=9606 GN=A2M PE=1 SV=3	Glycation	FALSE	FALSE	0.998821	19.584	19.578	19.1756	20.5418	19.3446	19.4451	19.0997	20.5715	19.065	19.3303	18.8154	18.7265	19.1785	19.1571	19.4817
K.DNVPK[+162.053]ATGVLYDYVNK.Y	25340:3	9	Hex	K[+162]	653.331	3	1957.98	1957.98	0	1.4	4072	Specific	209.9	205.49	205.49	4.55	133	>sp|P04114|APOB_HUMAN Apolipoprotein B-100 OS=Homo sapiens OX=9606 GN=APOB PE=1 SV=2	APOB	964	fs1_ms_14373_79_05082021.ScanId;v=1;d1=21073.21073.3	controllerType=0 controllerNumber=1 scan=21073	86.1323	FS1_MS_14373_79_05082021.raw_20231123_wGlyDecoy_noFDR/FS1_MS_14373_79_05082021.raw_20231123_wGlyDecoy_noFDR.xlsx	FS1_MS_14373_79_05082021	DNVPK[+162.053]ATGVLYDYVNK	0.339789	1.26557	0.229889	>sp|P04114|APOB_HUMAN Apolipoprotein B-100 OS=Homo sapiens OX=9606 GN=APOB PE=1 SV=2	Glycation	FALSE	FALSE	0.998821	16.6719	16.9194	17.0868	17.3353	16.8741	18.0565	16.6989	17.462	17.2985	17.2895	15.742	16.7829	16.7704	16.6562	17.3234
R.DPNGLPPEAQK[+162.053]IVR.Q	20005:3	79	Hex	K[+162]	565.968	3	1695.89	1695.89	0	-0.1	158	Specific	321.7	257.25	257.25	7.04	5	>sp|P02753|RET4_HUMAN Retinol-binding protein 4 OS=Homo sapiens OX=9606 GN=RBP4 PE=1 SV=3	RET4	931	fs1_14373_82.ScanId;v=1;d1=16562.16562.3	controllerType=0 controllerNumber=1 scan=16562	69.8581	FS1_14373_82.raw_20231126_wGlyDecoy_noFDR/FS1_14373_82.raw_20231126_wGlyDecoy_noFDR.xlsx	FS1_14373_82	DPNGLPPEAQK[+162.053]IVR	-0.310466	-1.24011	0.286394	>sp|P02753|RET4_HUMAN Retinol-binding protein 4 OS=Homo sapiens OX=9606 GN=RBP4 PE=1 SV=3	Glycation	FALSE	FALSE	0.998821	19.1717	18.7763	18.7112	19.8883	17.9892	19.0434	19.8815	18.9821	18.8086	18.6527	17.8784	19.5285	19.3411	19.3599	18.2781
K.DPTFIPAPIQAK[+162.053]TSPVDEK.A	28087:3	26	Hex	K[+162]	739.383	3	2216.14	2216.13	0	0.8	64	Specific	343.51	343.51	184.8	7.55	23	>sp|P01019|ANGT_HUMAN Angiotensinogen OS=Homo sapiens OX=9606 GN=AGT PE=1 SV=3	ANGT	817	fs1_14373_70_20210728223754.ScanId;v=1;d1=22444.22444.3	controllerType=0 controllerNumber=1 scan=22444	92.1716	FS1_14373_70_20210728223754.raw_20231126_wGlyDecoy_noFDR/FS1_14373_70_20210728223754.raw_20231126_wGlyDecoy_noFDR.xlsx	FS1_14373_70_20210728223754	DPTFIPAPIQAK[+162.053]TSPVDEK	0.192792	1.14297	0.385196	>sp|P01019|ANGT_HUMAN Angiotensinogen OS=Homo sapiens OX=9606 GN=AGT PE=1 SV=3	Glycation	FALSE	FALSE	0.998821	18.3162	18.463	18.4057	19.0136	18.6627	18.8468	18.6772	18.2246	18.5438	18.1553	17.8016	18.5485	18.4805	19.022	18.7292
R.DQC[+57.021]IVDDITYNVN[+1913.677]DTFHK.R	32525:4	26	HexNAc(4)Hex(5)NeuAc(1)	C[+57], N[+1914]	1028.42	4	4110.67	4110.66	0	0.8	516	Specific	631.67	464.5	230.88	10.24	15	>sp|P02751|FINC_HUMAN Fibronectin OS=Homo sapiens OX=9606 GN=FN1 PE=1 SV=5	FINC	930	fs1_14373_18_20210729230343.ScanId;v=1;d1=25364.25364.5	controllerType=0 controllerNumber=1 scan=25364	103.287	FS1_14373_18_20210729230343.raw_20231128_wGlyDecoy_noFDR/FS1_14373_18_20210729230343.raw_20231128_wGlyDecoy_noFDR.xlsx	FS1_14373_18_20210729230343	DQC[+57.021]IVDDITYNVN[+1913.677]DTFHK	-0.523565	-1.4375	0.271323	>sp|P02751|FINC_HUMAN Fibronectin OS=Homo sapiens OX=9606 GN=FN1 PE=1 SV=5	Glycosylation	FALSE	FALSE	0.998821	20.8766	20.7255	19.3855	20.1219	22.0915	22.0159	21.0318	20.0313	22.543	20.755	22.0309	21.2802	21.809	22.1155	19.8263
R.DQC[+57.021]IVDDITYNVN[+2204.772]DTFHK.R	35136:4	25	HexNAc(4)Hex(5)NeuAc(2)	C[+57], N[+2205]	1101.19	4	4401.76	4401.76	0	-0.2	516	Specific	398.41	282.34	185.31	6.85	20	>sp|P02751|FINC_HUMAN Fibronectin OS=Homo sapiens OX=9606 GN=FN1 PE=1 SV=5	FINC	930	fs1_14373_90.ScanId;v=1;d1=27097.27097.4	controllerType=0 controllerNumber=1 scan=27097	109.195	FS1_14373_90.raw_20231125_wGlyDecoy_noFDR/FS1_14373_90.raw_20231125_wGlyDecoy_noFDR.xlsx	FS1_14373_90	DQC[+57.021]IVDDITYNVN[+2204.772]DTFHK	-0.512333	-1.42636	0.234503	>sp|P02751|FINC_HUMAN Fibronectin OS=Homo sapiens OX=9606 GN=FN1 PE=1 SV=5	Glycosylation	FALSE	FALSE	0.998821	22.1657	21.6974	20.5797	20.9971	22.6789	22.6479	21.8247	20.8348	23.1307	21.9282	22.9418	21.5966	22.3788	22.8398	20.5398
K.DQLTC[+57.021]NK[+162.053]FDLK.V	16476:3	6	Hex	C[+57], K[+162]	515.249	3	1543.73	1543.73	0	0.1	1354	Specific	382.3	239.42	224.72	6.91	142	>sp|P01024|CO3_HUMAN Complement C3 OS=Homo sapiens OX=9606 GN=C3 PE=1 SV=2	CO3	819	fs1_14373_34.ScanId;v=1;d1=13897.13897.3	controllerType=0 controllerNumber=1 scan=13897	59.6792	FS1_14373_34.raw_20231127_wGlyDecoy_noFDR/FS1_14373_34.raw_20231127_wGlyDecoy_noFDR.xlsx	FS1_14373_34	DQLTC[+57.021]NK[+162.053]FDLK	-0.289771	-1.22245	0.250282	>sp|P01024|CO3_HUMAN Complement C3 OS=Homo sapiens OX=9606 GN=C3 PE=1 SV=2	Glycation	FALSE	FALSE	0.998821	19.5238	19.5766	20.1523	21.0249	19.4502	20.0176	20.9928	20.436	19.9579	19.9711	19.2855	20.1335	20.1426	19.9092	19.5293
K.DQYK[+162.053]VGEVLK.F	14739:3	21	Hex	K[+162]	447.57	3	1340.7	1340.69	0	0.5	585	Specific	447.36	275.4	275.4	6.93	57	>sp|P08603|CFAH_HUMAN Complement factor H OS=Homo sapiens OX=9606 GN=CFH PE=1 SV=4	CFAH	1149	fs1_14373_52.ScanId;v=1;d1=12871.12871.3	controllerType=0 controllerNumber=1 scan=12871	55.0979	FS1_14373_52.raw_20231126_wGlyDecoy_noFDR/FS1_14373_52.raw_20231126_wGlyDecoy_noFDR.xlsx	FS1_14373_52	DQYK[+162.053]VGEVLK	0.00518764	1.0036	0.981188	>sp|P08603|CFAH_HUMAN Complement factor H OS=Homo sapiens OX=9606 GN=CFH PE=1 SV=4	Glycation	FALSE	FALSE	0.998821	18.3139	18.1358	18.5949	19.4403	18.7567	18.9834	18.2824	19.6641	18.7363	18.5723	18.6348	18.9976	18.3816	18.1319	18.639
K.DSAHGFLK[+162.053]VPPR.M	15177:3	3	Hex	K[+162]	495.928	3	1485.77	1485.77	0	0	316	Specific	283.82	230.53	230.53	5.99	162	>sp|P02787|TRFE_HUMAN Serotransferrin OS=Homo sapiens OX=9606 GN=TF PE=1 SV=4	TRFE	941	fs1_ms_14373_46_05082021.ScanId;v=1;d1=13310.13310.3	controllerType=0 controllerNumber=1 scan=13310	56.4452	FS1_MS_14373_46_05082021.raw_20231124_wGlyDecoy_noFDR/FS1_MS_14373_46_05082021.raw_20231124_wGlyDecoy_noFDR.xlsx	FS1_MS_14373_46_05082021	DSAHGFLK[+162.053]VPPR	-0.141055	-1.10271	0.583574	>sp|P02787|TRFE_HUMAN Serotransferrin OS=Homo sapiens OX=9606 GN=TF PE=1 SV=4	Glycation	FALSE	FALSE	0.998821	18.2371	18.5116	18.6889	19.642	18.712	19.3363	19.4396	18.8771	18.5067	18.3478	17.7853	19.2712	18.5065	18.2933	18.7756
K.DSC[+57.021]VGSLVVK[+162.053]SGQSEDR.Q	14418:3	6	Hex	C[+57], K[+162]	662.309	3	1984.91	1984.91	0	0.5	557	Specific	342.43	258.66	258.66	7.55	117	>sp|P01024|CO3_HUMAN Complement C3 OS=Homo sapiens OX=9606 GN=C3 PE=1 SV=2	CO3	819	fs1_14373_70_20210728223754.ScanId;v=1;d1=12561.12561.3	controllerType=0 controllerNumber=1 scan=12561	54.2445	FS1_14373_70_20210728223754.raw_20231126_wGlyDecoy_noFDR/FS1_14373_70_20210728223754.raw_20231126_wGlyDecoy_noFDR.xlsx	FS1_14373_70_20210728223754	DSC[+57.021]VGSLVVK[+162.053]SGQSEDR	-0.210466	-1.15706	0.241858	>sp|P01024|CO3_HUMAN Complement C3 OS=Homo sapiens OX=9606 GN=C3 PE=1 SV=2	Glycation	FALSE	FALSE	0.998821	20.3855	20.1942	20.3545	20.7455	20.8435	21.1748	20.9264	20.3017	20.8978	20.7552	20.3304	20.9486	20.4538	20.242	19.8634
K.DSC[+57.021]VGSLVVK[+162.053]SGQSEDRQPVPGQQMTLK.I	22993:4	5	Hex	C[+57], K[+162]	798.893	4	3192.55	3192.55	0	0	557	Specific	916.32	795.9	795.9	18.21	131	>sp|P01024|CO3_HUMAN Complement C3 OS=Homo sapiens OX=9606 GN=C3 PE=1 SV=2	CO3	819	fs1_14373_52.ScanId;v=1;d1=19095.19095.4	controllerType=0 controllerNumber=1 scan=19095	79.2156	FS1_14373_52.raw_20231126_wGlyDecoy_noFDR/FS1_14373_52.raw_20231126_wGlyDecoy_noFDR.xlsx	FS1_14373_52	DSC[+57.021]VGSLVVK[+162.053]SGQSEDRQPVPGQQMTLK	-0.503793	-1.41794	0.0342704	>sp|P01024|CO3_HUMAN Complement C3 OS=Homo sapiens OX=9606 GN=C3 PE=1 SV=2	Glycation	FALSE	FALSE	0.998821	19.8526	19.0951	19.4578	20.0523	19.966	20.3811	19.6532	19.2643	19.5594	19.405	19.0474	19.7263	19.3564	19.1952	18.3949
K.DSEK[+162.053]LKEEIGK.E	05692:3	19	Hex	K[+162]	479.915	3	1437.73	1437.73	0	-0.4	94	Specific	320.06	271.99	111.52	6.27	50	>sp|P06727|APOA4_HUMAN Apolipoprotein A-IV OS=Homo sapiens OX=9606 GN=APOA4 PE=1 SV=4	APOA4	1053	fs1_14373_7.ScanId;v=1;d1=5982.5982.3	controllerType=0 controllerNumber=1 scan=5982	28.2953	FS1_14373_7.raw_20231225_wGlyDecoy_noFDR/FS1_14373_7.raw_20231225_wGlyDecoy_noFDR.xlsx	FS1_14373_7	DSEK[+162.053]LKEEIGK	0.376796	1.29846	0.343607	>sp|P06727|APOA4_HUMAN Apolipoprotein A-IV OS=Homo sapiens OX=9606 GN=APOA4 PE=1 SV=4	Glycation	FALSE	FALSE	0.998821	17.1368	17.4844	17.35	17.6583	16.2572	17.5493	17.2494	16.0527	16.2511	17.7949	14.6936	16.3024	17.4865	16.2073	16.86
K.DSGRDYVSQFEGSALGK[+162.053]QLNLK.L	31888:4	12	Hex	K[+162]	644.322	4	2574.27	2574.27	0	-0.8	48	Specific	1054.23	993.62	315.56	21.17	49	>sp|P02647|APOA1_HUMAN Apolipoprotein A-I OS=Homo sapiens OX=9606 GN=APOA1 PE=1 SV=1	APOA1	910	fs1_ms_14373_79_05082021.ScanId;v=1;d1=25906.25906.4	controllerType=0 controllerNumber=1 scan=25906	104.406	FS1_MS_14373_79_05082021.raw_20231123_wGlyDecoy_noFDR/FS1_MS_14373_79_05082021.raw_20231123_wGlyDecoy_noFDR.xlsx	FS1_MS_14373_79_05082021	DSGRDYVSQFEGSALGK[+162.053]QLNLK	-0.0921502	-1.06596	0.828282	>sp|P02647|APOA1_HUMAN Apolipoprotein A-I OS=Homo sapiens OX=9606 GN=APOA1 PE=1 SV=1	Glycation	FALSE	FALSE	0.998821	20.2505	18.6519	17.2185	19.9741	17.5936	20.108	19.264	18.8905	20.2137	20.4569	17.4952	19.2752	19.5886	18.5265	19.0392
K.DSQEEEKTEALTSAK[+162.053]R.Y	06849:4	45	Hex	K[+162]	496.74	4	1983.94	1983.94	0	0.4	714	Specific	373.48	284.92	284.92	5.84	15	>sp|P06396|GELS_HUMAN Gelsolin OS=Homo sapiens OX=9606 GN=GSN PE=1 SV=1	GELS	1047	fs1_ms_14373_31_05082021.ScanId;v=1;d1=6915.6915.4	controllerType=0 controllerNumber=1 scan=6915	31.3381	FS1_MS_14373_31_05082021.raw_20231124_wGlyDecoy_noFDR/FS1_MS_14373_31_05082021.raw_20231124_wGlyDecoy_noFDR.xlsx	FS1_MS_14373_31_05082021	DSQEEEKTEALTSAK[+162.053]R	0.11868	1.08574	0.871448	>sp|P06396|GELS_HUMAN Gelsolin OS=Homo sapiens OX=9606 GN=GSN PE=1 SV=1	Glycation	FALSE	FALSE	0.998821	16.2509	14.692	13.7104	14.612	14.9438	18.1372	16.6617	17.3019	14.6566	17.9741	16.4259	17.3784	17.7254	16.8414	16.3762
K.DSQEEEK[+162.053]TEALTSAK.R	07955:3	60	Hex	K[+162]	609.949	3	1827.83	1827.83	0	-0.2	714	Specific	343.47	295	295	7.84	12	>sp|P06396|GELS_HUMAN Gelsolin OS=Homo sapiens OX=9606 GN=GSN PE=1 SV=1	GELS	1047	fs1_ms_14373_46_05082021.ScanId;v=1;d1=7655.7655.3	controllerType=0 controllerNumber=1 scan=7655	34.3023	FS1_MS_14373_46_05082021.raw_20231124_wGlyDecoy_noFDR/FS1_MS_14373_46_05082021.raw_20231124_wGlyDecoy_noFDR.xlsx	FS1_MS_14373_46_05082021	DSQEEEK[+162.053]TEALTSAK	0.0513149	1.03621	0.855929	>sp|P06396|GELS_HUMAN Gelsolin OS=Homo sapiens OX=9606 GN=GSN PE=1 SV=1	Glycation	FALSE	FALSE	0.998821	19.3829	18.8051	19.3188	20.7671	19.2038	19.5918	20.3237	19.4983	19.3176	20.2366	18.5745	19.6895	19.4081	19.0692	19.5669
K.DSSLC[+57.021]K[+162.053]LC[+57.021]MGSGLNLC[+57.021]EPNNK.E	27476:3	4	Hex	C[+57]*3, K[+162]	853.711	3	2559.12	2559.12	0	-0.5	510	Specific	386.11	328.59	328.59	7.65	138	>sp|P02787|TRFE_HUMAN Serotransferrin OS=Homo sapiens OX=9606 GN=TF PE=1 SV=4	TRFE	941	fs1_ms_14373_79_05082021.ScanId;v=1;d1=22643.22643.3	controllerType=0 controllerNumber=1 scan=22643	92.1677	FS1_MS_14373_79_05082021.raw_20231123_wGlyDecoy_noFDR/FS1_MS_14373_79_05082021.raw_20231123_wGlyDecoy_noFDR.xlsx	FS1_MS_14373_79_05082021	DSSLC[+57.021]K[+162.053]LC[+57.021]MGSGLNLC[+57.021]EPNNK	-0.44397	-1.36034	0.210333	>sp|P02787|TRFE_HUMAN Serotransferrin OS=Homo sapiens OX=9606 GN=TF PE=1 SV=4	Glycation	FALSE	FALSE	0.998821	22.5322	22.2016	22.1043	22.1627	22.4479	22.371	21.9056	22.6863	22.8394	21.8394	21.9833	22.7484	22.3652	22.0864	20.3194
K.DSTYSLSSTLTLSK[+162.053]ADYEK.H	27545:3	14	Hex	K[+162]	757.697	3	2271.08	2271.08	0	0.5	63	Specific	410.77	403.64	175.97	9.04	13	>sp|P01834|IGKC_HUMAN Immunoglobulin kappa constant OS=Homo sapiens OX=9606 GN=IGKC PE=1 SV=2	IGKC	887	fs1_ms_14373_81_05082021.ScanId;v=1;d1=22284.22284.3	controllerType=0 controllerNumber=1 scan=22284	90.5497	FS1_MS_14373_81_05082021.raw_20231123_wGlyDecoy_noFDR/FS1_MS_14373_81_05082021.raw_20231123_wGlyDecoy_noFDR.xlsx	FS1_MS_14373_81_05082021	DSTYSLSSTLTLSK[+162.053]ADYEK	0.190398	1.14108	0.453222	>sp|P01834|IGKC_HUMAN Immunoglobulin kappa constant OS=Homo sapiens OX=9606 GN=IGKC PE=1 SV=2	Glycation	FALSE	FALSE	0.998821	24.9973	24.1254	24.5091	24.5106	24.8958	23.7111	23.419	24.7655	25.1238	24.2263	23.9978	23.9425	24.2303	24.3087	25.1364
R.DSVSVVLGQHFFN[+2204.772]R.T	33210:4	113	HexNAc(4)Hex(5)NeuAc(2)	N[+2205]	953.153	4	3809.59	3809.59	0	-0.3	463	Specific	397.47	252.12	252.12	3.66	1	>tr|D6RAR4|D6RAR4_HUMAN HGF activator OS=Homo sapiens OX=9606 GN=HGFAC PE=1 SV=1	D6RAR4	154	fs1_14373_82.ScanId;v=1;d1=26057.26057.4	controllerType=0 controllerNumber=1 scan=26057	106.578	FS1_14373_82.raw_20231126_wGlyDecoy_noFDR/FS1_14373_82.raw_20231126_wGlyDecoy_noFDR.xlsx	FS1_14373_82	DSVSVVLGQHFFN[+2204.772]R	-0.25511	-1.19343	0.437196	>tr|D6RAR4|D6RAR4_HUMAN HGF activator OS=Homo sapiens OX=9606 GN=HGFAC PE=1 SV=1	Glycosylation	FALSE	FALSE	0.998821	20.1275	19.1804	19.2913	18.8928	19.9592	19.1358	19.7283	19.9564	19.7264	20.2637	20.4097	19.4968	20.2442	19.886	19.6782
K.DSVTGTLPK[+162.053]VHR.T	10956:3	45	Hex	K[+162]	491.263	3	1471.77	1471.78	0	-0.5	81	Specific	245.56	154.62	154.62	6.51	14	>sp|P03952|KLKB1_HUMAN Plasma kallikrein OS=Homo sapiens OX=9606 GN=KLKB1 PE=1 SV=1	KLKB1	949	fs1_ms_14373_28_05082021.ScanId;v=1;d1=10093.10093.3	controllerType=0 controllerNumber=1 scan=10093	44.003	FS1_MS_14373_28_05082021.raw_20231125_wGlyDecoy_noFDR/FS1_MS_14373_28_05082021.raw_20231125_wGlyDecoy_noFDR.xlsx	FS1_MS_14373_28_05082021	DSVTGTLPK[+162.053]VHR	-0.128139	-1.09288	0.583034	>sp|P03952|KLKB1_HUMAN Plasma kallikrein OS=Homo sapiens OX=9606 GN=KLKB1 PE=1 SV=1	Glycation	FALSE	FALSE	0.998821	19.7236	19.0778	18.4049	19.6231	18.9763	19.4641	18.4153	18.9536	19.7847	18.9716	19.6987	19.935	19.5191	19.5127	18.841
R.DSWLDK[+162.053]QAEISASAPTSLR.S	28081:3	131	Hex	K[+162]	746.369	3	2237.09	2237.09	0	-0.6	116	Specific	344.5	300.65	300.65	5.52	1	>tr|B0FWH5|B0FWH5_HUMAN Sex hormone binding globulin (Fragment) OS=Homo sapiens OX=9606 GN=SHBG PE=1 SV=1	SHBG	117	fs1_ms_14373_79_05082021.ScanId;v=1;d1=23105.23105.3	controllerType=0 controllerNumber=1 scan=23105	93.9414	FS1_MS_14373_79_05082021.raw_20231123_wGlyDecoy_noFDR/FS1_MS_14373_79_05082021.raw_20231123_wGlyDecoy_noFDR.xlsx	FS1_MS_14373_79_05082021	DSWLDK[+162.053]QAEISASAPTSLR	0.0553465	1.03911	0.877287	>sp|P04278|SHBG_HUMAN Sex hormone-binding globulin OS=Homo sapiens OX=9606 GN=SHBG PE=1 SV=2;>tr|B0FWH5|B0FWH5_HUMAN Sex hormone binding globulin (Fragment) OS=Homo sapiens OX=9606 GN=SHBG PE=1 SV=1	Glycation	FALSE	FALSE	0.998821	19.4119	17.8197	16.4651	16.8415	18.281	17.2263	16.8933	17.4837	18.1821	18.1535	16.797	16.981	16.779	17.9523	17.6739
R.DTAVFEC[+57.021]LPQHAMFGN[+1565.560]DTITC[+57.021]TTHGN[+2841.969]WTK.L	37002:6	28	HexNAc(3)Hex(5)Fuc(1),HexNAc(3)Hex(3)NeuAc(6)	C[+57]*2, N[+1566][+2842]	1294.01	6	7759.01	7760.01	-1	0.6	168	Specific	255.91	113.48	29.47	7.18	33	>sp|P02749|APOH_HUMAN Beta-2-glycoprotein 1 OS=Homo sapiens OX=9606 GN=APOH PE=1 SV=3	APOH	928	fs1_14373_42.ScanId;v=1;d1=28479.28479.6	controllerType=0 controllerNumber=1 scan=28479	114.789	FS1_14373_42.raw_20231127_wGlyDecoy_noFDR/FS1_14373_42.raw_20231127_wGlyDecoy_noFDR.xlsx	FS1_14373_42	DTAVFEC[+57.021]LPQHAMFGN[+1565.560]DTITC[+57.021]TTHGN[+2841.969]WTK	-1.05272	-2.07443	0.163235	>sp|P02749|APOH_HUMAN Beta-2-glycoprotein 1 OS=Homo sapiens OX=9606 GN=APOH PE=1 SV=3	Glycosylation	FALSE	FALSE	0.998821	18.5275	17.0465	17.2144	16.8739	15.8894	15.7152	16.5569	16.6126	14.7876	16.7014	15.0099	14.0353	14.7819	17.5115	18.9104
R.DTAVFEC[+57.021]LPQHAMFGN[+1620.495]DTITC[+57.021]TTHGN[+2841.969]WTK.L	35889:6	25	HexNAc(2)Hex(7)Phospho(1),HexNAc(3)Hex(3)NeuAc(6)	C[+57]*2, N[+1620][+2842]	1303.33	6	7814.93	7814.95	0	-1.6	168	Specific	263.11	82.77	5.4	6.45	51	>sp|P02749|APOH_HUMAN Beta-2-glycoprotein 1 OS=Homo sapiens OX=9606 GN=APOH PE=1 SV=3	APOH	928	fs1_ms_14373_88_04082021.ScanId;v=1;d1=28642.28642.6	controllerType=0 controllerNumber=1 scan=28642	115.126	FS1_MS_14373_88_04082021.raw_20231123_wGlyDecoy_noFDR/FS1_MS_14373_88_04082021.raw_20231123_wGlyDecoy_noFDR.xlsx	FS1_MS_14373_88_04082021	DTAVFEC[+57.021]LPQHAMFGN[+1620.495]DTITC[+57.021]TTHGN[+2841.969]WTK	-0.796125	-1.73643	0.0779679	>sp|P02749|APOH_HUMAN Beta-2-glycoprotein 1 OS=Homo sapiens OX=9606 GN=APOH PE=1 SV=3	Glycosylation	FALSE	FALSE	0.998821	21.0982	19.2387	19.7785	19.8452	20.778	20.3748	19.4533	18.7493	20.0542	19.9716	20.0541	19.5731	19.1873	20.3668	17.1697
R.DTAVFEC[+57.021]LPQHAMFGN[+2018.708]DTITC[+57.021]TTHGN[+3045.048]WTK.L	38157:6	26	HexNAc(3)Hex(6)Fuc(1)NeuAc(1),HexNAc(4)Hex(3)NeuAc(6)	C[+57]*2, N[+2019][+3045]	1403.88	6	8418.25	8416.24	2	0.7	168	Specific	275.89	275.89	2.4	6.62	39	>sp|P02749|APOH_HUMAN Beta-2-glycoprotein 1 OS=Homo sapiens OX=9606 GN=APOH PE=1 SV=3	APOH	928	fs1_ms_14373_6_05082021.ScanId;v=1;d1=30073.30073.6	controllerType=0 controllerNumber=1 scan=30073	120.782	FS1_MS_14373_6_05082021.raw_20231125_wGlyDecoy_noFDR/FS1_MS_14373_6_05082021.raw_20231125_wGlyDecoy_noFDR.xlsx	FS1_MS_14373_6_05082021	DTAVFEC[+57.021]LPQHAMFGN[+2018.708]DTITC[+57.021]TTHGN[+3045.048]WTK	0.33693	1.26307	0.645854	>sp|P02749|APOH_HUMAN Beta-2-glycoprotein 1 OS=Homo sapiens OX=9606 GN=APOH PE=1 SV=3	Glycosylation	FALSE	FALSE	0.998821	20.1519	18.1762	18.4197	20.0812	15.5724	18.2581	18.4824	17.9915	19.5356	16.6892	16.4133	18.7491	15.7314	19.1999	18.637
R.DTAVFEC[+57.021]LPQHAMFGN[+2204.772]DTITC[+57.021]TTHGN[+2204.772]WTK.L	35770:6	25	HexNAc(4)Hex(5)NeuAc(2),HexNAc(4)Hex(5)NeuAc(2)	C[+57]*2, N[+2205]*2	1294.51	6	7762.02	7762.03	0	-1	168	Specific	477.38	209.55	47.87	7.84	51	>sp|P02749|APOH_HUMAN Beta-2-glycoprotein 1 OS=Homo sapiens OX=9606 GN=APOH PE=1 SV=3	APOH	928	fs1_ms_14373_88_04082021.ScanId;v=1;d1=28562.28562.6	controllerType=0 controllerNumber=1 scan=28562	114.831	FS1_MS_14373_88_04082021.raw_20231123_wGlyDecoy_noFDR/FS1_MS_14373_88_04082021.raw_20231123_wGlyDecoy_noFDR.xlsx	FS1_MS_14373_88_04082021	DTAVFEC[+57.021]LPQHAMFGN[+2204.772]DTITC[+57.021]TTHGN[+2204.772]WTK	-0.0487574	-1.03437	0.965723	>sp|P02749|APOH_HUMAN Beta-2-glycoprotein 1 OS=Homo sapiens OX=9606 GN=APOH PE=1 SV=3	Glycosylation	FALSE	FALSE	0.998821	24.5721	23.145	23.1846	23.271	24.1784	23.7178	22.9783	22.4457	23.8181	14.4056	23.9063	23.4835	22.9106	24.1367	20.6163
R.DTAVFEC[+57.021]LPQHAMFGN[+2204.772]DTITC[+57.021]TTHGN[+2350.830]WTK.L	35696:6	30	HexNAc(4)Hex(5)NeuAc(2),HexNAc(4)Hex(5)Fuc(1)NeuAc(2)	C[+57]*2, N[+2205][+2351]	1318.68	6	7907.07	7908.08	-1	-1.5	168	Specific	204.03	150.47	21.86	5.69	46	>sp|P02749|APOH_HUMAN Beta-2-glycoprotein 1 OS=Homo sapiens OX=9606 GN=APOH PE=1 SV=3	APOH	928	fs1_ms_14373_25_05082021.ScanId;v=1;d1=28607.28607.6	controllerType=0 controllerNumber=1 scan=28607	114.47	FS1_MS_14373_25_05082021.raw_20231125_wGlyDecoy_noFDR/FS1_MS_14373_25_05082021.raw_20231125_wGlyDecoy_noFDR.xlsx	FS1_MS_14373_25_05082021	DTAVFEC[+57.021]LPQHAMFGN[+2204.772]DTITC[+57.021]TTHGN[+2350.830]WTK	-0.38129	-1.30251	0.333137	>sp|P02749|APOH_HUMAN Beta-2-glycoprotein 1 OS=Homo sapiens OX=9606 GN=APOH PE=1 SV=3	Glycosylation	FALSE	FALSE	0.998821	20.5192	19.227	19.8697	19.5432	19.9244	19.5222	19.6378	18.1622	19.9312	19.324	20.538	19.8194	19.5915	20.5313	18.089
R.DTAVFEC[+57.021]LPQHAMFGN[+2204.772]DTITC[+57.021]TTHGN[+2861.000]WTK.L	38015:6	27	HexNAc(4)Hex(5)NeuAc(2),HexNAc(5)Hex(6)NeuAc(3)	C[+57]*2, N[+2205][+2861]	1403.88	6	8418.25	8418.25	0	-0.4	168	Specific	363.23	363.23	23.32	8.07	45	>sp|P02749|APOH_HUMAN Beta-2-glycoprotein 1 OS=Homo sapiens OX=9606 GN=APOH PE=1 SV=3	APOH	928	fs1_ms_14373_13_05082021.ScanId;v=1;d1=30032.30032.6	controllerType=0 controllerNumber=1 scan=30032	120.321	FS1_MS_14373_13_05082021.raw_20231125_wGlyDecoy_noFDR/FS1_MS_14373_13_05082021.raw_20231125_wGlyDecoy_noFDR.xlsx	FS1_MS_14373_13_05082021	DTAVFEC[+57.021]LPQHAMFGN[+2204.772]DTITC[+57.021]TTHGN[+2861.000]WTK	-0.701194	-1.62585	0.120828	>sp|P02749|APOH_HUMAN Beta-2-glycoprotein 1 OS=Homo sapiens OX=9606 GN=APOH PE=1 SV=3	Glycosylation	FALSE	FALSE	0.998821	21.6355	20.1574	20.896	20.7099	21.4406	22.5412	20.8697	20.0704	21.1279	21.1662	22.114	20.953	20.572	21.1894	18.7416
R.DTAVFEC[+57.021]LPQHAMFGN[+2204.772]DTITC[+57.021]TTHGN[+2862.021]WTK.L	38336:6	25	HexNAc(4)Hex(5)NeuAc(2),HexNAc(5)Hex(6)Fuc(2)NeuAc(2)	C[+57]*2, N[+2205][+2862]	1403.71	6	8417.25	8419.27	-2	-2	168	Specific	383.13	383.13	16.1	8.94	51	>sp|P02749|APOH_HUMAN Beta-2-glycoprotein 1 OS=Homo sapiens OX=9606 GN=APOH PE=1 SV=3	APOH	928	fs1_ms_14373_88_04082021.ScanId;v=1;d1=30274.30274.6	controllerType=0 controllerNumber=1 scan=30274	121.18	FS1_MS_14373_88_04082021.raw_20231123_wGlyDecoy_noFDR/FS1_MS_14373_88_04082021.raw_20231123_wGlyDecoy_noFDR.xlsx	FS1_MS_14373_88_04082021	DTAVFEC[+57.021]LPQHAMFGN[+2204.772]DTITC[+57.021]TTHGN[+2862.021]WTK	0.596901	1.51246	0.566666	>sp|P02749|APOH_HUMAN Beta-2-glycoprotein 1 OS=Homo sapiens OX=9606 GN=APOH PE=1 SV=3	Glycosylation	FALSE	FALSE	0.998821	18.9739	18.0541	17.0935	18.8163	17.2757	13.3623	13.8765	16.9122	19.1369	18.1141	15.8473	16.5402	17.0193	17.0726	17.9266
R.DTAVFEC[+57.021]LPQHAMFGN[+2204.772]DTITC[+57.021]TTHGN[+3007.058]WTK.L	38845:6	23	HexNAc(4)Hex(5)NeuAc(2),HexNAc(5)Hex(6)Fuc(1)NeuAc(3)	C[+57]*2, N[+2205][+3007]	1428.06	6	8563.3	8564.31	-1	-1.2	168	Specific	317.24	110.26	9.09	6.8	55	>sp|P02749|APOH_HUMAN Beta-2-glycoprotein 1 OS=Homo sapiens OX=9606 GN=APOH PE=1 SV=3	APOH	928	fs1_14373_10.ScanId;v=1;d1=30282.30282.6	controllerType=0 controllerNumber=1 scan=30282	120.714	FS1_14373_10.raw_20231128_wGlyDecoy_noFDR/FS1_14373_10.raw_20231128_wGlyDecoy_noFDR.xlsx	FS1_14373_10	DTAVFEC[+57.021]LPQHAMFGN[+2204.772]DTITC[+57.021]TTHGN[+3007.058]WTK	0.151076	1.1104	0.865825	>sp|P02749|APOH_HUMAN Beta-2-glycoprotein 1 OS=Homo sapiens OX=9606 GN=APOH PE=1 SV=3	Glycosylation	FALSE	FALSE	0.998821	14.0287	20.331	20.1538	18.8533	20.7979	18.6884	19.0752	19.4456	19.9059	20.1857	20.4528	20.021	15.0057	19.9818	17.003
R.DTAVFEC[+57.021]LPQHAMFGN[+2221.788]DTITC[+57.021]TTHGN[+2861.000]WTK.L	38228:6	30	HexNAc(4)Hex(6)Fuc(1)NeuAc(1),HexNAc(5)Hex(6)NeuAc(3)	C[+57]*2, N[+2222][+2861]	1407.05	6	8437.28	8435.27	2	-0.1	168	Specific	211.21	77.25	0	5.16	46	>sp|P02749|APOH_HUMAN Beta-2-glycoprotein 1 OS=Homo sapiens OX=9606 GN=APOH PE=1 SV=3	APOH	928	fs1_ms_14373_25_05082021.ScanId;v=1;d1=30300.30300.6	controllerType=0 controllerNumber=1 scan=30300	120.716	FS1_MS_14373_25_05082021.raw_20231125_wGlyDecoy_noFDR/FS1_MS_14373_25_05082021.raw_20231125_wGlyDecoy_noFDR.xlsx	FS1_MS_14373_25_05082021	DTAVFEC[+57.021]LPQHAMFGN[+2221.788]DTITC[+57.021]TTHGN[+2861.000]WTK	-1.01358	-2.01891	0.116383	>sp|P02749|APOH_HUMAN Beta-2-glycoprotein 1 OS=Homo sapiens OX=9606 GN=APOH PE=1 SV=3	Glycosylation	FALSE	FALSE	0.998821	18.6161	18.0686	17.8364	17.6006	18.4556	19.4118	17.6061	17.5329	18.9487	18.8607	19.4957	18.4145	18.3749	18.7395	15.8766
K.DTEEEDFHVDQVTTVK[+162.053]VPMMK.R	30184:4	5	Hex	K[+162]	660.807	4	2640.21	2640.21	0	0.2	226	Specific	802.66	742.25	214.59	15.86	90	>sp|P01009|A1AT_HUMAN Alpha-1-antitrypsin OS=Homo sapiens OX=9606 GN=SERPINA1 PE=1 SV=3	A1AT	815	fs1_ms_14373_79_05082021.ScanId;v=1;d1=24617.24617.4	controllerType=0 controllerNumber=1 scan=24617	99.6188	FS1_MS_14373_79_05082021.raw_20231123_wGlyDecoy_noFDR/FS1_MS_14373_79_05082021.raw_20231123_wGlyDecoy_noFDR.xlsx	FS1_MS_14373_79_05082021	DTEEEDFHVDQVTTVK[+162.053]VPMMK	0.378332	1.29984	0.444361	>sp|P01009|A1AT_HUMAN Alpha-1-antitrypsin OS=Homo sapiens OX=9606 GN=SERPINA1 PE=1 SV=3	Glycation	FALSE	FALSE	0.998821	19.3859	19.1367	18.8758	18.145	15.0245	18.172	18.3341	17.8129	18.0435	18.2055	16.3371	18.3555	17.4804	17.7833	18.0597
K.DTIVFK[+162.053]C[+57.021]QK.G	10376:3	36	Hex	C[+57], K[+162]	434.22	3	1300.64	1300.65	0	-0.3	261	Specific	263.62	132.26	132.26	5.47	27	>sp|P04003|C4BPA_HUMAN C4b-binding protein alpha chain OS=Homo sapiens OX=9606 GN=C4BPA PE=1 SV=2	C4BPA	952	fs1_14373_34.ScanId;v=1;d1=9375.9375.3	controllerType=0 controllerNumber=1 scan=9375	41.7327	FS1_14373_34.raw_20231127_wGlyDecoy_noFDR/FS1_14373_34.raw_20231127_wGlyDecoy_noFDR.xlsx	FS1_14373_34	DTIVFK[+162.053]C[+57.021]QK	-0.576662	-1.49139	0.0106931	>sp|P04003|C4BPA_HUMAN C4b-binding protein alpha chain OS=Homo sapiens OX=9606 GN=C4BPA PE=1 SV=2	Glycation	FALSE	FALSE	0.998821	17.5599	17.9062	17.4963	18.1801	17.3585	18.4553	18.0641	17.8363	17.1778	17.766	17.1874	17.902	17.6911	18.0236	16.8904
R.DTK[+162.053]TLMFGSYLDDEK.N	29246:3	49	Hex	K[+162]	642.296	3	1924.87	1924.87	0	-0.6	124	Specific	305.04	180.46	180.46	6.65	16	>sp|P19652|A1AG2_HUMAN Alpha-1-acid glycoprotein 2 OS=Homo sapiens OX=9606 GN=ORM2 PE=1 SV=2	A1AG2	1499	fs1_ms_14373_79_05082021.ScanId;v=1;d1=23948.23948.3	controllerType=0 controllerNumber=1 scan=23948	97.1284	FS1_MS_14373_79_05082021.raw_20231123_wGlyDecoy_noFDR/FS1_MS_14373_79_05082021.raw_20231123_wGlyDecoy_noFDR.xlsx	FS1_MS_14373_79_05082021	DTK[+162.053]TLMFGSYLDDEK	0.113694	1.082	0.75272	>sp|P19652|A1AG2_HUMAN Alpha-1-acid glycoprotein 2 OS=Homo sapiens OX=9606 GN=ORM2 PE=1 SV=2	Glycation	FALSE	FALSE	0.998821	16.0927	15.606	15.7216	16.5328	15.6058	15.1203	15.7971	16.2798	15.917	14.0741	14.895	15.7913	15.8721	15.6011	16.2107
R.DTK[+162.053]TLMFGSYLDDEKNWGLSFYADKPETTK.E	41370:5	51	Hex	K[+162]	733.348	5	3662.71	3662.71	0	-0.1	124	Specific	1001.94	946.91	946.91	20.79	11	>sp|P19652|A1AG2_HUMAN Alpha-1-acid glycoprotein 2 OS=Homo sapiens OX=9606 GN=ORM2 PE=1 SV=2	A1AG2	1499	fs1_14373_52.ScanId;v=1;d1=31899.31899.5	controllerType=0 controllerNumber=1 scan=31899	127.246	FS1_14373_52.raw_20231126_wGlyDecoy_noFDR/FS1_14373_52.raw_20231126_wGlyDecoy_noFDR.xlsx	FS1_14373_52	DTK[+162.053]TLMFGSYLDDEKNWGLSFYADKPETTK	-0.567439	-1.48189	0.304691	>sp|P19652|A1AG2_HUMAN Alpha-1-acid glycoprotein 2 OS=Homo sapiens OX=9606 GN=ORM2 PE=1 SV=2	Glycation	FALSE	FALSE	0.998821	17.0201	16.6844	14.1515	17.3383	16.2185	16.3055	15.9087	16.0088	13.4692	14.8926	15.0671	16.1857	15.4483	15.724	16.2144
R.DTK[+162.053]TYMLAFDVNDEK.N	27701:3	10	Hex	K[+162]	651.299	3	1951.88	1951.88	0	-0.5	124	Specific	397.66	293.91	293.91	7.22	88	>sp|P02763|A1AG1_HUMAN Alpha-1-acid glycoprotein 1 OS=Homo sapiens OX=9606 GN=ORM1 PE=1 SV=2	A1AG1	933	fs1_ms_14373_79_05082021.ScanId;v=1;d1=22816.22816.3	controllerType=0 controllerNumber=1 scan=22816	92.8256	FS1_MS_14373_79_05082021.raw_20231123_wGlyDecoy_noFDR/FS1_MS_14373_79_05082021.raw_20231123_wGlyDecoy_noFDR.xlsx	FS1_MS_14373_79_05082021	DTK[+162.053]TYMLAFDVNDEK	-0.279656	-1.21391	0.722009	>sp|P02763|A1AG1_HUMAN Alpha-1-acid glycoprotein 1 OS=Homo sapiens OX=9606 GN=ORM1 PE=1 SV=2	Glycation	FALSE	FALSE	0.998821	16.3823	17.2612	18.5574	18.5808	17.4431	18.5136	16.8898	18.9671	17.8651	14.7306	16.2972	16.9401	13.1797	17.4487	18.509
R.DTK[+162.053]TYMLAFDVNDEKNWGLSVYADKPETTK.E	37483:5	13	Hex	K[+162]	729.149	5	3641.72	3641.72	0	-1	124	Specific	497.53	471.4	471.4	9.5	86	>sp|P02763|A1AG1_HUMAN Alpha-1-acid glycoprotein 1 OS=Homo sapiens OX=9606 GN=ORM1 PE=1 SV=2	A1AG1	933	fs1_14373_52.ScanId;v=1;d1=29193.29193.5	controllerType=0 controllerNumber=1 scan=29193	117.072	FS1_14373_52.raw_20231126_wGlyDecoy_noFDR/FS1_14373_52.raw_20231126_wGlyDecoy_noFDR.xlsx	FS1_14373_52	DTK[+162.053]TYMLAFDVNDEKNWGLSVYADKPETTK	-0.277457	-1.21206	0.603999	>sp|P02763|A1AG1_HUMAN Alpha-1-acid glycoprotein 1 OS=Homo sapiens OX=9606 GN=ORM1 PE=1 SV=2	Glycation	FALSE	FALSE	0.998821	15.8288	15.4506	14.4186	16.6748	14.7064	15.5109	14.4491	14.8342	14.4681	14.239	13.9175	15.2363	14.0792	13.8751	16.0394
K.DTLSN[+2643.941]STLTEFVK.T	47315:4	188	HexNAc(6)Hex(7)NeuAc(1)	N[+2644]	1025.67	4	4099.67	4098.68	1	-2.5	184	Specific	264.42	25.24	25.24	1.69	1	>sp|Q9HBW9|AGRL4_HUMAN Adhesion G protein-coupled receptor L4 OS=Homo sapiens OX=9606 GN=ADGRL4 PE=1 SV=3	AGRL4	4058	fs1_ms_14373_88_04082021.ScanId;v=1;d1=36559.36559.5	controllerType=0 controllerNumber=1 scan=36559	144.519	FS1_MS_14373_88_04082021.raw_20231123_wGlyDecoy_noFDR/FS1_MS_14373_88_04082021.raw_20231123_wGlyDecoy_noFDR.xlsx	FS1_MS_14373_88_04082021	DTLSN[+2643.941]STLTEFVK	-0.00319521	-1.00222	0.995754	>sp|Q9HBW9|AGRL4_HUMAN Adhesion G protein-coupled receptor L4 OS=Homo sapiens OX=9606 GN=ADGRL4 PE=1 SV=3	Glycosylation	FALSE	FALSE	0.999933	20.8505	21.6387	21.0972	20.1253	21.5196	21.3853	21.6304	17.4915	21.2027	21.981	21.5256	18.8098	18.9916	20.5159	21.1188
K.DTPFSQIK[+162.053]EIIIHQNYK.V	36982:4	54	Hex	K[+162]	559.793	4	2236.15	2236.15	0	0.4	460	Specific	510.65	510.65	510.65	9.71	17	>sp|P03952|KLKB1_HUMAN Plasma kallikrein OS=Homo sapiens OX=9606 GN=KLKB1 PE=1 SV=1	KLKB1	949	fs1_14373_52.ScanId;v=1;d1=28872.28872.4	controllerType=0 controllerNumber=1 scan=28872	115.883	FS1_14373_52.raw_20231126_wGlyDecoy_noFDR/FS1_14373_52.raw_20231126_wGlyDecoy_noFDR.xlsx	FS1_14373_52	DTPFSQIK[+162.053]EIIIHQNYK	-0.188951	-1.13993	0.477916	>sp|P03952|KLKB1_HUMAN Plasma kallikrein OS=Homo sapiens OX=9606 GN=KLKB1 PE=1 SV=1	Glycation	FALSE	FALSE	0.998821	16.8268	15.5979	16.1752	16.941	16.7158	16.6088	16.5803	16.4544	16.6637	16.1894	16.443	16.4771	16.6016	15.8897	16.9256
R.DTVFALVNYIFFK[+162.053]GK.W	50866:3	4	Hex	K[+162]	642.009	3	1924.01	1924.01	0	0.4	203	Specific	448.47	400.87	73.89	9.16	94	>sp|P01009|A1AT_HUMAN Alpha-1-antitrypsin OS=Homo sapiens OX=9606 GN=SERPINA1 PE=1 SV=3	A1AT	815	fs1_14373_52.ScanId;v=1;d1=38316.38316.3	controllerType=0 controllerNumber=1 scan=38316	150.358	FS1_14373_52.raw_20231126_wGlyDecoy_noFDR/FS1_14373_52.raw_20231126_wGlyDecoy_noFDR.xlsx	FS1_14373_52	DTVFALVNYIFFK[+162.053]GK	0.142022	1.10345	0.72268	>sp|P01009|A1AT_HUMAN Alpha-1-antitrypsin OS=Homo sapiens OX=9606 GN=SERPINA1 PE=1 SV=3	Glycation	FALSE	FALSE	0.998821	17.7337	18.0696	16.5752	19.3292	17.9839	17.7977	18.5731	19.3687	17.971	18.0815	17.2145	18.6856	17.814	18.211	19.5155
K.DTVIKPLLVEPEGLEK[+162.053]ETTFNSLLC[+57.021]PSGGEVSEELSLK.L	46592:4	2	Hex	C[+57], K[+162]	1080.8	4	4320.19	4320.19	0	-0.5	897	Specific	1259.28	1225.32	507.92	25.41	176	>sp|P01023|A2MG_HUMAN Alpha-2-macroglobulin OS=Homo sapiens OX=9606 GN=A2M PE=1 SV=3	A2MG	818	fs1_14373_52.ScanId;v=1;d1=35488.35488.4	controllerType=0 controllerNumber=1 scan=35488	140.466	FS1_14373_52.raw_20231126_wGlyDecoy_noFDR/FS1_14373_52.raw_20231126_wGlyDecoy_noFDR.xlsx	FS1_14373_52	DTVIKPLLVEPEGLEK[+162.053]ETTFNSLLC[+57.021]PSGGEVSEELSLK	-0.222041	-1.16638	0.496269	>sp|P01023|A2MG_HUMAN Alpha-2-macroglobulin OS=Homo sapiens OX=9606 GN=A2M PE=1 SV=3	Glycation	FALSE	FALSE	0.998821	21.488	21.0126	20.1388	22.0685	21.2443	21.7178	21.0925	20.915	20.0024	20.6582	20.0277	19.4476	20.517	20.3623	20.3526
K.DTVIK[+162.053]PLLVEPEGLEK.E	31858:3	2	Hex	K[+162]	648.026	3	1942.06	1942.06	0	-0.4	897	Specific	515.43	447.29	430.93	9.2	173	>sp|P01023|A2MG_HUMAN Alpha-2-macroglobulin OS=Homo sapiens OX=9606 GN=A2M PE=1 SV=3	A2MG	818	fs1_ms_14373_88_04082021.ScanId;v=1;d1=25669.25669.3	controllerType=0 controllerNumber=1 scan=25669	104.115	FS1_MS_14373_88_04082021.raw_20231123_wGlyDecoy_noFDR/FS1_MS_14373_88_04082021.raw_20231123_wGlyDecoy_noFDR.xlsx	FS1_MS_14373_88_04082021	DTVIK[+162.053]PLLVEPEGLEK	0.201593	1.14997	0.40775	>sp|P01023|A2MG_HUMAN Alpha-2-macroglobulin OS=Homo sapiens OX=9606 GN=A2M PE=1 SV=3	Glycation	FALSE	FALSE	0.998821	22.5561	21.5433	21.4985	22.6952	22.3591	21.7844	21.4478	23.3761	21.7004	22.3724	21.5648	21.8102	21.8823	21.975	21.988
K.DVC[+57.021]DPGNTK[+162.053]VMDK.Y	08446:3	27	Hex	C[+57], K[+162]	547.577	3	1640.72	1640.71	0	0.6	333	Specific	365.04	272.49	176.41	6.25	27	>tr|D6RF35|D6RF35_HUMAN Vitamin D-binding protein OS=Homo sapiens OX=9606 GN=GC PE=1 SV=1	D6RF35	163	fs1_ms_14373_79_05082021.ScanId;v=1;d1=8097.8097.3	controllerType=0 controllerNumber=1 scan=8097	35.9523	FS1_MS_14373_79_05082021.raw_20231123_wGlyDecoy_noFDR/FS1_MS_14373_79_05082021.raw_20231123_wGlyDecoy_noFDR.xlsx	FS1_MS_14373_79_05082021	DVC[+57.021]DPGNTK[+162.053]VMDK	-0.0641613	-1.04548	0.805961	>tr|D6RF35|D6RF35_HUMAN Vitamin D-binding protein OS=Homo sapiens OX=9606 GN=GC PE=1 SV=1	Glycation	FALSE	FALSE	0.998821	19.2804	19.9423	19.4867	20.2637	19.6213	20.5493	19.9687	20.0305	19.3259	20.109	18.5986	20.2103	19.6897	19.901	19.8508
K.DVC[+57.021]DPGNTK[+162.053]VMDKYTFELSR.R	25087:4	27	Hex	C[+57], K[+162]	635.044	4	2537.15	2537.15	0	0.3	333	Specific	555.86	540.46	253.7	8.72	27	>tr|D6RF35|D6RF35_HUMAN Vitamin D-binding protein OS=Homo sapiens OX=9606 GN=GC PE=1 SV=1	D6RF35	163	fs1_ms_14373_79_05082021.ScanId;v=1;d1=20894.20894.4	controllerType=0 controllerNumber=1 scan=20894	85.4403	FS1_MS_14373_79_05082021.raw_20231123_wGlyDecoy_noFDR/FS1_MS_14373_79_05082021.raw_20231123_wGlyDecoy_noFDR.xlsx	FS1_MS_14373_79_05082021	DVC[+57.021]DPGNTK[+162.053]VMDKYTFELSR	-0.550961	-1.46506	0.0946828	>tr|D6RF35|D6RF35_HUMAN Vitamin D-binding protein OS=Homo sapiens OX=9606 GN=GC PE=1 SV=1	Glycation	FALSE	FALSE	0.998821	16.568	15.9266	15.8691	17.4312	16.5685	16.6061	16.4747	16.1179	16.3783	16.045	15.2515	16.8399	16.4864	16.0731	16.0188
K.DVC[+57.021]K[+162.053]NYAEAK.D	03199:3	1	Hex	C[+57], K[+162]	453.875	3	1359.61	1359.61	0	0.8	338	Specific	486.72	396.59	322.47	7.29	191	>sp|P02768|ALBU_HUMAN Albumin OS=Homo sapiens OX=9606 GN=ALB PE=1 SV=2	ALBU	936	fs1_ms_14373_88_04082021.ScanId;v=1;d1=4047.4047.3	controllerType=0 controllerNumber=1 scan=4047	20.1959	FS1_MS_14373_88_04082021.raw_20231123_wGlyDecoy_noFDR/FS1_MS_14373_88_04082021.raw_20231123_wGlyDecoy_noFDR.xlsx	FS1_MS_14373_88_04082021	DVC[+57.021]K[+162.053]NYAEAK	-0.311913	-1.24135	0.0450832	>sp|P02768|ALBU_HUMAN Albumin OS=Homo sapiens OX=9606 GN=ALB PE=1 SV=2	Glycation	FALSE	FALSE	0.998821	28.4932	28.0206	27.7855	28.0248	28.3439	28.351	28.1329	28.1819	28.386	28.4248	27.9385	28.1393	27.879	28.0663	27.666
K.DVK[+162.053]AAANQMR.N	04575:3	23	Hex	K[+162]	422.543	3	1265.62	1265.62	0	0	1656	Specific	431.08	284.88	284.88	6.45	52	>sp|P0C0L5|CO4B_HUMAN Complement C4-B OS=Homo sapiens OX=9606 GN=C4B PE=1 SV=2	CO4A	1207	fs1_ms_14373_79_05082021.ScanId;v=1;d1=5129.5129.3	controllerType=0 controllerNumber=1 scan=5129	24.2567	FS1_MS_14373_79_05082021.raw_20231123_wGlyDecoy_noFDR/FS1_MS_14373_79_05082021.raw_20231123_wGlyDecoy_noFDR.xlsx	FS1_MS_14373_79_05082021	DVK[+162.053]AAANQMR	-0.246619	-1.18642	0.254773	>sp|P0C0L4|CO4A_HUMAN Complement C4-A OS=Homo sapiens OX=9606 GN=C4A PE=1 SV=2;>sp|P0C0L5|CO4B_HUMAN Complement C4-B OS=Homo sapiens OX=9606 GN=C4B PE=1 SV=2	Glycation	FALSE	FALSE	0.998821	20.1237	19.7682	19.4631	20.1917	20.017	20.3121	20.0576	19.9922	19.7814	20.1185	19.8775	20.1384	19.2368	19.7206	19.8459
K.DVK[+162.053]AAANQM[+15.995]R.N	01108:3	20	Hex	K[+162], M[+16]	427.875	3	1281.61	1281.61	0	-0.3	1656	Specific	296.16	184.11	184.11	6.3	47	>sp|P0C0L5|CO4B_HUMAN Complement C4-B OS=Homo sapiens OX=9606 GN=C4B PE=1 SV=2	CO4A	1207	fs1_14373_70_20210728223754.ScanId;v=1;d1=2690.2690.3	controllerType=0 controllerNumber=1 scan=2690	15.7278	FS1_14373_70_20210728223754.raw_20231126_wGlyDecoy_noFDR/FS1_14373_70_20210728223754.raw_20231126_wGlyDecoy_noFDR.xlsx	FS1_14373_70_20210728223754	DVK[+162.053]AAANQM[+15.995]R	-0.161456	-1.11842	0.709729	>sp|P0C0L4|CO4A_HUMAN Complement C4-A OS=Homo sapiens OX=9606 GN=C4A PE=1 SV=2;>sp|P0C0L5|CO4B_HUMAN Complement C4-B OS=Homo sapiens OX=9606 GN=C4B PE=1 SV=2	Glycation	FALSE	FALSE	0.998821	15.3031	14.8163	15.1867	14.7779	15.5725	16.7307	15.3201	16.0098	15.8772	15.5358	15.9654	16.7874	15.9591	16.5494	14.6747
K.DVMQGTDEHVVC[+57.021]K[+162.053]VQHPNGNK.E	10866:5	9	Hex	C[+57], K[+162]	511.639	5	2554.16	2554.17	0	-1	77	Specific	854.94	791.38	456.69	16.93	95	>sp|P01871|IGHM_HUMAN Immunoglobulin heavy constant mu OS=Homo sapiens OX=9606 GN=IGHM PE=1 SV=5	IGHM	893	fs1_14373_10.ScanId;v=1;d1=9906.9906.5	controllerType=0 controllerNumber=1 scan=9906	43.5133	FS1_14373_10.raw_20231128_wGlyDecoy_noFDR/FS1_14373_10.raw_20231128_wGlyDecoy_noFDR.xlsx	FS1_14373_10	DVMQGTDEHVVC[+57.021]K[+162.053]VQHPNGNK	-0.376106	-1.29783	0.628049	>sp|P01871|IGHM_HUMAN Immunoglobulin heavy constant mu OS=Homo sapiens OX=9606 GN=IGHM PE=1 SV=5	Glycation	FALSE	FALSE	0.998821	20.2286	19.7752	18.003	21.696	18.534	20.378	19.1297	18.2174	19.2291	18.7428	13.6297	18.6093	18.8719	18.9039	19.4944
K.DVQIIVFPEDGIHGFN[+2204.772]FTR.T	46300:4	78	HexNAc(4)Hex(5)NeuAc(2)	N[+2205]	1102.98	4	4408.88	4408.89	0	-1.6	104	Specific	682.55	575.8	164.52	11.96	2	>sp|P43251|BTD_HUMAN Biotinidase OS=Homo sapiens OX=9606 GN=BTD PE=1 SV=2	BTD	1903	fs1_14373_18_20210729230343.ScanId;v=1;d1=34850.34850.4	controllerType=0 controllerNumber=1 scan=34850	138.765	FS1_14373_18_20210729230343.raw_20231128_wGlyDecoy_noFDR/FS1_14373_18_20210729230343.raw_20231128_wGlyDecoy_noFDR.xlsx	FS1_14373_18_20210729230343	DVQIIVFPEDGIHGFN[+2204.772]FTR	-0.0933933	-1.06688	0.702103	>sp|P43251|BTD_HUMAN Biotinidase OS=Homo sapiens OX=9606 GN=BTD PE=1 SV=2	Glycosylation	FALSE	FALSE	0.998821	21.8675	21.2926	22.0461	21.8342	21.9696	22.1949	22.0502	21.6654	22.5901	22.496	22.9397	21.8985	22.0063	21.8764	22.6013
R.DVVLFEK[+162.053]K.V	15533:2	42	Hex	K[+162]	570.313	2	1139.62	1139.62	0	-1.1	90	Specific	225.31	95.85	43.71	4.43	18	>sp|P00747|PLMN_HUMAN Plasminogen OS=Homo sapiens OX=9606 GN=PLG PE=1 SV=2	PLMN	803	fs1_ms_14373_40_05082021.ScanId;v=1;d1=13673.13673.2	controllerType=0 controllerNumber=1 scan=13673	57.9554	FS1_MS_14373_40_05082021.raw_20231124_wGlyDecoy_noFDR/FS1_MS_14373_40_05082021.raw_20231124_wGlyDecoy_noFDR.xlsx	FS1_MS_14373_40_05082021	DVVLFEK[+162.053]K	0.0991654	1.07115	0.771784	>sp|P00747|PLMN_HUMAN Plasminogen OS=Homo sapiens OX=9606 GN=PLG PE=1 SV=2	Glycation	FALSE	FALSE	0.998821	22.2507	21.666	22.7923	23.6062	22.5302	22.1964	23.3217	21.9045	21.376	21.4733	21.2503	22.7068	21.9498	21.9369	22.4162
R.DYVSQFEGSALGK[+162.053]QLNLK.L	34670:3	11	Hex	K[+162]	720.367	3	2159.09	2159.09	0	-0.1	52	Specific	454	364.98	206.29	7.95	53	>sp|P02647|APOA1_HUMAN Apolipoprotein A-I OS=Homo sapiens OX=9606 GN=APOA1 PE=1 SV=1	APOA1	910	fs1_ms_14373_46_05082021.ScanId;v=1;d1=27798.27798.3	controllerType=0 controllerNumber=1 scan=27798	111.498	FS1_MS_14373_46_05082021.raw_20231124_wGlyDecoy_noFDR/FS1_MS_14373_46_05082021.raw_20231124_wGlyDecoy_noFDR.xlsx	FS1_MS_14373_46_05082021	DYVSQFEGSALGK[+162.053]QLNLK	0.226818	1.17025	0.480453	>sp|P02647|APOA1_HUMAN Apolipoprotein A-I OS=Homo sapiens OX=9606 GN=APOA1 PE=1 SV=1	Glycation	FALSE	FALSE	0.998821	22.8154	23.2752	23.0585	23.1703	22.5622	23.1379	22.8582	23.9615	23.4293	23.0415	21.2821	23.4725	23.4067	23.6988	22.684
K.DYWSTVK[+162.053]DK.F	13116:3	90	Hex	K[+162]	435.206	3	1303.6	1303.61	0	-1.3	72	Specific	201.69	94.33	86.43	2.69	3	>sp|P02656|APOC3_HUMAN Apolipoprotein C-III OS=Homo sapiens OX=9606 GN=APOC3 PE=1 SV=1	APOC3	915	fs1_14373_7.ScanId;v=1;d1=11595.11595.3	controllerType=0 controllerNumber=1 scan=11595	50.7616	FS1_14373_7.raw_20231225_wGlyDecoy_noFDR/FS1_14373_7.raw_20231225_wGlyDecoy_noFDR.xlsx	FS1_14373_7	DYWSTVK[+162.053]DK	-0.217288	-1.16255	0.714193	>sp|P02656|APOC3_HUMAN Apolipoprotein C-III OS=Homo sapiens OX=9606 GN=APOC3 PE=1 SV=1	Glycation	FALSE	FALSE	0.998821	18.0161	16.7966	13.0173	17.3167	16.3291	17.822	14.9127	15.5855	15.9838	15.7119	14.5886	15.9346	15.6622	16.4419	16.2163
K.EAC[+57.021]VHK[+162.053]ILR.Q	05137:3	4	Hex	C[+57], K[+162]	429.896	3	1287.67	1287.67	0	-0.4	613	Specific	436.97	292.68	292.68	6.1	138	>sp|P02787|TRFE_HUMAN Serotransferrin OS=Homo sapiens OX=9606 GN=TF PE=1 SV=4	TRFE	941	fs1_ms_14373_79_05082021.ScanId;v=1;d1=5549.5549.3	controllerType=0 controllerNumber=1 scan=5549	25.8956	FS1_MS_14373_79_05082021.raw_20231123_wGlyDecoy_noFDR/FS1_MS_14373_79_05082021.raw_20231123_wGlyDecoy_noFDR.xlsx	FS1_MS_14373_79_05082021	EAC[+57.021]VHK[+162.053]ILR	0.00447681	1.00311	0.987449	>sp|P02787|TRFE_HUMAN Serotransferrin OS=Homo sapiens OX=9606 GN=TF PE=1 SV=4	Glycation	FALSE	FALSE	0.998821	20.2123	20.8309	20.2718	21.4063	20.5173	21.7042	21.2681	21.1055	20.5826	20.6721	19.4971	20.996	20.5783	20.5279	20.5482
K.EAGIPEFYDYDVALIK[+162.053]LK.N	43471:3	22	Hex	K[+162]	749.387	3	2246.15	2246.15	0	-0.2	917	Specific	238.52	234.1	54.03	7.45	40	>tr|E7ETN3|E7ETN3_HUMAN C3/C5 convertase OS=Homo sapiens OX=9606 PE=1 SV=1	E7ETN3	183	fs1_14373_52.ScanId;v=1;d1=33359.33359.3	controllerType=0 controllerNumber=1 scan=33359	132.687	FS1_14373_52.raw_20231126_wGlyDecoy_noFDR/FS1_14373_52.raw_20231126_wGlyDecoy_noFDR.xlsx	FS1_14373_52	EAGIPEFYDYDVALIK[+162.053]LK	-0.310502	-1.24014	0.638512	>tr|E7ETN3|E7ETN3_HUMAN C3/C5 convertase OS=Homo sapiens OX=9606 PE=1 SV=1	Glycation	FALSE	FALSE	0.998821	17.575	17.1189	17.6971	17.9928	16.9955	17.2751	18.0224	17.3042	16.8438	17.4215	16.6877	14.8548	16.6959	17.1539	18.1522
R.EAK[+162.053]VQWK.V	04788:2	9	Hex	K[+162]	525.777	2	1050.55	1050.55	0	-0.9	36	Specific	249.83	146.51	146.51	5.29	17	>sp|P01834|IGKC_HUMAN Immunoglobulin kappa constant OS=Homo sapiens OX=9606 GN=IGKC PE=1 SV=2	IGKC	887	fs1_ms_14373_16_05082021.ScanId;v=1;d1=5301.5301.2	controllerType=0 controllerNumber=1 scan=5301	24.6573	FS1_MS_14373_16_05082021.raw_20231125_wGlyDecoy_noFDR/FS1_MS_14373_16_05082021.raw_20231125_wGlyDecoy_noFDR.xlsx	FS1_MS_14373_16_05082021	EAK[+162.053]VQWK	0.07919	1.05642	0.778399	>sp|P01834|IGKC_HUMAN Immunoglobulin kappa constant OS=Homo sapiens OX=9606 GN=IGKC PE=1 SV=2	Glycation	FALSE	FALSE	0.998821	21.5752	21.9307	21.6883	23.0823	21.7102	21.7099	21.678	22.5491	22.7591	21.9544	21.0383	21.8812	22.2728	21.6855	22.0377
R.EALIK[+162.053]ILDDLSPR.D	40439:3	26	Hex	K[+162]	548.973	3	1644.9	1644.91	0	-0.5	295	Specific	434.91	339.49	339.49	7.22	22	>tr|B7ZKJ8|B7ZKJ8_HUMAN ITIH4 protein OS=Homo sapiens OX=9606 GN=ITIH4 PE=1 SV=1	B7ZKJ8	132	fs1_ms_14373_28_05082021.ScanId;v=1;d1=31844.31844.3	controllerType=0 controllerNumber=1 scan=31844	127.267	FS1_MS_14373_28_05082021.raw_20231125_wGlyDecoy_noFDR/FS1_MS_14373_28_05082021.raw_20231125_wGlyDecoy_noFDR.xlsx	FS1_MS_14373_28_05082021	EALIK[+162.053]ILDDLSPR	0.0359057	1.0252	0.826287	>tr|B7ZKJ8|B7ZKJ8_HUMAN ITIH4 protein OS=Homo sapiens OX=9606 GN=ITIH4 PE=1 SV=1	Glycation	FALSE	FALSE	0.998821	18.8971	18.41	18.4486	18.4603	18.7488	18.3555	17.9021	18.8828	19.1833	18.4885	18.2689	18.3574	18.3179	18.1484	18.8171
R.EALKLEEK[+162.053]K.H	03859:3	7	Hex	K[+162]	417.234	3	1249.69	1249.69	0	-0.4	1592	Specific	321.77	127.37	43.36	5.65	119	>sp|P01024|CO3_HUMAN Complement C3 OS=Homo sapiens OX=9606 GN=C3 PE=1 SV=2	CO3	819	fs1_14373_85.ScanId;v=1;d1=4498.4498.3	controllerType=0 controllerNumber=1 scan=4498	22.3458	FS1_14373_85.raw_20231126_wGlyDecoy_noFDR/FS1_14373_85.raw_20231126_wGlyDecoy_noFDR.xlsx	FS1_14373_85	EALKLEEK[+162.053]K	0.0639226	1.0453	0.853278	>sp|P01024|CO3_HUMAN Complement C3 OS=Homo sapiens OX=9606 GN=C3 PE=1 SV=2	Glycation	FALSE	FALSE	0.998821	19.652	19.6026	19.4866	20.813	19.7571	20.467	20.9389	20.4273	20.2459	19.5037	19.0962	20.5973	20.1223	19.4686	20.9947
R.EALVK[+162.053]GNPPIYR.F	14866:3	47	Hex	K[+162]	506.944	3	1518.82	1518.82	0	0.2	1215	Specific	375.33	263.18	263.18	6.1	24	>sp|P01031|CO5_HUMAN Complement C5 OS=Homo sapiens OX=9606 GN=C5 PE=1 SV=4	CO5	820	fs1_ms_14373_79_05082021.ScanId;v=1;d1=13094.13094.3	controllerType=0 controllerNumber=1 scan=13094	55.513	FS1_MS_14373_79_05082021.raw_20231123_wGlyDecoy_noFDR/FS1_MS_14373_79_05082021.raw_20231123_wGlyDecoy_noFDR.xlsx	FS1_MS_14373_79_05082021	EALVK[+162.053]GNPPIYR	-0.140576	-1.10235	0.728803	>sp|P01031|CO5_HUMAN Complement C5 OS=Homo sapiens OX=9606 GN=C5 PE=1 SV=4	Glycation	FALSE	FALSE	0.998821	18.9245	18.4002	19.1455	18.9145	17.9534	17.1773	18.8569	19.2534	16.4142	16.9338	18.5736	16.4995	17.6833	18.8631	18.4683
R.EANYIGSDK[+162.053]YFHAR.G	15322:4	85	Hex	K[+162]	458.966	4	1832.84	1832.85	0	-0.9	44	Specific	667.87	531.33	531.33	12.4	3	>tr|E9PQD6|E9PQD6_HUMAN Serum amyloid A protein OS=Homo sapiens OX=9606 GN=SAA1 PE=1 SV=1	E9PQD6	208	fs1_14373_19.ScanId;v=1;d1=13157.13157.4	controllerType=0 controllerNumber=1 scan=13157	56.2137	FS1_14373_19.raw_20231127_wGlyDecoy_noFDR/FS1_14373_19.raw_20231127_wGlyDecoy_noFDR.xlsx	FS1_14373_19	EANYIGSDK[+162.053]YFHAR	0.921122	1.89359	0.113892	>tr|E9PQD6|E9PQD6_HUMAN Serum amyloid A protein OS=Homo sapiens OX=9606 GN=SAA1 PE=1 SV=1	Glycation	FALSE	FALSE	0.998821	13.0342	14.3299	15.2366	15.8196	14.5745	13.7841	14.0052	14.9224	13.0023	13.3428	12.8412	13.516	15.1387	13.6168	14.6861
R.EAPK[+162.053]VVEEQESR.V	05527:3	23	Hex	K[+162]	521.59	3	1562.75	1562.75	0	0.2	1454	Specific	452.37	360.47	360.47	7.23	65	>sp|P0C0L5|CO4B_HUMAN Complement C4-B OS=Homo sapiens OX=9606 GN=C4B PE=1 SV=2	CO4A	1207	fs1_14373_34.ScanId;v=1;d1=5775.5775.3	controllerType=0 controllerNumber=1 scan=5775	27.2993	FS1_14373_34.raw_20231127_wGlyDecoy_noFDR/FS1_14373_34.raw_20231127_wGlyDecoy_noFDR.xlsx	FS1_14373_34	EAPK[+162.053]VVEEQESR	-0.314932	-1.24395	0.221471	>sp|P0C0L4|CO4A_HUMAN Complement C4-A OS=Homo sapiens OX=9606 GN=C4A PE=1 SV=2;>sp|P0C0L5|CO4B_HUMAN Complement C4-B OS=Homo sapiens OX=9606 GN=C4B PE=1 SV=2	Glycation	FALSE	FALSE	0.998821	19.9601	19.7379	19.1342	19.8241	19.4199	20.2534	20.4067	19.9751	18.768	19.8602	18.9726	20.0291	19.1173	19.4644	19.7603
K.EAQEVFK[+162.053]AIQSLK.T	28998:3	8	Hex	K[+162]	551.629	3	1652.87	1652.87	0	-0.3	4279	Specific	273.95	151.29	151.29	6.88	141	>sp|P04114|APOB_HUMAN Apolipoprotein B-100 OS=Homo sapiens OX=9606 GN=APOB PE=1 SV=2	APOB	964	fs1_14373_52.ScanId;v=1;d1=23329.23329.3	controllerType=0 controllerNumber=1 scan=23329	95.2256	FS1_14373_52.raw_20231126_wGlyDecoy_noFDR/FS1_14373_52.raw_20231126_wGlyDecoy_noFDR.xlsx	FS1_14373_52	EAQEVFK[+162.053]AIQSLK	0.452688	1.36859	0.211206	>sp|P04114|APOB_HUMAN Apolipoprotein B-100 OS=Homo sapiens OX=9606 GN=APOB PE=1 SV=2	Glycation	FALSE	FALSE	0.998821	16.9156	16.9602	16.6461	17.5608	16.5969	17.3946	17.0255	16.3098	16.7017	16.1795	15.1102	15.431	16.3462	16.9123	17.8349
K.EAQLPVIENK[+162.053]VC[+57.021]NR.Y	18276:3	35	Hex	C[+57], K[+162]	611.312	3	1831.92	1831.92	0	0.5	718	Specific	312.05	241.73	241.73	7.12	34	>sp|P00747|PLMN_HUMAN Plasminogen OS=Homo sapiens OX=9606 GN=PLG PE=1 SV=2	PLMN	803	fs1_14373_7.ScanId;v=1;d1=15471.15471.3	controllerType=0 controllerNumber=1 scan=15471	66.2318	FS1_14373_7.raw_20231225_wGlyDecoy_noFDR/FS1_14373_7.raw_20231225_wGlyDecoy_noFDR.xlsx	FS1_14373_7	EAQLPVIENK[+162.053]VC[+57.021]NR	-0.429177	-1.34647	0.133434	>sp|P00747|PLMN_HUMAN Plasminogen OS=Homo sapiens OX=9606 GN=PLG PE=1 SV=2	Glycation	FALSE	FALSE	0.998821	18.6744	18.0515	18.4952	19.3916	18.1954	19.3588	19.5841	19.1679	18.6371	18.0666	18.4901	19.2464	18.5779	18.7497	17.7934
K.EATEAAK[+162.053]C[+57.021]NLLAEK.Q	11441:3	16	Hex	C[+57], K[+162]	570.614	3	1709.83	1709.83	0	0.6	212	Specific	478.03	349.38	317.58	7.57	39	>sp|P02765|FETUA_HUMAN Alpha-2-HS-glycoprotein OS=Homo sapiens OX=9606 GN=AHSG PE=1 SV=2	FETUA	934	fs1_14373_52.ScanId;v=1;d1=10354.10354.3	controllerType=0 controllerNumber=1 scan=10354	45.3524	FS1_14373_52.raw_20231126_wGlyDecoy_noFDR/FS1_14373_52.raw_20231126_wGlyDecoy_noFDR.xlsx	FS1_14373_52	EATEAAK[+162.053]C[+57.021]NLLAEK	-0.443486	-1.35989	0.0781325	>sp|P02765|FETUA_HUMAN Alpha-2-HS-glycoprotein OS=Homo sapiens OX=9606 GN=AHSG PE=1 SV=2	Glycation	FALSE	FALSE	0.998821	21.3049	21.2822	20.5351	22.0917	21.4332	21.3857	21.8042	21.7245	20.7248	21.5566	20.9292	21.5399	21.5361	20.7303	19.7287
K.EAVEHLQK[+162.053]SELTQQLNALFQDK.L	34781:4	28	Hex	K[+162]	683.599	4	2731.38	2731.38	0	-1	44	Specific	1069.52	958.66	958.66	21.73	25	>sp|P06727|APOA4_HUMAN Apolipoprotein A-IV OS=Homo sapiens OX=9606 GN=APOA4 PE=1 SV=4	APOA4	1053	fs1_14373_52.ScanId;v=1;d1=27335.27335.4	controllerType=0 controllerNumber=1 scan=27335	110.181	FS1_14373_52.raw_20231126_wGlyDecoy_noFDR/FS1_14373_52.raw_20231126_wGlyDecoy_noFDR.xlsx	FS1_14373_52	EAVEHLQK[+162.053]SELTQQLNALFQDK	-0.244463	-1.18465	0.582945	>sp|P06727|APOA4_HUMAN Apolipoprotein A-IV OS=Homo sapiens OX=9606 GN=APOA4 PE=1 SV=4	Glycation	FALSE	FALSE	0.998821	18.6751	17.6603	17.7132	18.7203	17.9436	18.7719	17.3991	17.2321	16.7457	17.8125	14.847	16.9471	17.5876	17.2154	17.329
K.EC[+57.021]C[+57.021]EKPLLEK[+162.053]SHC[+57.021]IAEVENDEMPADLPSLAADFVESK.D	41869:5	1	Hex	C[+57]*3, K[+162]	885.404	5	4422.99	4423	0	-0.9	301	Specific	1628.63	1462.52	315.74	31.65	178	>sp|P02768|ALBU_HUMAN Albumin OS=Homo sapiens OX=9606 GN=ALB PE=1 SV=2	ALBU	936	fs1_14373_52.ScanId;v=1;d1=32238.32238.5	controllerType=0 controllerNumber=1 scan=32238	128.505	FS1_14373_52.raw_20231126_wGlyDecoy_noFDR/FS1_14373_52.raw_20231126_wGlyDecoy_noFDR.xlsx	FS1_14373_52	EC[+57.021]C[+57.021]EKPLLEK[+162.053]SHC[+57.021]IAEVENDEMPADLPSLAADFVESK	-1.28488	-2.43662	0.17444	>sp|P02768|ALBU_HUMAN Albumin OS=Homo sapiens OX=9606 GN=ALB PE=1 SV=2	Glycation	FALSE	FALSE	0.998821	24.4132	24.4961	22.6526	24.3738	24.115	23.48	23.5634	23.8898	21.3012	23.0857	21.4203	14.4614	22.2404	22.9573	20.6051
K.EC[+57.021]C[+57.021]EKPLLEK[+162.053]SHC[+57.021]IAEVENDEM[+15.995]PADLPSLAADFVESK.D	38319:5	1	Hex	C[+57]*3, K[+162], M[+16]	888.605	5	4439	4438.99	0	1.1	301	Specific	1259.13	1184.03	279.43	25.21	178	>sp|P02768|ALBU_HUMAN Albumin OS=Homo sapiens OX=9606 GN=ALB PE=1 SV=2	ALBU	936	fs1_14373_52.ScanId;v=1;d1=29741.29741.5	controllerType=0 controllerNumber=1 scan=29741	119.11	FS1_14373_52.raw_20231126_wGlyDecoy_noFDR/FS1_14373_52.raw_20231126_wGlyDecoy_noFDR.xlsx	FS1_14373_52	EC[+57.021]C[+57.021]EKPLLEK[+162.053]SHC[+57.021]IAEVENDEM[+15.995]PADLPSLAADFVESK	-1.19672	-2.29217	0.0326364	>sp|P02768|ALBU_HUMAN Albumin OS=Homo sapiens OX=9606 GN=ALB PE=1 SV=2	Glycation	FALSE	FALSE	0.998821	20.6602	20.036	18.2285	19.9544	19.3215	19.6938	18.9932	19.605	17.335	18.2838	17.6374	18.9288	17.9263	19.4346	16.5985
K.EC[+57.021]C[+57.021]EK[+162.053]PLLEK.S	07279:3	1	Hex	C[+57]*2, K[+162]	489.896	3	1467.67	1467.67	0	2.5	301	Specific	417.57	256.89	193.93	4.5	161	>sp|P02768|ALBU_HUMAN Albumin OS=Homo sapiens OX=9606 GN=ALB PE=1 SV=2	ALBU	936	fs1_ms_14373_31_05082021.ScanId;v=1;d1=7243.7243.3	controllerType=0 controllerNumber=1 scan=7243	32.627	FS1_MS_14373_31_05082021.raw_20231124_wGlyDecoy_noFDR/FS1_MS_14373_31_05082021.raw_20231124_wGlyDecoy_noFDR.xlsx	FS1_MS_14373_31_05082021	EC[+57.021]C[+57.021]EK[+162.053]PLLEK	1.03111	2.04359	0.591887	>sp|P02768|ALBU_HUMAN Albumin OS=Homo sapiens OX=9606 GN=ALB PE=1 SV=2	Glycation	FALSE	FALSE	0.998821	15.1481	26.581	24.7734	25.8121	25.5615	26.0295	25.7677	14.1651	24.8647	25.261	24.6873	14.4488	25.117	25.877	22.2756
R.EC[+57.021]DTDGWTNDIPIC[+57.021]EVVK[+162.053]C[+57.021]LPVTAPENGK.I	44282:4	22	Hex	C[+57]*3, K[+162]	870.646	4	3479.56	3479.57	0	-0.5	128	Specific	230.89	190.21	190.21	7.22	56	>sp|P08603|CFAH_HUMAN Complement factor H OS=Homo sapiens OX=9606 GN=CFH PE=1 SV=4	CFAH	1149	fs1_ms_14373_46_05082021.ScanId;v=1;d1=34523.34523.4	controllerType=0 controllerNumber=1 scan=34523	136.655	FS1_MS_14373_46_05082021.raw_20231124_wGlyDecoy_noFDR/FS1_MS_14373_46_05082021.raw_20231124_wGlyDecoy_noFDR.xlsx	FS1_MS_14373_46_05082021	EC[+57.021]DTDGWTNDIPIC[+57.021]EVVK[+162.053]C[+57.021]LPVTAPENGK	0.322314	1.25033	0.591312	>sp|P08603|CFAH_HUMAN Complement factor H OS=Homo sapiens OX=9606 GN=CFH PE=1 SV=4	Glycation	FALSE	FALSE	0.998821	19.8942	19.3158	17.0438	19.2107	20.1709	19.253	17.4882	17.1533	16.8822	17.2914	18.68	18.8641	16.3095	17.1019	16.5197
R.EC[+57.021]ELPK[+162.053]IDVHLVPDR.K	28321:4	21	Hex	C[+57], K[+162]	496.253	4	1981.99	1981.99	0	0.3	568	Specific	822.26	646.41	646.41	15.63	57	>sp|P08603|CFAH_HUMAN Complement factor H OS=Homo sapiens OX=9606 GN=CFH PE=1 SV=4	CFAH	1149	fs1_14373_52.ScanId;v=1;d1=22854.22854.4	controllerType=0 controllerNumber=1 scan=22854	93.4597	FS1_14373_52.raw_20231126_wGlyDecoy_noFDR/FS1_14373_52.raw_20231126_wGlyDecoy_noFDR.xlsx	FS1_14373_52	EC[+57.021]ELPK[+162.053]IDVHLVPDR	-0.0227271	-1.01588	0.939136	>sp|P08603|CFAH_HUMAN Complement factor H OS=Homo sapiens OX=9606 GN=CFH PE=1 SV=4	Glycation	FALSE	FALSE	0.998821	19.7373	19.4426	19.5162	20.138	18.4657	18.5924	18.9764	19.4518	18.7834	18.5617	18.1103	19.1047	19.2138	18.9616	18.3058
K.EDGKLNK[+162.053]LC[+57.021]R.D	03488:3	6	Hex	C[+57], K[+162]	465.57	3	1394.69	1394.69	0	-0.1	1498	Specific	259.41	174.63	58.16	4.98	122	>sp|P01024|CO3_HUMAN Complement C3 OS=Homo sapiens OX=9606 GN=C3 PE=1 SV=2	CO3	819	fs1_ms_14373_79_05082021.ScanId;v=1;d1=4269.4269.3	controllerType=0 controllerNumber=1 scan=4269	20.9531	FS1_MS_14373_79_05082021.raw_20231123_wGlyDecoy_noFDR/FS1_MS_14373_79_05082021.raw_20231123_wGlyDecoy_noFDR.xlsx	FS1_MS_14373_79_05082021	EDGKLNK[+162.053]LC[+57.021]R	-0.534862	-1.4488	0.042995	>sp|P01024|CO3_HUMAN Complement C3 OS=Homo sapiens OX=9606 GN=C3 PE=1 SV=2	Glycation	FALSE	FALSE	0.998821	17.6647	17.2885	17.1464	18.3312	18.2531	18.0126	17.5402	18.0313	18.147	17.8607	17.4097	17.6652	17.3707	17.1214	17.4507
R.EDIFMETLKDIVEYYNDSN[+2204.772]GSHVLQGR.F	50875:5	28	HexNAc(4)Hex(5)NeuAc(2)	N[+2205]	1076.26	5	5377.26	5377.26	0	-0.6	94	Specific	235.99	135.98	68.17	6.71	29	>sp|P25311|ZA2G_HUMAN Zinc-alpha-2-glycoprotein OS=Homo sapiens OX=9606 GN=AZGP1 PE=1 SV=2	ZA2G	1624	fs1_ms_14373_21_05082021.ScanId;v=1;d1=38533.38533.5	controllerType=0 controllerNumber=1 scan=38533	151.021	FS1_MS_14373_21_05082021.raw_20231125_wGlyDecoy_noFDR/FS1_MS_14373_21_05082021.raw_20231125_wGlyDecoy_noFDR.xlsx	FS1_MS_14373_21_05082021	EDIFMETLKDIVEYYNDSN[+2204.772]GSHVLQGR	-0.658336	-1.57826	0.175599	>sp|P25311|ZA2G_HUMAN Zinc-alpha-2-glycoprotein OS=Homo sapiens OX=9606 GN=AZGP1 PE=1 SV=2	Glycosylation	FALSE	FALSE	0.998821	20.1161	18.2504	17.46	18.2756	17.5873	18.1343	18.3684	18.581	19.6325	17.9179	19.4418	17.5747	19.0819	18.1805	19.2769
K.EDLIWELLNQAQEHFGK[+162.053]DK.S	47374:4	3	Hex	K[+162]	619.556	4	2475.2	2475.2	0	-0.2	279	Specific	750.95	658.72	111.7	14.74	153	>sp|P02787|TRFE_HUMAN Serotransferrin OS=Homo sapiens OX=9606 GN=TF PE=1 SV=4	TRFE	941	fs1_14373_7.ScanId;v=1;d1=36098.36098.4	controllerType=0 controllerNumber=1 scan=36098	144.787	FS1_14373_7.raw_20231225_wGlyDecoy_noFDR/FS1_14373_7.raw_20231225_wGlyDecoy_noFDR.xlsx	FS1_14373_7	EDLIWELLNQAQEHFGK[+162.053]DK	0.295452	1.22727	0.319696	>sp|P02787|TRFE_HUMAN Serotransferrin OS=Homo sapiens OX=9606 GN=TF PE=1 SV=4	Glycation	FALSE	FALSE	0.998821	18.4307	18.6158	17.986	19.3563	19.3854	19.819	18.6821	20.0337	19.7625	18.9409	18.5682	19.1348	18.9422	18.6158	20.0927
K.EDPQTFYYAVAVVK[+162.053]K.D	28268:3	4	Hex	K[+162]	640.659	3	1919.96	1919.96	0	0	108	Specific	472.64	357.25	59.73	7.86	136	>sp|P02787|TRFE_HUMAN Serotransferrin OS=Homo sapiens OX=9606 GN=TF PE=1 SV=4	TRFE	941	fs1_ms_14373_13_05082021.ScanId;v=1;d1=23074.23074.3	controllerType=0 controllerNumber=1 scan=23074	94.2316	FS1_MS_14373_13_05082021.raw_20231125_wGlyDecoy_noFDR/FS1_MS_14373_13_05082021.raw_20231125_wGlyDecoy_noFDR.xlsx	FS1_MS_14373_13_05082021	EDPQTFYYAVAVVK[+162.053]K	0.136358	1.09913	0.620869	>sp|P02787|TRFE_HUMAN Serotransferrin OS=Homo sapiens OX=9606 GN=TF PE=1 SV=4	Glycation	FALSE	FALSE	0.998821	22.8844	22.6222	22.6014	23.3897	22.6751	23.0042	23.0834	23.1763	22.811	22.381	21.4322	23.2073	22.7809	22.6925	23.1336
R.EDQYHYLLDRN[+2204.772]LSC[+57.021]R.V	22076:4	66	HexNAc(4)Hex(5)NeuAc(2)	C[+57], N[+2205]	1047.43	4	4186.69	4186.69	0	-1.3	239	Specific	239.16	227.43	132.09	7.67	6	>sp|P05154|IPSP_HUMAN Plasma serine protease inhibitor OS=Homo sapiens OX=9606 GN=SERPINA5 PE=1 SV=3	IPSP	1012	fs1_ms_14373_40_05082021.ScanId;v=1;d1=18712.18712.4	controllerType=0 controllerNumber=1 scan=18712	77.4955	FS1_MS_14373_40_05082021.raw_20231124_wGlyDecoy_noFDR/FS1_MS_14373_40_05082021.raw_20231124_wGlyDecoy_noFDR.xlsx	FS1_MS_14373_40_05082021	EDQYHYLLDRN[+2204.772]LSC[+57.021]R	-0.266893	-1.20321	0.732119	>sp|P05154|IPSP_HUMAN Plasma serine protease inhibitor OS=Homo sapiens OX=9606 GN=SERPINA5 PE=1 SV=3	Glycosylation	FALSE	FALSE	0.998821	19.7585	19.0297	19.2247	19.3268	15.9336	19.0143	18.6579	13.9347	19.2771	19.5229	19.2047	18.9833	20.3445	19.8316	17.6312
K.EELLPAQDIK[+162.053]ALFVSEEEK.K	40191:3	19	Hex	K[+162]	784.068	3	2350.19	2350.19	0	-1.1	971	Specific	204.76	204.76	204.76	5.85	43	>tr|E7ETN3|E7ETN3_HUMAN C3/C5 convertase OS=Homo sapiens OX=9606 PE=1 SV=1	E7ETN3	183	fs1_ms_14373_16_05082021.ScanId;v=1;d1=32103.32103.3	controllerType=0 controllerNumber=1 scan=32103	127.568	FS1_MS_14373_16_05082021.raw_20231125_wGlyDecoy_noFDR/FS1_MS_14373_16_05082021.raw_20231125_wGlyDecoy_noFDR.xlsx	FS1_MS_14373_16_05082021	EELLPAQDIK[+162.053]ALFVSEEEK	0.495781	1.41008	0.198421	>tr|E7ETN3|E7ETN3_HUMAN C3/C5 convertase OS=Homo sapiens OX=9606 PE=1 SV=1	Glycation	FALSE	FALSE	0.998821	16.0343	17.4616	17.5689	16.3953	15.0171	16.3972	17.1259	16.7233	16.7097	16.3517	16.4957	17.109	15.7166	16.1667	17.0213
K.EELLPAQDIK[+162.053]ALFVSEEEKK.L	38335:4	21	Hex	K[+162]	620.327	4	2478.29	2478.29	0	-0.3	971	Specific	899.41	848.26	617.79	16.93	38	>tr|E7ETN3|E7ETN3_HUMAN C3/C5 convertase OS=Homo sapiens OX=9606 PE=1 SV=1	B4E1Z4	183	fs1_14373_70_20210728223754.ScanId;v=1;d1=29532.29532.4	controllerType=0 controllerNumber=1 scan=29532	118.526	FS1_14373_70_20210728223754.raw_20231126_wGlyDecoy_noFDR/FS1_14373_70_20210728223754.raw_20231126_wGlyDecoy_noFDR.xlsx	FS1_14373_70_20210728223754	EELLPAQDIK[+162.053]ALFVSEEEKK	0.046707	1.0329	0.862292	>tr|B4E1Z4|B4E1Z4_HUMAN Complement C2 OS=Homo sapiens OX=9606 PE=1 SV=1;>tr|E7ETN3|E7ETN3_HUMAN C3/C5 convertase OS=Homo sapiens OX=9606 PE=1 SV=1	Glycation	FALSE	FALSE	0.998821	17.8733	16.7504	17.7689	19.1473	17.3633	18.1024	17.9292	18.7654	18.2405	17.7207	17.1	17.7941	17.8025	17.7	18.2615
R.EEMTK[+162.053]NQVSLTC[+57.021]LVK.G	22844:3	14	Hex	C[+57], K[+162]	647.988	3	1941.95	1941.95	0	-1	235	Specific	484.75	370.8	370.8	7.3	42	>sp|P01859|IGHG2_HUMAN Immunoglobulin heavy constant gamma 2 OS=Homo sapiens OX=9606 GN=IGHG2 PE=1 SV=3	IGHG2	890	fs1_ms_14373_31_05082021.ScanId;v=1;d1=19259.19259.3	controllerType=0 controllerNumber=1 scan=19259	79.246	FS1_MS_14373_31_05082021.raw_20231124_wGlyDecoy_noFDR/FS1_MS_14373_31_05082021.raw_20231124_wGlyDecoy_noFDR.xlsx	FS1_MS_14373_31_05082021	EEMTK[+162.053]NQVSLTC[+57.021]LVK	0.167902	1.12342	0.585679	>sp|P01859|IGHG2_HUMAN Immunoglobulin heavy constant gamma 2 OS=Homo sapiens OX=9606 GN=IGHG2 PE=1 SV=3	Glycation	FALSE	FALSE	0.998821	25.042	25.3128	25.6169	25.7052	24.206	23.5231	24.5676	25.5585	25.394	25.1033	24.1047	24.9828	25.1044	24.4002	24.6361
R.EEM[+15.995]TK[+162.053]NQVSLTC[+57.021]LVK.G	20477:3	13	Hex	C[+57], K[+162], M[+16]	653.32	3	1957.95	1957.95	0	0.5	235	Specific	445.55	383.74	383.74	8.52	54	>sp|P01859|IGHG2_HUMAN Immunoglobulin heavy constant gamma 2 OS=Homo sapiens OX=9606 GN=IGHG2 PE=1 SV=3	IGHG2	890	fs1_ms_14373_79_05082021.ScanId;v=1;d1=17465.17465.3	controllerType=0 controllerNumber=1 scan=17465	72.3977	FS1_MS_14373_79_05082021.raw_20231123_wGlyDecoy_noFDR/FS1_MS_14373_79_05082021.raw_20231123_wGlyDecoy_noFDR.xlsx	FS1_MS_14373_79_05082021	EEM[+15.995]TK[+162.053]NQVSLTC[+57.021]LVK	0.142151	1.10355	0.660345	>sp|P01859|IGHG2_HUMAN Immunoglobulin heavy constant gamma 2 OS=Homo sapiens OX=9606 GN=IGHG2 PE=1 SV=3	Glycation	FALSE	FALSE	0.998821	20.027	20.4269	20.8284	20.7163	18.4828	18.6748	19.7202	20.3032	19.8306	19.9946	19.1599	20.1806	19.9859	19.2973	19.5019
R.EEQFN[+1241.454]STFR.V	11307:3	10	HexNAc(3)Hex(3)Fuc(1)	N[+1241]	800.328	3	2398.97	2398.98	0	-2.4	172	Specific	275.84	110.36	110.36	3.05	60	>sp|P01859|IGHG2_HUMAN Immunoglobulin heavy constant gamma 2 OS=Homo sapiens OX=9606 GN=IGHG2 PE=1 SV=3	IGHG2	890	fs1_ms_14373_21_05082021.ScanId;v=1;d1=10375.10375.3	controllerType=0 controllerNumber=1 scan=10375	45.4575	FS1_MS_14373_21_05082021.raw_20231125_wGlyDecoy_noFDR/FS1_MS_14373_21_05082021.raw_20231125_wGlyDecoy_noFDR.xlsx	FS1_MS_14373_21_05082021	EEQFN[+1241.454]STFR	0.991129	1.98774	0.524758	>sp|P01859|IGHG2_HUMAN Immunoglobulin heavy constant gamma 2 OS=Homo sapiens OX=9606 GN=IGHG2 PE=1 SV=3	Glycosylation	FALSE	FALSE	0.998821	19.9365	20.3788	24.5648	25.1984	25.2417	19.9561	20.843	18.5344	19.003	20.6665	25.2044	25.5194	25.1044	19.8911	20.2938
R.EEQFN[+1298.476]STFR.V	11450:3	15	HexNAc(4)Hex(3)	N[+1298]	819.337	3	2456	2456	0	-0.9	172	Specific	286.72	131.94	131.94	4.55	47	>sp|P01859|IGHG2_HUMAN Immunoglobulin heavy constant gamma 2 OS=Homo sapiens OX=9606 GN=IGHG2 PE=1 SV=3	IGHG2	890	fs1_ms_14373_16_05082021.ScanId;v=1;d1=10539.10539.3	controllerType=0 controllerNumber=1 scan=10539	45.3744	FS1_MS_14373_16_05082021.raw_20231125_wGlyDecoy_noFDR/FS1_MS_14373_16_05082021.raw_20231125_wGlyDecoy_noFDR.xlsx	FS1_MS_14373_16_05082021	EEQFN[+1298.476]STFR	0.310357	1.24001	0.384294	>sp|P01859|IGHG2_HUMAN Immunoglobulin heavy constant gamma 2 OS=Homo sapiens OX=9606 GN=IGHG2 PE=1 SV=3	Glycosylation	FALSE	FALSE	0.998821	21.3772	21.5932	21.0966	21.0489	21.2099	21.2171	21.2341	21.9482	22.3654	21.195	21.415	23.044	21.1094	21.1522	22.5056
R.EEQFN[+1298.476]STYR.V	07230:3	24	HexNAc(4)Hex(3)	N[+1298]	824.67	3	2471.99	2471.99	0	0.6	173	Specific	249.52	103.24	103.24	3.81	35	>sp|P01861|IGHG4_HUMAN Immunoglobulin heavy constant gamma 4 OS=Homo sapiens OX=9606 GN=IGHG4 PE=1 SV=2	IGHG4	892	fs1_ms_14373_21_05082021.ScanId;v=1;d1=7244.7244.3	controllerType=0 controllerNumber=1 scan=7244	33.0002	FS1_MS_14373_21_05082021.raw_20231125_wGlyDecoy_noFDR/FS1_MS_14373_21_05082021.raw_20231125_wGlyDecoy_noFDR.xlsx	FS1_MS_14373_21_05082021	EEQFN[+1298.476]STYR	1.62327	3.08073	0.0382666	>sp|P01861|IGHG4_HUMAN Immunoglobulin heavy constant gamma 4 OS=Homo sapiens OX=9606 GN=IGHG4 PE=1 SV=2	Glycosylation	FALSE	FALSE	0.998821	16.1529	19.4829	16.624	15.0392	16.9145	16.9398	18.1392	18.8536	19.3263	16.4742	15.8873	18.8618	18.9072	17.41	18.9934
R.EEQFN[+1403.507]STFR.V	11651:3	11	HexNAc(3)Hex(4)Fuc(1)	N[+1404]	854.348	3	2561.03	2561.03	0	-0.2	172	Specific	282.79	144.47	144.47	4.94	62	>sp|P01859|IGHG2_HUMAN Immunoglobulin heavy constant gamma 2 OS=Homo sapiens OX=9606 GN=IGHG2 PE=1 SV=3	IGHG2	890	fs1_14373_42.ScanId;v=1;d1=10336.10336.3	controllerType=0 controllerNumber=1 scan=10336	45.3853	FS1_14373_42.raw_20231127_wGlyDecoy_noFDR/FS1_14373_42.raw_20231127_wGlyDecoy_noFDR.xlsx	FS1_14373_42	EEQFN[+1403.507]STFR	-1.32876	-2.51187	0.306573	>sp|P01859|IGHG2_HUMAN Immunoglobulin heavy constant gamma 2 OS=Homo sapiens OX=9606 GN=IGHG2 PE=1 SV=3	Glycosylation	FALSE	FALSE	0.998821	24.7316	25.1768	19.2024	19.853	19.4983	19.0122	24.1303	18.4955	19.6177	20.0847	25.7911	19.7481	19.7082	23.8719	25.0155
R.EEQFN[+1444.534]STFR.V	11285:3	11	HexNAc(4)Hex(3)Fuc(1)	N[+1445]	868.023	3	2602.05	2602.06	0	-1.1	172	Specific	257.05	96.96	96.96	3.99	62	>sp|P01859|IGHG2_HUMAN Immunoglobulin heavy constant gamma 2 OS=Homo sapiens OX=9606 GN=IGHG2 PE=1 SV=3	IGHG2	890	fs1_ms_14373_54_04082021.ScanId;v=1;d1=10245.10245.3	controllerType=0 controllerNumber=1 scan=10245	44.523	FS1_MS_14373_54_04082021.raw_20231124_wGlyDecoy_noFDR/FS1_MS_14373_54_04082021.raw_20231124_wGlyDecoy_noFDR.xlsx	FS1_MS_14373_54_04082021	EEQFN[+1444.534]STFR	0.118228	1.0854	0.646421	>sp|P01859|IGHG2_HUMAN Immunoglobulin heavy constant gamma 2 OS=Homo sapiens OX=9606 GN=IGHG2 PE=1 SV=3	Glycosylation	FALSE	FALSE	0.998821	28.1479	28.5418	28.2591	28.5119	28.5515	27.6684	28.4479	27.4865	28.6642	28.831	28.7104	28.7139	28.0096	27.7441	28.8234
R.EEQFN[+1444.534]STYR.V	07361:3	38	HexNAc(4)Hex(3)Fuc(1)	N[+1445]	873.354	3	2618.05	2618.05	0	-1	173	Specific	210.12	47.3	47.3	2.04	33	>sp|P01861|IGHG4_HUMAN Immunoglobulin heavy constant gamma 4 OS=Homo sapiens OX=9606 GN=IGHG4 PE=1 SV=2	IGHG4	892	fs1_ms_14373_79_05082021.ScanId;v=1;d1=7264.7264.3	controllerType=0 controllerNumber=1 scan=7264	32.6529	FS1_MS_14373_79_05082021.raw_20231123_wGlyDecoy_noFDR/FS1_MS_14373_79_05082021.raw_20231123_wGlyDecoy_noFDR.xlsx	FS1_MS_14373_79_05082021	EEQFN[+1444.534]STYR	-0.07362	-1.05235	0.924984	>sp|P01861|IGHG4_HUMAN Immunoglobulin heavy constant gamma 4 OS=Homo sapiens OX=9606 GN=IGHG4 PE=1 SV=2	Glycosylation	FALSE	FALSE	0.998821	25.755	25.8665	24.6364	26.1753	26.1365	25.6296	25.3129	24.2241	26.2206	25.0671	24.7035	24.7141	27.356	24.8397	25.1935
R.EEQFN[+1460.529]STFR.V	11629:3	12	HexNAc(4)Hex(4)	N[+1461]	873.356	3	2618.05	2618.05	0	0.7	172	Specific	256.49	66.34	66.34	3.11	56	>sp|P01859|IGHG2_HUMAN Immunoglobulin heavy constant gamma 2 OS=Homo sapiens OX=9606 GN=IGHG2 PE=1 SV=3	IGHG2	890	fs1_14373_1.ScanId;v=1;d1=10345.10345.3	controllerType=0 controllerNumber=1 scan=10345	45.413	FS1_14373_1.raw_20231128_wGlyDecoy_noFDR/FS1_14373_1.raw_20231128_wGlyDecoy_noFDR.xlsx	FS1_14373_1	EEQFN[+1460.529]STFR	0.427067	1.3445	0.279522	>sp|P01859|IGHG2_HUMAN Immunoglobulin heavy constant gamma 2 OS=Homo sapiens OX=9606 GN=IGHG2 PE=1 SV=3	Glycosylation	FALSE	FALSE	0.998821	23.7661	23.6151	22.9208	23.0246	22.6435	22.8087	22.3206	23.8408	24.7306	22.9305	23.483	24.8038	23.1425	23.5937	24.5686
R.EEQFN[+1565.560]STFR.V	11107:3	10	HexNAc(3)Hex(5)Fuc(1)	N[+1566]	908.365	3	2723.08	2723.08	0	-0.4	172	Specific	233.2	97.68	97.68	4.17	60	>sp|P01859|IGHG2_HUMAN Immunoglobulin heavy constant gamma 2 OS=Homo sapiens OX=9606 GN=IGHG2 PE=1 SV=3	IGHG2	890	fs1_ms_14373_21_05082021.ScanId;v=1;d1=10191.10191.3	controllerType=0 controllerNumber=1 scan=10191	44.723	FS1_MS_14373_21_05082021.raw_20231125_wGlyDecoy_noFDR/FS1_MS_14373_21_05082021.raw_20231125_wGlyDecoy_noFDR.xlsx	FS1_MS_14373_21_05082021	EEQFN[+1565.560]STFR	0.698122	1.62239	0.659693	>sp|P01859|IGHG2_HUMAN Immunoglobulin heavy constant gamma 2 OS=Homo sapiens OX=9606 GN=IGHG2 PE=1 SV=3	Glycosylation	FALSE	FALSE	0.998821	20.367	20.4742	14.8016	20.3314	14.6603	18.5263	11.0103	14.8971	21.0437	19.8294	19.85	20.7613	20.0171	18.2007	20.7374
R.EEQFN[+1606.587]STFR.V	11179:3	10	HexNAc(4)Hex(4)Fuc(1)	N[+1607]	922.04	3	2764.1	2764.11	0	-1.4	172	Specific	286.43	136.29	136.29	5.36	58	>sp|P01859|IGHG2_HUMAN Immunoglobulin heavy constant gamma 2 OS=Homo sapiens OX=9606 GN=IGHG2 PE=1 SV=3	IGHG2	890	fs1_ms_14373_40_05082021.ScanId;v=1;d1=10294.10294.3	controllerType=0 controllerNumber=1 scan=10294	44.8612	FS1_MS_14373_40_05082021.raw_20231124_wGlyDecoy_noFDR/FS1_MS_14373_40_05082021.raw_20231124_wGlyDecoy_noFDR.xlsx	FS1_MS_14373_40_05082021	EEQFN[+1606.587]STFR	0.590987	1.50628	0.627666	>sp|P01859|IGHG2_HUMAN Immunoglobulin heavy constant gamma 2 OS=Homo sapiens OX=9606 GN=IGHG2 PE=1 SV=3	Glycosylation	FALSE	FALSE	0.998821	28.6138	29.4007	22.3913	28.7557	28.7397	28.2106	28.6578	27.8961	23.27	29.1783	29.6952	28.9096	28.8859	28.6304	29.4453
R.EEQFN[+1622.582]STFR.V	11570:3	13	HexNAc(4)Hex(5)	N[+1623]	927.371	3	2780.1	2780.1	0	-1.7	172	Specific	237.83	36.59	36.59	1.91	57	>sp|P01859|IGHG2_HUMAN Immunoglobulin heavy constant gamma 2 OS=Homo sapiens OX=9606 GN=IGHG2 PE=1 SV=3	IGHG2	890	fs1_14373_30.ScanId;v=1;d1=10172.10172.3	controllerType=0 controllerNumber=1 scan=10172	44.4602	FS1_14373_30.raw_20231127_wGlyDecoy_noFDR/FS1_14373_30.raw_20231127_wGlyDecoy_noFDR.xlsx	FS1_14373_30	EEQFN[+1622.582]STFR	0.40705	1.32597	0.288509	>sp|P01859|IGHG2_HUMAN Immunoglobulin heavy constant gamma 2 OS=Homo sapiens OX=9606 GN=IGHG2 PE=1 SV=3	Glycosylation	FALSE	FALSE	0.998821	23.5204	23.3226	22.6398	22.9764	22.1622	22.2067	21.828	23.3399	24.8281	22.3521	23.7083	23.5442	23.3706	23.3208	23.9173
R.EEQFN[+1768.640]STFR.V	11566:3	10	HexNAc(4)Hex(5)Fuc(1)	N[+1769]	976.058	3	2926.16	2926.16	0	-0.6	172	Specific	216.31	126.59	126.59	2.28	60	>sp|P01859|IGHG2_HUMAN Immunoglobulin heavy constant gamma 2 OS=Homo sapiens OX=9606 GN=IGHG2 PE=1 SV=3	IGHG2	890	fs1_ms_14373_78_05082021.ScanId;v=1;d1=10438.10438.2	controllerType=0 controllerNumber=1 scan=10438	45.2256	FS1_MS_14373_78_05082021.raw_20231124_wGlyDecoy_noFDR/FS1_MS_14373_78_05082021.raw_20231124_wGlyDecoy_noFDR.xlsx	FS1_MS_14373_78_05082021	EEQFN[+1768.640]STFR	0.222274	1.16657	0.461361	>sp|P01859|IGHG2_HUMAN Immunoglobulin heavy constant gamma 2 OS=Homo sapiens OX=9606 GN=IGHG2 PE=1 SV=3	Glycosylation	FALSE	FALSE	0.998821	28.9438	29.4098	28.8201	28.6186	28.5135	28.2547	28.5137	28.0513	29.7477	28.9054	30.0615	28.3451	29.6151	28.6945	29.2737
R.EEQFN[+1897.682]STFR.V	13782:4	11	HexNAc(4)Hex(4)Fuc(1)NeuAc(1)	N[+1898]	764.557	4	3055.2	3055.2	0	0	172	Specific	233.3	93.97	93.97	4.43	62	>sp|P01859|IGHG2_HUMAN Immunoglobulin heavy constant gamma 2 OS=Homo sapiens OX=9606 GN=IGHG2 PE=1 SV=3	IGHG2	890	fs1_ms_14373_54_04082021.ScanId;v=1;d1=12193.12193.4	controllerType=0 controllerNumber=1 scan=12193	52.1341	FS1_MS_14373_54_04082021.raw_20231124_wGlyDecoy_noFDR/FS1_MS_14373_54_04082021.raw_20231124_wGlyDecoy_noFDR.xlsx	FS1_MS_14373_54_04082021	EEQFN[+1897.682]STFR	0.318679	1.24719	0.372209	>sp|P01859|IGHG2_HUMAN Immunoglobulin heavy constant gamma 2 OS=Homo sapiens OX=9606 GN=IGHG2 PE=1 SV=3	Glycosylation	FALSE	FALSE	0.998821	26.8216	27.5612	26.1991	26.2854	25.5592	25.8343	25.7271	25.4323	27.3927	26.5862	27.6461	26.2186	27.1592	26.2419	27.046
R.EEQFN[+2059.735]STFR.V	13573:4	11	HexNAc(4)Hex(5)Fuc(1)NeuAc(1)	N[+2060]	805.071	4	3217.26	3217.26	0	1.1	172	Specific	248.12	108.92	108.92	5.15	55	>sp|P01859|IGHG2_HUMAN Immunoglobulin heavy constant gamma 2 OS=Homo sapiens OX=9606 GN=IGHG2 PE=1 SV=3	IGHG2	890	fs1_14373_27.ScanId;v=1;d1=11883.11883.4	controllerType=0 controllerNumber=1 scan=11883	51.0327	FS1_14373_27.raw_20231127_wGlyDecoy_noFDR/FS1_14373_27.raw_20231127_wGlyDecoy_noFDR.xlsx	FS1_14373_27	EEQFN[+2059.735]STFR	0.25891	1.19657	0.560533	>sp|P01859|IGHG2_HUMAN Immunoglobulin heavy constant gamma 2 OS=Homo sapiens OX=9606 GN=IGHG2 PE=1 SV=3	Glycosylation	FALSE	FALSE	0.998821	27.8865	27.4594	27.0825	26.1561	26.1238	26.3984	26.1882	26.2535	28.1886	27.0491	28.5889	26.1647	28.6587	26.7299	27.5672
R.EEQFN[+2262.814]STFR.V	13181:4	7	HexNAc(5)Hex(5)Fuc(1)NeuAc(1)	N[+2263]	855.838	4	3420.33	3420.34	0	-1.7	172	Specific	347.51	144.06	144.06	5.7	66	>sp|P01859|IGHG2_HUMAN Immunoglobulin heavy constant gamma 2 OS=Homo sapiens OX=9606 GN=IGHG2 PE=1 SV=3	IGHG2	890	fs1_ms_14373_9_05082021.ScanId;v=1;d1=11849.11849.4	controllerType=0 controllerNumber=1 scan=11849	50.7564	FS1_MS_14373_9_05082021.raw_20231225_wGlyDecoy_noFDR/FS1_MS_14373_9_05082021.raw_20231225_wGlyDecoy_noFDR.xlsx	FS1_MS_14373_9_05082021	EEQFN[+2262.814]STFR	-0.0217489	-1.01519	0.963169	>sp|P01859|IGHG2_HUMAN Immunoglobulin heavy constant gamma 2 OS=Homo sapiens OX=9606 GN=IGHG2 PE=1 SV=3	Glycosylation	FALSE	FALSE	0.998821	22.8001	21.9473	21.3871	20.5632	20.6065	20.6523	20.5719	20.8458	23.037	21.0061	23.1679	20.4852	22.8108	21.2044	21.1702
R.EEQYN[+1298.476]STYR.V	04123:3	12	HexNAc(4)Hex(3)	N[+1298]	830	3	2487.99	2487.99	0	-0.4	176	Specific	289.34	172.17	172.17	5.78	47	>sp|P01857|IGHG1_HUMAN Immunoglobulin heavy constant gamma 1 OS=Homo sapiens OX=9606 GN=IGHG1 PE=1 SV=2	IGHG1	889	fs1_14373_27.ScanId;v=1;d1=4817.4817.3	controllerType=0 controllerNumber=1 scan=4817	23.2738	FS1_14373_27.raw_20231127_wGlyDecoy_noFDR/FS1_14373_27.raw_20231127_wGlyDecoy_noFDR.xlsx	FS1_14373_27	EEQYN[+1298.476]STYR	0.417278	1.33541	0.535987	>sp|P01857|IGHG1_HUMAN Immunoglobulin heavy constant gamma 1 OS=Homo sapiens OX=9606 GN=IGHG1 PE=1 SV=2	Glycosylation	FALSE	FALSE	0.998821	21.7969	21.6643	21.8743	22.3811	22.6154	21.552	22.3026	26.2623	24.5959	23.1075	22.2258	24.9143	22.9397	22.1726	24.5931
R.EEQYN[+1444.534]STYR.V	04077:3	16	HexNAc(4)Hex(3)Fuc(1)	N[+1445]	878.686	3	2634.04	2634.05	0	-1.4	176	Specific	273.06	93.84	93.84	4.38	52	>sp|P01857|IGHG1_HUMAN Immunoglobulin heavy constant gamma 1 OS=Homo sapiens OX=9606 GN=IGHG1 PE=1 SV=2	IGHG1	889	fs1_ms_14373_13_05082021.ScanId;v=1;d1=4677.4677.3	controllerType=0 controllerNumber=1 scan=4677	22.6337	FS1_MS_14373_13_05082021.raw_20231125_wGlyDecoy_noFDR/FS1_MS_14373_13_05082021.raw_20231125_wGlyDecoy_noFDR.xlsx	FS1_MS_14373_13_05082021	EEQYN[+1444.534]STYR	1.42482	2.68481	0.156518	>sp|P01857|IGHG1_HUMAN Immunoglobulin heavy constant gamma 1 OS=Homo sapiens OX=9606 GN=IGHG1 PE=1 SV=2	Glycosylation	FALSE	FALSE	0.998821	26.7145	26.3202	27.2941	21.7329	27.6027	20.5756	26.9183	25.7289	27.5857	27.9964	26.1697	27.0246	27.1383	26.4096	27.7022
R.EEQYN[+1444.534]STYRVVSVLTVLHQDWLNGK.E	45617:4	9	HexNAc(4)Hex(3)Fuc(1)	N[+1445]	1106.51	4	4423.03	4423.03	0	-1.2	176	Specific	220.57	7.22	7.22	4.31	65	>sp|P01857|IGHG1_HUMAN Immunoglobulin heavy constant gamma 1 OS=Homo sapiens OX=9606 GN=IGHG1 PE=1 SV=2	IGHG1	889	fs1_14373_33_20210729200029.ScanId;v=1;d1=33898.33898.4	controllerType=0 controllerNumber=1 scan=33898	134.482	FS1_14373_33_20210729200029.raw_20231127_wGlyDecoy_noFDR/FS1_14373_33_20210729200029.raw_20231127_wGlyDecoy_noFDR.xlsx	FS1_14373_33_20210729200029	EEQYN[+1444.534]STYRVVSVLTVLHQDWLNGK	0.139878	1.10181	0.90902	>sp|P01857|IGHG1_HUMAN Immunoglobulin heavy constant gamma 1 OS=Homo sapiens OX=9606 GN=IGHG1 PE=1 SV=2	Glycosylation	FALSE	FALSE	0.998821	18.7217	18.0437	19.2894	18.9128	20.1409	18.2691	17.8272	17.5254	20.3013	20.357	12.9669	17.4322	14.0473	14.5131	14.1546
R.EEQYN[+1460.529]STFRVVSVLTVLHQDWLNGKEYK.C	42267:5	54	HexNAc(4)Hex(4)	N[+1461]	969.453	5	4843.23	4843.24	0	-0.1	223	Specific	489.69	1.4	1.4	5.73	13	>sp|P01860|IGHG3_HUMAN Immunoglobulin heavy constant gamma 3 OS=Homo sapiens OX=9606 GN=IGHG3 PE=1 SV=3	IGHG3	891	fs1_ms_14373_81_05082021.ScanId;v=1;d1=32718.32718.5	controllerType=0 controllerNumber=1 scan=32718	129.541	FS1_MS_14373_81_05082021.raw_20231123_wGlyDecoy_noFDR/FS1_MS_14373_81_05082021.raw_20231123_wGlyDecoy_noFDR.xlsx	FS1_MS_14373_81_05082021	EEQYN[+1460.529]STFRVVSVLTVLHQDWLNGKEYK	-0.0151441	-1.01055	0.980646	>sp|P01860|IGHG3_HUMAN Immunoglobulin heavy constant gamma 3 OS=Homo sapiens OX=9606 GN=IGHG3 PE=1 SV=3	Glycosylation	FALSE	FALSE	0.998821	18.0811	17.4254	18.2322	18.3429	19.4291	17.2245	17.1226	16.3933	18.1887	19.4349	17.1565	18.9193	18.5383	18.1746	13.8519
R.EEQYN[+1460.529]STYR.V	03883:3	14	HexNAc(4)Hex(4)	N[+1461]	884.019	3	2650.04	2650.04	0	0.3	176	Specific	243.56	146.46	146.46	4.48	54	>sp|P01857|IGHG1_HUMAN Immunoglobulin heavy constant gamma 1 OS=Homo sapiens OX=9606 GN=IGHG1 PE=1 SV=2	IGHG1	889	fs1_14373_34.ScanId;v=1;d1=4550.4550.3	controllerType=0 controllerNumber=1 scan=4550	22.492	FS1_14373_34.raw_20231127_wGlyDecoy_noFDR/FS1_14373_34.raw_20231127_wGlyDecoy_noFDR.xlsx	FS1_14373_34	EEQYN[+1460.529]STYR	0.215726	1.16129	0.712842	>sp|P01857|IGHG1_HUMAN Immunoglobulin heavy constant gamma 1 OS=Homo sapiens OX=9606 GN=IGHG1 PE=1 SV=2	Glycosylation	FALSE	FALSE	0.998821	23.4616	23.7731	23.3452	22.9843	23.7164	23.2513	23.5228	27.4643	25.9389	24.3243	24.1917	25.0557	24.0695	24.2339	25.7545
R.EEQYN[+1460.529]STYRVVSVLTVLHQDWLNGKEYK.C	40738:5	7	HexNAc(4)Hex(4)	N[+1461]	972.651	5	4859.23	4859.23	0	-1	176	Specific	353.8	319.41	319.41	7.79	76	>sp|P01857|IGHG1_HUMAN Immunoglobulin heavy constant gamma 1 OS=Homo sapiens OX=9606 GN=IGHG1 PE=1 SV=2	IGHG1	889	fs1_ms_14373_16_05082021.ScanId;v=1;d1=32461.32461.5	controllerType=0 controllerNumber=1 scan=32461	128.864	FS1_MS_14373_16_05082021.raw_20231125_wGlyDecoy_noFDR/FS1_MS_14373_16_05082021.raw_20231125_wGlyDecoy_noFDR.xlsx	FS1_MS_14373_16_05082021	EEQYN[+1460.529]STYRVVSVLTVLHQDWLNGKEYK	0.356536	1.28035	0.623478	>sp|P01857|IGHG1_HUMAN Immunoglobulin heavy constant gamma 1 OS=Homo sapiens OX=9606 GN=IGHG1 PE=1 SV=2	Glycosylation	FALSE	FALSE	0.998821	14.5098	14.4568	14.3501	14.4004	15.1596	14.9636	14.5792	18.5653	14.8539	15.7394	14.8861	16.7082	14.8987	15.1521	17.0514
R.EEQYN[+1501.555]STYR.V	04304:3	7	HexNAc(5)Hex(3)	N[+1502]	897.693	3	2691.07	2691.07	0	-0.8	176	Specific	244.2	121.22	121.22	4.74	68	>sp|P01857|IGHG1_HUMAN Immunoglobulin heavy constant gamma 1 OS=Homo sapiens OX=9606 GN=IGHG1 PE=1 SV=2	IGHG1	889	fs1_ms_14373_28_05082021.ScanId;v=1;d1=4956.4956.3	controllerType=0 controllerNumber=1 scan=4956	23.7935	FS1_MS_14373_28_05082021.raw_20231125_wGlyDecoy_noFDR/FS1_MS_14373_28_05082021.raw_20231125_wGlyDecoy_noFDR.xlsx	FS1_MS_14373_28_05082021	EEQYN[+1501.555]STYR	0.261218	1.19849	0.658547	>sp|P01857|IGHG1_HUMAN Immunoglobulin heavy constant gamma 1 OS=Homo sapiens OX=9606 GN=IGHG1 PE=1 SV=2	Glycosylation	FALSE	FALSE	0.998821	21.4384	21.5328	21.2185	21.6672	21.9446	20.7429	21.1454	23.9144	24.2371	22.092	21.5369	24.1958	22.0434	21.3002	23.0789
R.EEQYN[+1606.587]STYR.V	03926:3	17	HexNAc(4)Hex(4)Fuc(1)	N[+1607]	932.704	3	2796.1	2796.1	0	-0.7	176	Specific	224.41	52.82	52.82	2.43	50	>sp|P01857|IGHG1_HUMAN Immunoglobulin heavy constant gamma 1 OS=Homo sapiens OX=9606 GN=IGHG1 PE=1 SV=2	IGHG1	889	fs1_14373_36.ScanId;v=1;d1=4583.4583.3	controllerType=0 controllerNumber=1 scan=4583	22.5977	FS1_14373_36.raw_20231127_wGlyDecoy_noFDR/FS1_14373_36.raw_20231127_wGlyDecoy_noFDR.xlsx	FS1_14373_36	EEQYN[+1606.587]STYR	-0.495328	-1.40964	0.516602	>sp|P01857|IGHG1_HUMAN Immunoglobulin heavy constant gamma 1 OS=Homo sapiens OX=9606 GN=IGHG1 PE=1 SV=2	Glycosylation	FALSE	FALSE	0.998821	27.3868	27.6414	28.1552	27.5058	28.4569	27.4009	27.4666	27.1782	28.8501	28.7769	27.8676	27.5429	28.2791	27.7248	28.3647
R.EEQYN[+1622.582]STFRVVSVLTVLHQDWLNGKEYK.C	40898:5	58	HexNAc(4)Hex(5)	N[+1623]	1001.86	5	5005.27	5005.29	0	-2.7	223	Specific	441.08	3.18	3.18	5.2	13	>sp|P01860|IGHG3_HUMAN Immunoglobulin heavy constant gamma 3 OS=Homo sapiens OX=9606 GN=IGHG3 PE=1 SV=3	IGHG3	891	fs1_ms_14373_88_04082021.ScanId;v=1;d1=32137.32137.5	controllerType=0 controllerNumber=1 scan=32137	128.244	FS1_MS_14373_88_04082021.raw_20231123_wGlyDecoy_noFDR/FS1_MS_14373_88_04082021.raw_20231123_wGlyDecoy_noFDR.xlsx	FS1_MS_14373_88_04082021	EEQYN[+1622.582]STFRVVSVLTVLHQDWLNGKEYK	0.490426	1.40486	0.42232	>sp|P01860|IGHG3_HUMAN Immunoglobulin heavy constant gamma 3 OS=Homo sapiens OX=9606 GN=IGHG3 PE=1 SV=3	Glycosylation	FALSE	FALSE	0.998821	18.589	14.7129	18.3611	18.0585	17.245	17.6554	17.5535	17.3793	19.1609	19.1999	16.0944	18.9518	19.2458	14.6998	16.2538
R.EEQYN[+1663.608]STYR.V	04255:3	18	HexNAc(5)Hex(4)	N[+1664]	951.711	3	2853.12	2853.12	0	-0.8	176	Specific	203.87	117.77	117.77	3.9	52	>sp|P01857|IGHG1_HUMAN Immunoglobulin heavy constant gamma 1 OS=Homo sapiens OX=9606 GN=IGHG1 PE=1 SV=2	IGHG1	889	fs1_ms_14373_46_05082021.ScanId;v=1;d1=4861.4861.3	controllerType=0 controllerNumber=1 scan=4861	23.2846	FS1_MS_14373_46_05082021.raw_20231124_wGlyDecoy_noFDR/FS1_MS_14373_46_05082021.raw_20231124_wGlyDecoy_noFDR.xlsx	FS1_MS_14373_46_05082021	EEQYN[+1663.608]STYR	0.0737892	1.05248	0.882819	>sp|P01857|IGHG1_HUMAN Immunoglobulin heavy constant gamma 1 OS=Homo sapiens OX=9606 GN=IGHG1 PE=1 SV=2	Glycosylation	FALSE	FALSE	0.998821	22.8383	23.0683	22.5079	22.2761	22.4598	22.3607	22.1511	24.9285	25.239	23.0703	23.4946	24.1413	22.9763	23.2358	23.9367
R.EEQYN[+1751.624]STYR.V	06004:3	19	HexNAc(4)Hex(4)NeuAc(1)	N[+1752]	981.05	3	2941.14	2941.14	0	-0.4	176	Specific	211.31	84.48	84.48	2.41	51	>sp|P01857|IGHG1_HUMAN Immunoglobulin heavy constant gamma 1 OS=Homo sapiens OX=9606 GN=IGHG1 PE=1 SV=2	IGHG1	889	fs1_ms_14373_25_05082021.ScanId;v=1;d1=6259.6259.3	controllerType=0 controllerNumber=1 scan=6259	28.58	FS1_MS_14373_25_05082021.raw_20231125_wGlyDecoy_noFDR/FS1_MS_14373_25_05082021.raw_20231125_wGlyDecoy_noFDR.xlsx	FS1_MS_14373_25_05082021	EEQYN[+1751.624]STYR	0.202478	1.15067	0.723623	>sp|P01857|IGHG1_HUMAN Immunoglobulin heavy constant gamma 1 OS=Homo sapiens OX=9606 GN=IGHG1 PE=1 SV=2	Glycosylation	FALSE	FALSE	0.998821	19.5987	20.0004	19.4278	19.2489	19.3938	19.7477	19.2714	23.6121	21.8557	20.7075	19.724	21.2911	20.5717	20.0421	21.4378
R.EEQYN[+1768.640]STYR.V	03814:3	7	HexNAc(4)Hex(5)Fuc(1)	N[+1769]	986.721	3	2958.15	2958.15	0	-0.9	176	Specific	207.28	138.61	138.61	3.41	68	>sp|P01857|IGHG1_HUMAN Immunoglobulin heavy constant gamma 1 OS=Homo sapiens OX=9606 GN=IGHG1 PE=1 SV=2	IGHG1	889	fs1_ms_14373_28_05082021.ScanId;v=1;d1=4547.4547.3	controllerType=0 controllerNumber=1 scan=4547	22.2398	FS1_MS_14373_28_05082021.raw_20231125_wGlyDecoy_noFDR/FS1_MS_14373_28_05082021.raw_20231125_wGlyDecoy_noFDR.xlsx	FS1_MS_14373_28_05082021	EEQYN[+1768.640]STYR	-2.18614	-4.55086	0.0264024	>sp|P01857|IGHG1_HUMAN Immunoglobulin heavy constant gamma 1 OS=Homo sapiens OX=9606 GN=IGHG1 PE=1 SV=2	Glycosylation	FALSE	FALSE	0.998821	27.2375	27.1035	28.1265	26.4954	28.567	27.6028	27.175	26.8953	29.2506	28.7651	27.9178	26.8284	28.8148	28.3378	27.7533
R.EEQYN[+1768.640]STYRVVSVLTVLHQDWLNGKEYK.C	41860:5	12	HexNAc(4)Hex(5)Fuc(1)	N[+1769]	1034.27	5	5167.34	5167.34	0	-0.5	176	Specific	275.51	234.77	47.89	8.05	59	>sp|P01857|IGHG1_HUMAN Immunoglobulin heavy constant gamma 1 OS=Homo sapiens OX=9606 GN=IGHG1 PE=1 SV=2	IGHG1	889	fs1_14373_58.ScanId;v=1;d1=32047.32047.5	controllerType=0 controllerNumber=1 scan=32047	127.611	FS1_14373_58.raw_20231126_wGlyDecoy_noFDR/FS1_14373_58.raw_20231126_wGlyDecoy_noFDR.xlsx	FS1_14373_58	EEQYN[+1768.640]STYRVVSVLTVLHQDWLNGKEYK	0.933643	1.91009	0.0309386	>sp|P01857|IGHG1_HUMAN Immunoglobulin heavy constant gamma 1 OS=Homo sapiens OX=9606 GN=IGHG1 PE=1 SV=2	Glycosylation	FALSE	FALSE	0.998821	18.3755	17.3681	17.3267	16.5099	19.1649	17.0582	16.475	15.9814	18.095	18.4651	17.22	17.3433	18.6489	19.0364	19.0487
R.EEQYN[+1809.666]STYR.V	04503:4	19	HexNAc(5)Hex(4)Fuc(1)	N[+1810]	750.55	4	2999.18	2999.18	0	-0.5	176	Specific	310.69	50.45	50.45	3.16	51	>sp|P01857|IGHG1_HUMAN Immunoglobulin heavy constant gamma 1 OS=Homo sapiens OX=9606 GN=IGHG1 PE=1 SV=2	IGHG1	889	fs1_ms_14373_25_05082021.ScanId;v=1;d1=5096.5096.4	controllerType=0 controllerNumber=1 scan=5096	24.061	FS1_MS_14373_25_05082021.raw_20231125_wGlyDecoy_noFDR/FS1_MS_14373_25_05082021.raw_20231125_wGlyDecoy_noFDR.xlsx	FS1_MS_14373_25_05082021	EEQYN[+1809.666]STYR	1.16405	2.24086	0.614052	>sp|P01857|IGHG1_HUMAN Immunoglobulin heavy constant gamma 1 OS=Homo sapiens OX=9606 GN=IGHG1 PE=1 SV=2	Glycosylation	FALSE	FALSE	0.998821	27.0072	13.7599	26.986	26.3932	27.7833	26.6398	26.5821	26.142	14.4198	27.5145	27.3612	26.8096	27.6882	27.3709	26.7239
R.EEQYN[+1897.682]STYR.V	05781:3	9	HexNAc(4)Hex(4)Fuc(1)NeuAc(1)	N[+1898]	1029.73	3	3087.19	3087.19	0	-1.4	176	Specific	216.77	41.89	41.89	1.6	65	>sp|P01857|IGHG1_HUMAN Immunoglobulin heavy constant gamma 1 OS=Homo sapiens OX=9606 GN=IGHG1 PE=1 SV=2	IGHG1	889	fs1_14373_33_20210729200029.ScanId;v=1;d1=5951.5951.3	controllerType=0 controllerNumber=1 scan=5951	27.9187	FS1_14373_33_20210729200029.raw_20231127_wGlyDecoy_noFDR/FS1_14373_33_20210729200029.raw_20231127_wGlyDecoy_noFDR.xlsx	FS1_14373_33_20210729200029	EEQYN[+1897.682]STYR	0.202497	1.15069	0.534977	>sp|P01857|IGHG1_HUMAN Immunoglobulin heavy constant gamma 1 OS=Homo sapiens OX=9606 GN=IGHG1 PE=1 SV=2	Glycosylation	FALSE	FALSE	0.998821	23.6038	23.8953	24.202	23.5664	24.3248	23.4357	23.2	23.266	24.9343	25.2862	23.2296	23.292	24.8592	24.1287	24.3647
R.EEQYN[+1971.719]STYR.V	04418:4	17	HexNAc(5)Hex(5)Fuc(1)	N[+1972]	791.063	4	3161.23	3161.23	0	-0.1	176	Specific	272.46	21.77	21.77	2.41	56	>sp|P01857|IGHG1_HUMAN Immunoglobulin heavy constant gamma 1 OS=Homo sapiens OX=9606 GN=IGHG1 PE=1 SV=2	IGHG1	889	fs1_ms_14373_76_05082021.ScanId;v=1;d1=4983.4983.4	controllerType=0 controllerNumber=1 scan=4983	23.8845	FS1_MS_14373_76_05082021.raw_20231124_wGlyDecoy_noFDR/FS1_MS_14373_76_05082021.raw_20231124_wGlyDecoy_noFDR.xlsx	FS1_MS_14373_76_05082021	EEQYN[+1971.719]STYR	0.0192041	1.0134	0.966291	>sp|P01857|IGHG1_HUMAN Immunoglobulin heavy constant gamma 1 OS=Homo sapiens OX=9606 GN=IGHG1 PE=1 SV=2	Glycosylation	FALSE	FALSE	0.998821	24.653	24.2101	24.2703	23.0532	25.515	24.1623	23.8529	23.4678	26.2915	25.0594	25.195	23.6548	25.424	25.3629	24.0455
R.EEQYN[+2059.735]STYR.V	05574:4	17	HexNAc(4)Hex(5)Fuc(1)NeuAc(1)	N[+2060]	813.067	4	3249.25	3249.25	0	-0.3	176	Specific	360.94	15.4	15.4	2.27	49	>sp|P01857|IGHG1_HUMAN Immunoglobulin heavy constant gamma 1 OS=Homo sapiens OX=9606 GN=IGHG1 PE=1 SV=2	IGHG1	889	fs1_14373_10.ScanId;v=1;d1=5899.5899.4	controllerType=0 controllerNumber=1 scan=5899	27.6527	FS1_14373_10.raw_20231128_wGlyDecoy_noFDR/FS1_14373_10.raw_20231128_wGlyDecoy_noFDR.xlsx	FS1_14373_10	EEQYN[+2059.735]STYR	0.0848524	1.06058	0.847175	>sp|P01857|IGHG1_HUMAN Immunoglobulin heavy constant gamma 1 OS=Homo sapiens OX=9606 GN=IGHG1 PE=1 SV=2	Glycosylation	FALSE	FALSE	0.998821	25.9816	26.2347	26.3621	24.4967	27.0231	26.0072	25.4514	25.2145	27.5474	27.427	26.4325	25.0802	27.988	26.7894	26.3082
R.EEQYN[+2278.809]STFR.V	05648:4	53	HexNAc(5)Hex(6)NeuAc(1)	N[+2279]	863.837	4	3452.32	3452.33	0	-0.4	223	Specific	257.51	20.98	20.98	2.96	15	>sp|P01860|IGHG3_HUMAN Immunoglobulin heavy constant gamma 3 OS=Homo sapiens OX=9606 GN=IGHG3 PE=1 SV=3	IGHG3	891	fs1_14373_10.ScanId;v=1;d1=5962.5962.4	controllerType=0 controllerNumber=1 scan=5962	27.8987	FS1_14373_10.raw_20231128_wGlyDecoy_noFDR/FS1_14373_10.raw_20231128_wGlyDecoy_noFDR.xlsx	FS1_14373_10	EEQYN[+2278.809]STFR	0.812058	1.75571	0.355565	>sp|P01860|IGHG3_HUMAN Immunoglobulin heavy constant gamma 3 OS=Homo sapiens OX=9606 GN=IGHG3 PE=1 SV=3	Glycosylation	FALSE	FALSE	0.998821	20.9132	20.6075	20.5062	19.5426	21.3732	19.9363	20.0753	19.8111	13.4976	21.3351	21.2075	20.137	21.8372	20.9789	20.9793
K.EFGNTLEDK[+162.053]AR.E	10038:3	60	Hex	K[+162]	481.232	3	1441.68	1441.68	0	0.5	39	Specific	372.59	328.83	328.83	6.77	7	>sp|P02654|APOC1_HUMAN Apolipoprotein C-I OS=Homo sapiens OX=9606 GN=APOC1 PE=1 SV=1	APOC1	913	fs1_14373_85.ScanId;v=1;d1=9052.9052.3	controllerType=0 controllerNumber=1 scan=9052	40.4376	FS1_14373_85.raw_20231126_wGlyDecoy_noFDR/FS1_14373_85.raw_20231126_wGlyDecoy_noFDR.xlsx	FS1_14373_85	EFGNTLEDK[+162.053]AR	0.128432	1.09311	0.718612	>sp|P02654|APOC1_HUMAN Apolipoprotein C-I OS=Homo sapiens OX=9606 GN=APOC1 PE=1 SV=1;>tr|K7EPF9|K7EPF9_HUMAN Apolipoprotein C1 OS=Homo sapiens OX=9606 GN=APOC1 PE=1 SV=1	Glycation	FALSE	FALSE	0.998821	19.5244	19.151	18.0381	19.3637	18.9762	20.3653	18.8082	18.6901	18.4883	19.4012	18.1212	20.2802	18.7883	18.9736	18.8087
K.EFLIEK[+162.053]AVISPGFDVFAK.K	45365:3	22	Hex	K[+162]	724.72	3	2172.15	2172.15	0	-0.5	303	Specific	262.13	262.13	262.13	8.19	40	>tr|E7ETN3|E7ETN3_HUMAN C3/C5 convertase OS=Homo sapiens OX=9606 PE=1 SV=1	E7ETN3	183	fs1_14373_52.ScanId;v=1;d1=34618.34618.3	controllerType=0 controllerNumber=1 scan=34618	137.316	FS1_14373_52.raw_20231126_wGlyDecoy_noFDR/FS1_14373_52.raw_20231126_wGlyDecoy_noFDR.xlsx	FS1_14373_52	EFLIEK[+162.053]AVISPGFDVFAK	0.360048	1.28347	0.571557	>tr|E7ETN3|E7ETN3_HUMAN C3/C5 convertase OS=Homo sapiens OX=9606 PE=1 SV=1	Glycation	FALSE	FALSE	0.998821	15.5563	16.0455	15.636	16.5733	13.5572	16.1619	16.8907	16.4968	16.5321	12.9542	12.6979	16.0359	15.6501	15.7621	16.4395
K.EFNAETFTFHADIC[+57.021]TLSEK[+162.053]ER.Q	32654:4	1	Hex	C[+57], K[+162]	677.561	4	2707.22	2707.22	0	0.4	525	Specific	1049.17	1001.14	1001.14	21.03	178	>sp|P02768|ALBU_HUMAN Albumin OS=Homo sapiens OX=9606 GN=ALB PE=1 SV=2	ALBU	936	fs1_14373_52.ScanId;v=1;d1=25891.25891.4	controllerType=0 controllerNumber=1 scan=25891	104.804	FS1_14373_52.raw_20231126_wGlyDecoy_noFDR/FS1_14373_52.raw_20231126_wGlyDecoy_noFDR.xlsx	FS1_14373_52	EFNAETFTFHADIC[+57.021]TLSEK[+162.053]ER	0.21379	1.15973	0.782128	>sp|P02768|ALBU_HUMAN Albumin OS=Homo sapiens OX=9606 GN=ALB PE=1 SV=2	Glycation	FALSE	FALSE	0.998821	22.3932	21.7388	20.1247	22.1451	23.2748	22.6266	21.0091	24.2371	19.8412	20.8874	19.8624	23.5174	19.8102	23.5854	22.5707
K.EFNLQNM[+15.995]GLPDFHIPENLFLK[+162.053]SDGR.V	44287:4	9	Hex	K[+162], M[+16]	778.128	4	3109.49	3109.49	0	-1	1260	Specific	572.89	540.43	540.43	9.79	133	>sp|P04114|APOB_HUMAN Apolipoprotein B-100 OS=Homo sapiens OX=9606 GN=APOB PE=1 SV=2	APOB	964	fs1_ms_14373_79_05082021.ScanId;v=1;d1=34798.34798.4	controllerType=0 controllerNumber=1 scan=34798	137.246	FS1_MS_14373_79_05082021.raw_20231123_wGlyDecoy_noFDR/FS1_MS_14373_79_05082021.raw_20231123_wGlyDecoy_noFDR.xlsx	FS1_MS_14373_79_05082021	EFNLQNM[+15.995]GLPDFHIPENLFLK[+162.053]SDGR	0.510815	1.42486	0.424468	>sp|P04114|APOB_HUMAN Apolipoprotein B-100 OS=Homo sapiens OX=9606 GN=APOB PE=1 SV=2	Glycation	FALSE	FALSE	0.998821	16.3252	16.9647	17.4295	17.7544	13.6413	17.6833	17.6029	17.0715	17.1804	17.6789	14.7405	16.3644	16.6408	16.7339	18.2237
K.EFQLFSSPHGK[+162.053]DLLFK.D	33653:4	3	Hex	K[+162]	514.516	4	2055.04	2055.04	0	0.4	300	Specific	1020.86	778.2	497.68	20.22	134	>sp|P02787|TRFE_HUMAN Serotransferrin OS=Homo sapiens OX=9606 GN=TF PE=1 SV=4	TRFE	941	fs1_14373_52.ScanId;v=1;d1=26568.26568.4	controllerType=0 controllerNumber=1 scan=26568	107.358	FS1_14373_52.raw_20231126_wGlyDecoy_noFDR/FS1_14373_52.raw_20231126_wGlyDecoy_noFDR.xlsx	FS1_14373_52	EFQLFSSPHGK[+162.053]DLLFK	0.265915	1.2024	0.295903	>sp|P02787|TRFE_HUMAN Serotransferrin OS=Homo sapiens OX=9606 GN=TF PE=1 SV=4	Glycation	FALSE	FALSE	0.998821	21.4854	21.1476	21.413	21.9179	21.3882	21.8283	22.0899	22.2374	21.3235	21.6697	20.1552	22.0676	21.4405	21.8619	21.9076
K.EFSHLGK[+162.053]EDFTSLSLVLYSR.K	38605:4	23	Hex	K[+162]	623.315	4	2490.24	2490.24	0	-0.4	31	Specific	796.64	701.45	701.45	15.57	30	>tr|D6RF35|D6RF35_HUMAN Vitamin D-binding protein OS=Homo sapiens OX=9606 GN=GC PE=1 SV=1	D6RF35	163	fs1_14373_52.ScanId;v=1;d1=29936.29936.4	controllerType=0 controllerNumber=1 scan=29936	119.834	FS1_14373_52.raw_20231126_wGlyDecoy_noFDR/FS1_14373_52.raw_20231126_wGlyDecoy_noFDR.xlsx	FS1_14373_52	EFSHLGK[+162.053]EDFTSLSLVLYSR	0.104292	1.07497	0.818567	>tr|D6RF35|D6RF35_HUMAN Vitamin D-binding protein OS=Homo sapiens OX=9606 GN=GC PE=1 SV=1	Glycation	FALSE	FALSE	0.998821	17.1366	16.759	15.3093	17.6426	16.7533	16.5581	15.6788	16.1392	15.918	15.1062	14.1727	15.9164	15.7994	15.727	17.3608
K.EFTPPVQAAYQK[+162.053]VVAGVANALAHK.Y	46889:4	19	Hex	K[+162]	668.607	4	2671.41	2671.41	0	-0.7	122	Specific	606.6	570.37	431.28	12.89	22	>sp|P68871|HBB_HUMAN Hemoglobin subunit beta OS=Homo sapiens OX=9606 GN=HBB PE=1 SV=2	HBB	2294	fs1_ms_14373_78_05082021.ScanId;v=1;d1=35936.35936.4	controllerType=0 controllerNumber=1 scan=35936	141.466	FS1_MS_14373_78_05082021.raw_20231124_wGlyDecoy_noFDR/FS1_MS_14373_78_05082021.raw_20231124_wGlyDecoy_noFDR.xlsx	FS1_MS_14373_78_05082021	EFTPPVQAAYQK[+162.053]VVAGVANALAHK	0.186408	1.13793	0.72123	>sp|P68871|HBB_HUMAN Hemoglobin subunit beta OS=Homo sapiens OX=9606 GN=HBB PE=1 SV=2	Glycation	FALSE	FALSE	0.998821	18.2503	18.65	19.6822	18.4863	18.5334	19.4769	18.8752	20.4171	17.4701	20.5315	17.2962	18.45	17.3946	17.1957	19.8548
K.EGDC[+57.021]PVQSGK[+162.053]TWQDC[+57.021]EYK.D	13515:3	19	Hex	C[+57]*2, K[+162]	783.66	3	2348.96	2348.96	0	-0.2	80	Specific	262.79	262.79	248.93	7.72	53	>sp|P01042|KNG1_HUMAN Kininogen-1 OS=Homo sapiens OX=9606 GN=KNG1 PE=1 SV=2	KNG1	826	fs1_14373_52.ScanId;v=1;d1=11940.11940.3	controllerType=0 controllerNumber=1 scan=11940	51.5021	FS1_14373_52.raw_20231126_wGlyDecoy_noFDR/FS1_14373_52.raw_20231126_wGlyDecoy_noFDR.xlsx	FS1_14373_52	EGDC[+57.021]PVQSGK[+162.053]TWQDC[+57.021]EYK	0.185282	1.13704	0.594794	>sp|P01042|KNG1_HUMAN Kininogen-1 OS=Homo sapiens OX=9606 GN=KNG1 PE=1 SV=2	Glycation	FALSE	FALSE	0.998821	18.3077	18.9931	18.6353	19.279	17.8396	19.6138	18.7191	18.5829	18.9952	18.7824	16.4718	19.4386	18.8554	18.5215	18.2816
K.EGDC[+57.021]PVQSGK[+162.053]TWQDC[+57.021]EYKDAAK.A	12667:4	19	Hex	C[+57]*2, K[+162]	684.296	4	2734.16	2734.16	0	0.6	80	Specific	650.35	602.23	602.23	12.94	53	>sp|P01042|KNG1_HUMAN Kininogen-1 OS=Homo sapiens OX=9606 GN=KNG1 PE=1 SV=2	KNG1	826	fs1_14373_52.ScanId;v=1;d1=11323.11323.4	controllerType=0 controllerNumber=1 scan=11323	49.112	FS1_14373_52.raw_20231126_wGlyDecoy_noFDR/FS1_14373_52.raw_20231126_wGlyDecoy_noFDR.xlsx	FS1_14373_52	EGDC[+57.021]PVQSGK[+162.053]TWQDC[+57.021]EYKDAAK	-0.336977	-1.26311	0.412635	>sp|P01042|KNG1_HUMAN Kininogen-1 OS=Homo sapiens OX=9606 GN=KNG1 PE=1 SV=2	Glycation	FALSE	FALSE	0.998821	17.0923	17.7213	16.6145	18.8081	17.6062	19.7791	17.7208	17.2268	17.2208	17.2376	16.6094	18.2784	17.656	17.5145	16.5829
R.EGDHEFLEVPEAQEDVEATFPVHQPGN[+1913.677]YSC[+57.021]SYR.T	33868:5	29	HexNAc(4)Hex(5)NeuAc(1)	C[+57], N[+1914]	1150.88	5	5750.35	5750.35	0	0	153	Specific	667.61	547.81	156.8	11.65	21	>sp|P04217|A1BG_HUMAN Alpha-1B-glycoprotein OS=Homo sapiens OX=9606 GN=A1BG PE=1 SV=4	A1BG	972	fs1_ms_14373_72_04082021.ScanId;v=1;d1=27098.27098.5	controllerType=0 controllerNumber=1 scan=27098	109.846	FS1_MS_14373_72_04082021.raw_20231124_wGlyDecoy_noFDR/FS1_MS_14373_72_04082021.raw_20231124_wGlyDecoy_noFDR.xlsx	FS1_MS_14373_72_04082021	EGDHEFLEVPEAQEDVEATFPVHQPGN[+1913.677]YSC[+57.021]SYR	0.448945	1.36504	0.152593	>sp|P04217|A1BG_HUMAN Alpha-1B-glycoprotein OS=Homo sapiens OX=9606 GN=A1BG PE=1 SV=4	Glycosylation	FALSE	FALSE	0.998821	21.0525	20.5705	20.8475	20.574	21.5509	21.8861	21.4755	21.4901	21.5106	21.8461	21.1501	21.2712	21.6085	22.5866	22.5508
R.EGDHEFLEVPEAQEDVEATFPVHQPGN[+2204.772]YSC[+57.021]SYR.T	35482:5	29	HexNAc(4)Hex(5)NeuAc(2)	C[+57], N[+2205]	1209.1	5	6041.45	6041.45	0	-0.2	153	Specific	707.16	680.93	70.32	13.35	28	>sp|P04217|A1BG_HUMAN Alpha-1B-glycoprotein OS=Homo sapiens OX=9606 GN=A1BG PE=1 SV=4	A1BG	972	fs1_ms_14373_40_05082021.ScanId;v=1;d1=28401.28401.5	controllerType=0 controllerNumber=1 scan=28401	113.966	FS1_MS_14373_40_05082021.raw_20231124_wGlyDecoy_noFDR/FS1_MS_14373_40_05082021.raw_20231124_wGlyDecoy_noFDR.xlsx	FS1_MS_14373_40_05082021	EGDHEFLEVPEAQEDVEATFPVHQPGN[+2204.772]YSC[+57.021]SYR	0.406308	1.32529	0.116666	>sp|P04217|A1BG_HUMAN Alpha-1B-glycoprotein OS=Homo sapiens OX=9606 GN=A1BG PE=1 SV=4	Glycosylation	FALSE	FALSE	0.998821	24.2411	23.5446	24.2308	23.3736	24.1975	24.2556	23.7148	23.9449	24.5351	24.2294	24.5797	24.0456	23.9799	24.5566	24.8889
R.EGDHEFLEVPEAQEDVEATFPVHQPGN[+2861.000]YSC[+57.021]SYR.T	37655:5	32	HexNAc(5)Hex(6)NeuAc(3)	C[+57], N[+2861]	1340.34	5	6697.67	6697.68	0	-0.9	153	Specific	306.58	214.93	22.59	7.54	20	>sp|P04217|A1BG_HUMAN Alpha-1B-glycoprotein OS=Homo sapiens OX=9606 GN=A1BG PE=1 SV=4	A1BG	972	fs1_ms_14373_54_04082021.ScanId;v=1;d1=29412.29412.5	controllerType=0 controllerNumber=1 scan=29412	117.487	FS1_MS_14373_54_04082021.raw_20231124_wGlyDecoy_noFDR/FS1_MS_14373_54_04082021.raw_20231124_wGlyDecoy_noFDR.xlsx	FS1_MS_14373_54_04082021	EGDHEFLEVPEAQEDVEATFPVHQPGN[+2861.000]YSC[+57.021]SYR	0.50501	1.41913	0.18904	>sp|P04217|A1BG_HUMAN Alpha-1B-glycoprotein OS=Homo sapiens OX=9606 GN=A1BG PE=1 SV=4	Glycosylation	FALSE	FALSE	0.998821	20.0845	18.394	20.2056	19.879	20.0255	21.3027	19.7343	19.6783	19.9827	19.8658	20.963	20.2696	19.808	19.9473	21.4973
R.EGDHEFLEVPEAQEDVEATFPVHQPGN[+3007.058]YSC[+57.021]SYR.T	36281:5	38	HexNAc(5)Hex(6)Fuc(1)NeuAc(3)	C[+57], N[+3007]	1369.55	5	6843.73	6843.73	0	-1	153	Specific	202.14	175.19	37.1	5.63	25	>sp|P04217|A1BG_HUMAN Alpha-1B-glycoprotein OS=Homo sapiens OX=9606 GN=A1BG PE=1 SV=4	A1BG	972	fs1_ms_14373_16_05082021.ScanId;v=1;d1=29284.29284.5	controllerType=0 controllerNumber=1 scan=29284	116.965	FS1_MS_14373_16_05082021.raw_20231125_wGlyDecoy_noFDR/FS1_MS_14373_16_05082021.raw_20231125_wGlyDecoy_noFDR.xlsx	FS1_MS_14373_16_05082021	EGDHEFLEVPEAQEDVEATFPVHQPGN[+3007.058]YSC[+57.021]SYR	0.62094	1.53788	0.0275275	>sp|P04217|A1BG_HUMAN Alpha-1B-glycoprotein OS=Homo sapiens OX=9606 GN=A1BG PE=1 SV=4	Glycosylation	FALSE	FALSE	0.998821	19.3576	20.147	20.4037	18.8817	20.9887	18.9921	19.1249	19.9265	20.2775	20.3353	20.2449	20.4148	20.3344	19.9101	20.5228
K.EGHFYYN[+2059.735]ISEVK.V	19986:4	81	HexNAc(4)Hex(5)Fuc(1)NeuAc(1)	N[+2060]	887.114	4	3545.43	3545.44	0	-0.8	58	Specific	214.86	123.42	123.42	3.87	5	>sp|P55058|PLTP_HUMAN Phospholipid transfer protein OS=Homo sapiens OX=9606 GN=PLTP PE=1 SV=1	PLTP	2118	fs1_ms_14373_9_05082021.ScanId;v=1;d1=17028.17028.4	controllerType=0 controllerNumber=1 scan=17028	71.1782	FS1_MS_14373_9_05082021.raw_20231225_wGlyDecoy_noFDR/FS1_MS_14373_9_05082021.raw_20231225_wGlyDecoy_noFDR.xlsx	FS1_MS_14373_9_05082021	EGHFYYN[+2059.735]ISEVK	-0.997731	-1.99686	0.0779069	>sp|P55058|PLTP_HUMAN Phospholipid transfer protein OS=Homo sapiens OX=9606 GN=PLTP PE=1 SV=1	Glycosylation	FALSE	FALSE	0.998821	17.3356	17.4715	15.7317	18.1696	18.3534	17.665	17.0794	17.6267	18.0829	18.339	17.428	17.6628	18.6153	18.2563	15.8082
R.EGK[+162.053]FTDSENVC[+57.021]QER.D	07399:3	48	Hex	C[+57], K[+162]	620.936	3	1860.79	1860.79	0	0.8	330	Specific	404.82	332.37	332.37	6.48	24	>sp|P43652|AFAM_HUMAN Afamin OS=Homo sapiens OX=9606 GN=AFM PE=1 SV=1	AFAM	1907	fs1_ms_14373_79_05082021.ScanId;v=1;d1=7296.7296.3	controllerType=0 controllerNumber=1 scan=7296	32.784	FS1_MS_14373_79_05082021.raw_20231123_wGlyDecoy_noFDR/FS1_MS_14373_79_05082021.raw_20231123_wGlyDecoy_noFDR.xlsx	FS1_MS_14373_79_05082021	EGK[+162.053]FTDSENVC[+57.021]QER	-0.429185	-1.34647	0.188159	>sp|P43652|AFAM_HUMAN Afamin OS=Homo sapiens OX=9606 GN=AFM PE=1 SV=1	Glycation	FALSE	FALSE	0.998821	18.4555	18.22	17.9408	19.4196	18.1691	19.124	19.6782	18.3084	18.6584	18.9758	18.2431	18.8048	18.9429	17.8803	18.6346
R.EGK[+162.053]QVGSGVTTDQVQAEAK.E	08768:3	18	Hex	K[+162]	698.679	3	2094.02	2094.02	0	0.7	151	Specific	513.36	487.06	487.06	9.41	57	>sp|P01871|IGHM_HUMAN Immunoglobulin heavy constant mu OS=Homo sapiens OX=9606 GN=IGHM PE=1 SV=5	IGHM	893	fs1_14373_22.ScanId;v=1;d1=8253.8253.3	controllerType=0 controllerNumber=1 scan=8253	37.0396	FS1_14373_22.raw_20231127_wGlyDecoy_noFDR/FS1_14373_22.raw_20231127_wGlyDecoy_noFDR.xlsx	FS1_14373_22	EGK[+162.053]QVGSGVTTDQVQAEAK	-0.58844	-1.50362	0.224436	>sp|P01871|IGHM_HUMAN Immunoglobulin heavy constant mu OS=Homo sapiens OX=9606 GN=IGHM PE=1 SV=5	Glycation	FALSE	FALSE	0.998821	21.8879	20.9877	20.1452	22.39	18.9774	21.7663	20.7415	20.6217	21.4818	20.6793	18.5861	21.2945	21.3786	20.8753	20.3781
R.EGTC[+57.021]PEAPTDEC[+57.021]KPVK[+162.053]WC[+57.021]ALSHHER.L	14673:5	4	Hex	C[+57]*3, K[+162]	632.082	5	3156.38	3156.38	0	-0.6	347	Specific	995.33	919.36	144.88	18.2	110	>sp|P02787|TRFE_HUMAN Serotransferrin OS=Homo sapiens OX=9606 GN=TF PE=1 SV=4	TRFE	941	fs1_14373_18_20210729230343.ScanId;v=1;d1=12535.12535.5	controllerType=0 controllerNumber=1 scan=12535	53.8774	FS1_14373_18_20210729230343.raw_20231128_wGlyDecoy_noFDR/FS1_14373_18_20210729230343.raw_20231128_wGlyDecoy_noFDR.xlsx	FS1_14373_18_20210729230343	EGTC[+57.021]PEAPTDEC[+57.021]KPVK[+162.053]WC[+57.021]ALSHHER	0.164192	1.12054	0.839539	>sp|P02787|TRFE_HUMAN Serotransferrin OS=Homo sapiens OX=9606 GN=TF PE=1 SV=4	Glycation	FALSE	FALSE	0.998821	18.9846	19.9527	19.161	20.3377	20.3739	19.9019	19.4106	19.2367	18.2698	18.2067	17.2437	19.284	18.0492	18.5759	19.8858
R.EGTC[+57.021]PEAPTDEC[+57.021]K[+162.053]PVK.W	07652:3	4	Hex	C[+57]*2, K[+162]	660.624	3	1979.86	1979.86	0	-0.4	347	Specific	409.44	333.75	65.29	7.3	123	>sp|P02787|TRFE_HUMAN Serotransferrin OS=Homo sapiens OX=9606 GN=TF PE=1 SV=4	TRFE	941	fs1_ms_14373_78_05082021.ScanId;v=1;d1=7427.7427.3	controllerType=0 controllerNumber=1 scan=7427	33.3141	FS1_MS_14373_78_05082021.raw_20231124_wGlyDecoy_noFDR/FS1_MS_14373_78_05082021.raw_20231124_wGlyDecoy_noFDR.xlsx	FS1_MS_14373_78_05082021	EGTC[+57.021]PEAPTDEC[+57.021]K[+162.053]PVK	-0.0308758	-1.02163	0.928465	>sp|P02787|TRFE_HUMAN Serotransferrin OS=Homo sapiens OX=9606 GN=TF PE=1 SV=4	Glycation	FALSE	FALSE	0.998821	23.5581	23.9453	23.8921	24.8809	23.722	25.0321	24.8634	24.6247	24.3368	24.1353	23.1118	25.4422	24.5197	23.8211	23.6962
K.EGYSN[+2204.772]ISYIVVNHQGISSR.L	26576:4	68	HexNAc(4)Hex(5)NeuAc(2)	N[+2205]	1082.71	4	4327.82	4327.82	0	-1.1	79	Specific	465.22	237.9	108.09	6.77	6	>sp|P49908|SEPP1_HUMAN Selenoprotein P OS=Homo sapiens OX=9606 GN=SELENOP PE=1 SV=3	SEPP1	2003	fs1_ms_14373_31_05082021.ScanId;v=1;d1=21932.21932.4	controllerType=0 controllerNumber=1 scan=21932	89.4198	FS1_MS_14373_31_05082021.raw_20231124_wGlyDecoy_noFDR/FS1_MS_14373_31_05082021.raw_20231124_wGlyDecoy_noFDR.xlsx	FS1_MS_14373_31_05082021	EGYSN[+2204.772]ISYIVVNHQGISSR	0.129644	1.09402	0.696995	>sp|P49908|SEPP1_HUMAN Selenoprotein P OS=Homo sapiens OX=9606 GN=SELENOP PE=1 SV=3	Glycosylation	FALSE	FALSE	0.998821	21.6242	21.3622	21.438	20.7342	22.0778	21.1626	21.139	21.2085	21.6417	21.3904	22.4411	21.485	21.7013	21.6315	21.5215
K.EHAVEGDC[+57.021]DFQLLK[+162.053]LDGK.F	26113:4	14	Hex	C[+57], K[+162]	559.766	4	2236.04	2236.04	0	-0.3	107	Specific	945.76	912.91	238.77	18.28	33	>sp|P02765|FETUA_HUMAN Alpha-2-HS-glycoprotein OS=Homo sapiens OX=9606 GN=AHSG PE=1 SV=2	FETUA	934	fs1_14373_10.ScanId;v=1;d1=21265.21265.4	controllerType=0 controllerNumber=1 scan=21265	87.3962	FS1_14373_10.raw_20231128_wGlyDecoy_noFDR/FS1_14373_10.raw_20231128_wGlyDecoy_noFDR.xlsx	FS1_14373_10	EHAVEGDC[+57.021]DFQLLK[+162.053]LDGK	-0.220256	-1.16494	0.149322	>sp|P02765|FETUA_HUMAN Alpha-2-HS-glycoprotein OS=Homo sapiens OX=9606 GN=AHSG PE=1 SV=2	Glycation	FALSE	FALSE	0.998821	19.4319	18.2149	18.0429	18.7647	18.767	18.1167	18.3878	18.3442	18.3935	18.4524	17.8646	17.7748	18.1992	18.4118	17.5858
K.EHEAQSN[+2204.772]ASLDVFLGHTNVEELMK.L	38583:5	76	HexNAc(4)Hex(5)NeuAc(2)	N[+2205]	981.416	5	4903.05	4903.05	0	-0.1	522	Specific	893.2	741.76	220.15	16.21	6	>tr|B4DPQ0|B4DPQ0_HUMAN Complement C1r OS=Homo sapiens OX=9606 GN=C1R PE=1 SV=1	B4DPQ0	122	fs1_14373_52.ScanId;v=1;d1=29920.29920.5	controllerType=0 controllerNumber=1 scan=29920	119.773	FS1_14373_52.raw_20231126_wGlyDecoy_noFDR/FS1_14373_52.raw_20231126_wGlyDecoy_noFDR.xlsx	FS1_14373_52	EHEAQSN[+2204.772]ASLDVFLGHTNVEELMK	0.150737	1.11014	0.416049	>tr|B4DPQ0|B4DPQ0_HUMAN Complement C1r OS=Homo sapiens OX=9606 GN=C1R PE=1 SV=1	Glycosylation	FALSE	FALSE	0.998821	22.7265	22.2655	22.5565	22.4959	23.2242	22.4579	22.0861	22.2807	22.9965	22.897	22.9956	22.5179	22.9408	22.7102	23.3046
K.EHEAQSN[+2350.830]ASLDVFLGHTNVEELMK.L	38893:4	66	HexNAc(4)Hex(5)Fuc(1)NeuAc(2)	N[+2351]	1263.03	4	5049.11	5049.11	0	1.1	522	Specific	334.7	249.71	249.71	8.31	6	>tr|B4DPQ0|B4DPQ0_HUMAN Complement C1r OS=Homo sapiens OX=9606 GN=C1R PE=1 SV=1	B4DPQ0	122	fs1_14373_58.ScanId;v=1;d1=30019.30019.4	controllerType=0 controllerNumber=1 scan=30019	119.989	FS1_14373_58.raw_20231126_wGlyDecoy_noFDR/FS1_14373_58.raw_20231126_wGlyDecoy_noFDR.xlsx	FS1_14373_58	EHEAQSN[+2350.830]ASLDVFLGHTNVEELMK	0.378909	1.30036	0.0810619	>tr|B4DPQ0|B4DPQ0_HUMAN Complement C1r OS=Homo sapiens OX=9606 GN=C1R PE=1 SV=1	Glycosylation	FALSE	FALSE	0.998821	18.8443	18.8728	18.4032	18.6233	19.5934	18.2151	18.7576	18.851	19.4041	19.5136	18.9801	19.2133	19.4336	18.831	19.4588
K.EHEGAIYPDN[+1952.617]TTDFQR.A	12447:4	17	HexNAc(3)Hex(6)NeuAc(1)Phospho(1)	N[+1953]	962.12	4	3845.46	3845.46	0	0.2	129	Specific	273.59	64.34	64.34	5.67	37	>sp|P00450|CERU_HUMAN Ceruloplasmin OS=Homo sapiens OX=9606 GN=CP PE=1 SV=1	CERU	785	fs1_14373_30.ScanId;v=1;d1=10902.10902.4	controllerType=0 controllerNumber=1 scan=10902	47.3141	FS1_14373_30.raw_20231127_wGlyDecoy_noFDR/FS1_14373_30.raw_20231127_wGlyDecoy_noFDR.xlsx	FS1_14373_30	EHEGAIYPDN[+1952.617]TTDFQR	0.263492	1.20038	0.632506	>sp|P00450|CERU_HUMAN Ceruloplasmin OS=Homo sapiens OX=9606 GN=CP PE=1 SV=1	Glycosylation	FALSE	FALSE	0.998821	20.1824	19.0721	19.4208	19.8885	18.7271	21.0671	18.9328	18.886	20.0651	19.8017	19.6228	20.449	19.9431	18.2694	19.3793
K.EHEGAIYPDN[+2204.772]TTDFQR.A	17903:4	9	HexNAc(4)Hex(5)NeuAc(2)	N[+2205]	1025.16	4	4097.61	4097.61	0	-1.3	129	Specific	815.69	619.55	250.34	15.08	37	>sp|P00450|CERU_HUMAN Ceruloplasmin OS=Homo sapiens OX=9606 GN=CP PE=1 SV=1	CERU	785	fs1_14373_18_20210729230343.ScanId;v=1;d1=14929.14929.4	controllerType=0 controllerNumber=1 scan=14929	63.1616	FS1_14373_18_20210729230343.raw_20231128_wGlyDecoy_noFDR/FS1_14373_18_20210729230343.raw_20231128_wGlyDecoy_noFDR.xlsx	FS1_14373_18_20210729230343	EHEGAIYPDN[+2204.772]TTDFQR	0.0421036	1.02961	0.859122	>sp|P00450|CERU_HUMAN Ceruloplasmin OS=Homo sapiens OX=9606 GN=CP PE=1 SV=1	Glycosylation	FALSE	FALSE	0.998821	24.5128	24.2909	24.6537	24.0558	25.5067	24.8162	24.0786	24.4488	24.9236	25.2902	25.0739	24.9025	24.916	25.1408	25.1629
K.EHEGAIYPDN[+2350.830]TTDFQR.A	16969:4	15	HexNAc(4)Hex(5)Fuc(1)NeuAc(2)	N[+2351]	1061.42	4	4242.66	4243.67	-1	-1	129	Specific	748.05	507.56	507.56	12.41	45	>sp|P00450|CERU_HUMAN Ceruloplasmin OS=Homo sapiens OX=9606 GN=CP PE=1 SV=1	CERU	785	fs1_ms_14373_9_05082021.ScanId;v=1;d1=14710.14710.4	controllerType=0 controllerNumber=1 scan=14710	62.0209	FS1_MS_14373_9_05082021.raw_20231225_wGlyDecoy_noFDR/FS1_MS_14373_9_05082021.raw_20231225_wGlyDecoy_noFDR.xlsx	FS1_MS_14373_9_05082021	EHEGAIYPDN[+2350.830]TTDFQR	0.168529	1.12391	0.456582	>sp|P00450|CERU_HUMAN Ceruloplasmin OS=Homo sapiens OX=9606 GN=CP PE=1 SV=1	Glycosylation	FALSE	FALSE	0.998821	23.8369	23.0416	23.6905	23.244	23.6518	23.8313	23.3573	23.0867	23.8731	23.298	24.2529	23.5698	24.2552	24.2178	24.3543
K.EHEGAIYPDN[+2861.000]TTDFQR.A	19847:4	14	HexNAc(5)Hex(6)NeuAc(3)	N[+2861]	1189.22	4	4753.84	4753.84	0	0.4	129	Specific	315.03	146.13	77.57	6.27	46	>sp|P00450|CERU_HUMAN Ceruloplasmin OS=Homo sapiens OX=9606 GN=CP PE=1 SV=1	CERU	785	fs1_14373_70_20210728223754.ScanId;v=1;d1=16629.16629.4	controllerType=0 controllerNumber=1 scan=16629	70.0965	FS1_14373_70_20210728223754.raw_20231126_wGlyDecoy_noFDR/FS1_14373_70_20210728223754.raw_20231126_wGlyDecoy_noFDR.xlsx	FS1_14373_70_20210728223754	EHEGAIYPDN[+2861.000]TTDFQR	0.0828613	1.05912	0.773077	>sp|P00450|CERU_HUMAN Ceruloplasmin OS=Homo sapiens OX=9606 GN=CP PE=1 SV=1	Glycosylation	FALSE	FALSE	0.998821	21.5721	20.6059	21.2488	21.8013	21.9403	22.4497	21.1973	21.6573	21.6617	21.7789	22.4029	21.8055	21.4377	21.8597	22.643
K.EHEGAIYPDN[+3007.058]TTDFQR.A	19238:4	14	HexNAc(5)Hex(6)Fuc(1)NeuAc(3)	N[+3007]	1225.73	4	4899.9	4899.9	0	-0.2	129	Specific	308.68	119.53	57.34	5.75	53	>sp|P00450|CERU_HUMAN Ceruloplasmin OS=Homo sapiens OX=9606 GN=CP PE=1 SV=1	CERU	785	fs1_ms_14373_79_05082021.ScanId;v=1;d1=16540.16540.4	controllerType=0 controllerNumber=1 scan=16540	68.8375	FS1_MS_14373_79_05082021.raw_20231123_wGlyDecoy_noFDR/FS1_MS_14373_79_05082021.raw_20231123_wGlyDecoy_noFDR.xlsx	FS1_MS_14373_79_05082021	EHEGAIYPDN[+3007.058]TTDFQR	0.255952	1.19412	0.308293	>sp|P00450|CERU_HUMAN Ceruloplasmin OS=Homo sapiens OX=9606 GN=CP PE=1 SV=1	Glycosylation	FALSE	FALSE	0.998821	21.6086	21.9555	22.6101	21.4568	22.9288	21.6016	21.4294	22.7127	22.487	22.8194	22.742	22.289	22.7185	22.6677	22.6358
K.EHEGAIYPDN[+3153.116]TTDFQR.A	19360:4	11	HexNAc(5)Hex(6)Fuc(2)NeuAc(3)	N[+3153]	1262.25	4	5045.96	5045.96	0	0.6	129	Specific	255.53	118.97	118.97	6.6	37	>sp|P00450|CERU_HUMAN Ceruloplasmin OS=Homo sapiens OX=9606 GN=CP PE=1 SV=1	CERU	785	fs1_ms_14373_81_05082021.ScanId;v=1;d1=16514.16514.4	controllerType=0 controllerNumber=1 scan=16514	68.7024	FS1_MS_14373_81_05082021.raw_20231123_wGlyDecoy_noFDR/FS1_MS_14373_81_05082021.raw_20231123_wGlyDecoy_noFDR.xlsx	FS1_MS_14373_81_05082021	EHEGAIYPDN[+3153.116]TTDFQR	0.734427	1.66374	0.119752	>sp|P00450|CERU_HUMAN Ceruloplasmin OS=Homo sapiens OX=9606 GN=CP PE=1 SV=1	Glycosylation	FALSE	FALSE	0.998821	19.9467	20.2979	20.7475	18.915	21.0144	16.8207	19.7077	19.8546	20.2816	20.1283	21.204	20.6605	21.1644	20.89	20.5555
K.EHSSLAFWK[+162.053]TDASDVKPC[+57.021].-	22538:4	25	Hex	C[+57], K[+162]	560.76	4	2240.02	2240.02	0	-0.3	328	CRagged	1182.57	1162.56	647.29	23.21	48	>sp|P02749|APOH_HUMAN Beta-2-glycoprotein 1 OS=Homo sapiens OX=9606 GN=APOH PE=1 SV=3	APOH	928	fs1_14373_52.ScanId;v=1;d1=18748.18748.4	controllerType=0 controllerNumber=1 scan=18748	77.9256	FS1_14373_52.raw_20231126_wGlyDecoy_noFDR/FS1_14373_52.raw_20231126_wGlyDecoy_noFDR.xlsx	FS1_14373_52	EHSSLAFWK[+162.053]TDASDVKPC[+57.021]	-0.693204	-1.61687	0.107045	>sp|P02749|APOH_HUMAN Beta-2-glycoprotein 1 OS=Homo sapiens OX=9606 GN=APOH PE=1 SV=3	Glycation	FALSE	FALSE	0.998821	20.61	20.7382	20.8746	21.4533	19.7688	21.134	20.9701	19.5444	19.5137	19.8869	19.2736	19.2612	18.8939	20.3274	17.2325
R.EIGELYLPK[+162.053]FSISR.D	35454:3	15	Hex	K[+162]	605.324	3	1813.96	1813.96	0	-0.3	307	Specific	426.93	310.48	310.48	6.72	63	>sp|P01011|AACT_HUMAN Alpha-1-antichymotrypsin OS=Homo sapiens OX=9606 GN=SERPINA3 PE=1 SV=2	AACT	816	fs1_ms_14373_79_05082021.ScanId;v=1;d1=28556.28556.3	controllerType=0 controllerNumber=1 scan=28556	114.062	FS1_MS_14373_79_05082021.raw_20231123_wGlyDecoy_noFDR/FS1_MS_14373_79_05082021.raw_20231123_wGlyDecoy_noFDR.xlsx	FS1_MS_14373_79_05082021	EIGELYLPK[+162.053]FSISR	0.300416	1.2315	0.245064	>sp|P01011|AACT_HUMAN Alpha-1-antichymotrypsin OS=Homo sapiens OX=9606 GN=SERPINA3 PE=1 SV=2	Glycation	FALSE	FALSE	0.998821	19.0251	18.2758	19.0305	19.5155	18.5398	18.1026	18.8485	19.5934	18.6925	18.3573	18.2579	19.3345	19.0821	18.7752	19.3152
K.EIIQEK[+162.053]QNK.H	02118:3	85	Hex	K[+162]	431.229	3	1291.67	1291.67	0	-0.7	465	Specific	261.81	107.97	107.97	6.07	4	>sp|P07225|PROS_HUMAN Vitamin K-dependent protein S OS=Homo sapiens OX=9606 GN=PROS1 PE=1 SV=1	PROS	1075	fs1_14373_70_20210728223754.ScanId;v=1;d1=3416.3416.3	controllerType=0 controllerNumber=1 scan=3416	18.5746	FS1_14373_70_20210728223754.raw_20231126_wGlyDecoy_noFDR/FS1_14373_70_20210728223754.raw_20231126_wGlyDecoy_noFDR.xlsx	FS1_14373_70_20210728223754	EIIQEK[+162.053]QNK	0.0234326	1.01637	0.958861	>sp|P07225|PROS_HUMAN Vitamin K-dependent protein S OS=Homo sapiens OX=9606 GN=PROS1 PE=1 SV=1	Glycation	FALSE	FALSE	0.998821	16.4299	16.3453	16.8103	15.7419	16.5464	16.6896	17.0923	13.7174	17.4814	17.1117	16.1119	17.1351	16.742	16.676	16.3014
R.EILSVDC[+57.021]STNNPSQAK[+162.053]LR.R	17558:3	26	Hex	C[+57], K[+162]	732.027	3	2194.07	2194.07	0	-0.3	307	Specific	257.06	192.29	192.29	7.77	50	>sp|P10909|CLUS_HUMAN Clusterin OS=Homo sapiens OX=9606 GN=CLU PE=1 SV=1	CLUS	1259	fs1_14373_7.ScanId;v=1;d1=14972.14972.3	controllerType=0 controllerNumber=1 scan=14972	64.2234	FS1_14373_7.raw_20231225_wGlyDecoy_noFDR/FS1_14373_7.raw_20231225_wGlyDecoy_noFDR.xlsx	FS1_14373_7	EILSVDC[+57.021]STNNPSQAK[+162.053]LR	-0.230105	-1.17292	0.127384	>sp|P10909|CLUS_HUMAN Clusterin OS=Homo sapiens OX=9606 GN=CLU PE=1 SV=1	Glycation	FALSE	FALSE	0.998821	20.6225	21.0405	20.9101	21.3356	21.1758	21.2877	21.1188	20.9838	20.9035	21.0431	20.5015	21.1026	20.9996	20.9837	20.6246
R.EIRHN[+2424.867]STGC[+57.021]LR.M	02067:4	25	HexNAc(5)Hex(6)Fuc(1)NeuAc(1)	C[+57], N[+2425]	942.638	4	3767.53	3767.53	0	-0.1	287	Specific	475.72	283.15	57.88	7.37	50	>sp|P10909|CLUS_HUMAN Clusterin OS=Homo sapiens OX=9606 GN=CLU PE=1 SV=1	CLUS	1259	fs1_ms_14373_16_05082021.ScanId;v=1;d1=3216.3216.4	controllerType=0 controllerNumber=1 scan=3216	16.6445	FS1_MS_14373_16_05082021.raw_20231125_wGlyDecoy_noFDR/FS1_MS_14373_16_05082021.raw_20231125_wGlyDecoy_noFDR.xlsx	FS1_MS_14373_16_05082021	EIRHN[+2424.867]STGC[+57.021]LR	0.666957	1.58772	0.400895	>sp|P10909|CLUS_HUMAN Clusterin OS=Homo sapiens OX=9606 GN=CLU PE=1 SV=1	Glycosylation	FALSE	FALSE	0.998821	17.8242	17.2781	17.2997	17.2642	18.4953	17.8553	11.7725	17.19	18.4449	18.3038	14.0917	17.4126	17.8335	17.6417	17.1747
K.EKGYPK[+162.053]LLQDEFPGIPSPLDAAVEC[+57.021]HR.G	37773:4	11	Hex	C[+57], K[+162]	807.903	4	3228.59	3228.59	0	0.2	125	Specific	725.15	659.28	190.03	13.8	102	>sp|P02790|HEMO_HUMAN Hemopexin OS=Homo sapiens OX=9606 GN=HPX PE=1 SV=2	HEMO	943	fs1_14373_7.ScanId;v=1;d1=29377.29377.4	controllerType=0 controllerNumber=1 scan=29377	119.831	FS1_14373_7.raw_20231225_wGlyDecoy_noFDR/FS1_14373_7.raw_20231225_wGlyDecoy_noFDR.xlsx	FS1_14373_7	EKGYPK[+162.053]LLQDEFPGIPSPLDAAVEC[+57.021]HR	-0.0256571	-1.01794	0.944132	>sp|P02790|HEMO_HUMAN Hemopexin OS=Homo sapiens OX=9606 GN=HPX PE=1 SV=2	Glycation	FALSE	FALSE	0.998821	18.831	17.6091	17.6335	18.4761	17.9874	17.3297	18.1508	18.1162	16.6347	17.1703	16.3515	17.418	16.6836	17.7991	18.0878
K.EKPK[+162.053]C[+57.021]VEISC[+57.021]K.S	03260:3	21	Hex	C[+57]*2, K[+162]	513.918	3	1539.74	1539.74	0	-0.2	201	Specific	316.98	236.64	45.45	6.44	57	>sp|P08603|CFAH_HUMAN Complement factor H OS=Homo sapiens OX=9606 GN=CFH PE=1 SV=4	CFAH	1149	fs1_14373_52.ScanId;v=1;d1=4164.4164.3	controllerType=0 controllerNumber=1 scan=4164	21.0501	FS1_14373_52.raw_20231126_wGlyDecoy_noFDR/FS1_14373_52.raw_20231126_wGlyDecoy_noFDR.xlsx	FS1_14373_52	EKPK[+162.053]C[+57.021]VEISC[+57.021]K	-0.608509	-1.52468	0.0658121	>sp|P08603|CFAH_HUMAN Complement factor H OS=Homo sapiens OX=9606 GN=CFH PE=1 SV=4	Glycation	FALSE	FALSE	0.998821	18.1199	17.828	17.8444	18.8645	18.0752	18.5683	18.4052	18.1181	18.1939	18.241	17.0145	18.4861	17.6009	17.9756	16.3664
R.EK[+162.053]AGFSWIEVTFK.N	35808:3	31	Hex	K[+162]	568.622	3	1703.85	1703.85	0	-0.8	781	Specific	437.6	365.13	365.13	6.9	32	>tr|B7ZKJ8|B7ZKJ8_HUMAN ITIH4 protein OS=Homo sapiens OX=9606 GN=ITIH4 PE=1 SV=1	B7ZKJ8	132	fs1_ms_14373_79_05082021.ScanId;v=1;d1=28819.28819.3	controllerType=0 controllerNumber=1 scan=28819	115.048	FS1_MS_14373_79_05082021.raw_20231123_wGlyDecoy_noFDR/FS1_MS_14373_79_05082021.raw_20231123_wGlyDecoy_noFDR.xlsx	FS1_MS_14373_79_05082021	EK[+162.053]AGFSWIEVTFK	-0.109253	-1.07867	0.7343	>tr|B7ZKJ8|B7ZKJ8_HUMAN ITIH4 protein OS=Homo sapiens OX=9606 GN=ITIH4 PE=1 SV=1	Glycation	FALSE	FALSE	0.998821	16.5167	16.4566	16.4291	16.9958	16.264	16.5447	16.2788	17.5475	16.6251	16.5066	14.7186	16.5299	16.1253	16.7374	16.7565
K.EK[+162.053]C[+57.021]FEPQLLR.F	18648:3	71	Hex	C[+57], K[+162]	494.581	3	1481.73	1481.73	0	-1	133	Specific	345.02	249.29	249.29	6.75	6	>sp|P00748|FA12_HUMAN Coagulation factor XII OS=Homo sapiens OX=9606 GN=F12 PE=1 SV=3	FA12	804	fs1_ms_14373_16_05082021.ScanId;v=1;d1=16188.16188.3	controllerType=0 controllerNumber=1 scan=16188	67.4323	FS1_MS_14373_16_05082021.raw_20231125_wGlyDecoy_noFDR/FS1_MS_14373_16_05082021.raw_20231125_wGlyDecoy_noFDR.xlsx	FS1_MS_14373_16_05082021	EK[+162.053]C[+57.021]FEPQLLR	-0.32714	-1.25452	0.185813	>sp|P00748|FA12_HUMAN Coagulation factor XII OS=Homo sapiens OX=9606 GN=F12 PE=1 SV=3	Glycation	FALSE	FALSE	0.998821	17.852	17.4918	17.2191	18.432	18.5826	18.5126	17.9719	17.4975	18.0735	17.7445	16.9029	18.0678	18.1781	18.4557	16.6639
K.EK[+162.053]GEIQNILQK.V	15444:3	54	Hex	K[+162]	487.931	3	1461.78	1461.78	0	-1.4	527	Specific	258.92	174.11	174.11	6.12	17	>sp|P03952|KLKB1_HUMAN Plasma kallikrein OS=Homo sapiens OX=9606 GN=KLKB1 PE=1 SV=1	KLKB1	949	fs1_14373_52.ScanId;v=1;d1=13395.13395.3	controllerType=0 controllerNumber=1 scan=13395	57.1707	FS1_14373_52.raw_20231126_wGlyDecoy_noFDR/FS1_14373_52.raw_20231126_wGlyDecoy_noFDR.xlsx	FS1_14373_52	EK[+162.053]GEIQNILQK	-0.206434	-1.15383	0.589828	>sp|P03952|KLKB1_HUMAN Plasma kallikrein OS=Homo sapiens OX=9606 GN=KLKB1 PE=1 SV=1	Glycation	FALSE	FALSE	0.998821	15.5502	15.1515	15.8046	16.2762	17.4561	17.4529	15.7381	15.4474	15.3902	15.3704	15.1707	15.8986	15.8924	15.4701	16.4922
K.EK[+162.053]IAELSATAQEIIK.S	27422:3	9	Hex	K[+162]	602.663	3	1805.97	1805.97	0	0.4	4464	Specific	253.9	244.46	244.46	6.74	133	>sp|P04114|APOB_HUMAN Apolipoprotein B-100 OS=Homo sapiens OX=9606 GN=APOB PE=1 SV=2	APOB	964	fs1_ms_14373_79_05082021.ScanId;v=1;d1=22607.22607.3	controllerType=0 controllerNumber=1 scan=22607	92.0303	FS1_MS_14373_79_05082021.raw_20231123_wGlyDecoy_noFDR/FS1_MS_14373_79_05082021.raw_20231123_wGlyDecoy_noFDR.xlsx	FS1_MS_14373_79_05082021	EK[+162.053]IAELSATAQEIIK	0.431368	1.34851	0.151652	>sp|P04114|APOB_HUMAN Apolipoprotein B-100 OS=Homo sapiens OX=9606 GN=APOB PE=1 SV=2	Glycation	FALSE	FALSE	0.998821	16.2408	15.8903	16.0931	16.4746	15.1548	16.2376	14.8325	15.4808	16.3337	15.7993	15.5687	14.0214	15.6958	15.4731	16.6013
K.EK[+162.053]NVPLPVIAELPPK.V	32620:3	9	Hex	K[+162]	602.68	3	1806.03	1806.03	0	0.2	98	Specific	451.19	451.08	451.08	9.81	100	>sp|P01871|IGHM_HUMAN Immunoglobulin heavy constant mu OS=Homo sapiens OX=9606 GN=IGHM PE=1 SV=5	IGHM	893	fs1_14373_52.ScanId;v=1;d1=25864.25864.3	controllerType=0 controllerNumber=1 scan=25864	104.7	FS1_14373_52.raw_20231126_wGlyDecoy_noFDR/FS1_14373_52.raw_20231126_wGlyDecoy_noFDR.xlsx	FS1_14373_52	EK[+162.053]NVPLPVIAELPPK	-0.466092	-1.38136	0.34443	>sp|P01871|IGHM_HUMAN Immunoglobulin heavy constant mu OS=Homo sapiens OX=9606 GN=IGHM PE=1 SV=5	Glycation	FALSE	FALSE	0.998821	20.556	18.1514	17.7486	19.2648	17.5683	18.9915	18.3028	18.24	19.3655	19.1911	16.976	19.5197	18.8837	19.6358	18.8305
K.EK[+162.053]VTSGSTTTTR.R	00687:3	77	Hex	K[+162]	477.239	3	1429.7	1429.7	0	0.7	447	Specific	223.73	176.8	176.8	7.04	5	>sp|P02671|FIBA_HUMAN Fibrinogen alpha chain OS=Homo sapiens OX=9606 GN=FGA PE=1 SV=2	FIBA	916	fs1_14373_70_20210728223754.ScanId;v=1;d1=2383.2383.3	controllerType=0 controllerNumber=1 scan=2383	14.543	FS1_14373_70_20210728223754.raw_20231126_wGlyDecoy_noFDR/FS1_14373_70_20210728223754.raw_20231126_wGlyDecoy_noFDR.xlsx	FS1_14373_70_20210728223754	EK[+162.053]VTSGSTTTTR	-0.247044	-1.18677	0.533788	>sp|P02671|FIBA_HUMAN Fibrinogen alpha chain OS=Homo sapiens OX=9606 GN=FGA PE=1 SV=2	Glycation	FALSE	FALSE	0.998821	14.766	14.264	14.3324	13.6786	13.8225	15.1473	14.9845	15.3887	15.1638	14.8122	14.1756	16.0289	15.3782	13.6622	12.6641
R.EK[+162.053]YLTWASR.Q	15991:3	6	Hex	K[+162]	439.222	3	1315.65	1315.65	0	-0.6	274	Specific	489.88	317.64	317.64	6.72	91	>sp|P01876|IGHA1_HUMAN Immunoglobulin heavy constant alpha 1 OS=Homo sapiens OX=9606 GN=IGHA1 PE=1 SV=3	IGHA1	894	fs1_ms_14373_13_05082021.ScanId;v=1;d1=13962.13962.3	controllerType=0 controllerNumber=1 scan=13962	59.1435	FS1_MS_14373_13_05082021.raw_20231125_wGlyDecoy_noFDR/FS1_MS_14373_13_05082021.raw_20231125_wGlyDecoy_noFDR.xlsx	FS1_MS_14373_13_05082021	EK[+162.053]YLTWASR	0.469021	1.38417	0.33192	>sp|P01876|IGHA1_HUMAN Immunoglobulin heavy constant alpha 1 OS=Homo sapiens OX=9606 GN=IGHA1 PE=1 SV=3;>sp|P01877|IGHA2_HUMAN Immunoglobulin heavy constant alpha 2 OS=Homo sapiens OX=9606 GN=IGHA2 PE=1 SV=5	Glycation	FALSE	FALSE	0.998821	21.5578	21.6626	20.9472	22.7487	20.3956	21.2856	21.031	19.9288	19.264	20.2253	19.3706	21.2922	21.9497	19.4688	21.2457
[truncated: 2,245 more rows]
[truncated: 7 more columns]

## Sheet: T1 vs T2 mixed model
Peptide	Query #:z	Protein Rank	Glycans	Modification Type(s)	Observed m/z	z	Observed (M+H)	Calc. mass (M+H)	Off-by-x error	Mass error (ppm)	Starting position	Cleavage	Score	Delta	Delta Mod	|Log Prob|	# of unique peptides	Protein Name	Gene	Protein DB number	Comment	Scan #	Scan Time	sourceFile	fname	reducedSeq	Log2(effectsize) Declined/non-declined	Effect size (decliner/non-dec)	p_value	ProteinGroups	TYPE	fdr	Intensity_10_T1_0	Intensity_12_T1_0	Intensity_14_T1_0	Intensity_16_T1_0	Intensity_18_T1_0	Intensity_2_T1_0	Intensity_20_T1_0	Intensity_24_T1_0	Intensity_26_T1_0	Intensity_28_T1_0	Intensity_30_T1_0	Intensity_4_T1_0	Intensity_6_T1_0	Intensity_8_T1_0	Intensity_1_T1_2	Intensity_11_T1_2	Intensity_27_T1_2
[truncated: 2,963 more rows]
[truncated: 27 more columns]

[truncated: 1 more sheets: Significant in both]
